# Supplementary material for: Extracellular Particles Isolated from Leftover Discarded Formalin-Fixed Tissues Exhibit Atypical Extracellular RNA Profiles
Source: Biomolecules. 2026 Jul 7;16(7):993. doi: 10.3390/biom16070993 (PMC13407418; doi:10.3390/biom16070993)
Supplement: Supplementary file 1 [file biomolecules-16-00993-s001.zip]

Archive with 1 entries (1 files):
- SupplementalDataSet_All samples small RNASeq Data.xlsx
