# Supplementary material for: Extracellular Particles Isolated from Leftover Discarded Formalin-Fixed Tissues Exhibit Atypical Extracellular RNA Profiles
Source: Biomolecules. 2026 Jul 7;16(7):993. doi: 10.3390/biom16070993 (PMC13407418; doi:10.3390/biom16070993)
Supplement: Supplementary file 1 [file biomolecules-16-00993-s001.zip › SupplementalDataSet_All samples small RNASeq Data.xlsx]

## Sheet: T0020 Placenta
Percentage of reads covered by the clade rooted at this taxon	Number of reads covered by the clade rooted at this taxon (total count of sequencing reads (or fragments) that are classified as belonging to a specific taxonomic group (like a genus, family, or phylum) and all of its descendants in the taxonomic tree, representing the aggregate microbial abundance for that lineage in a metagenomic analysis)	Number of reads assigned directly to this taxon (shows how many reads support the specific taxonomic classification)	A taxonomy rank code	NCBI taxonomy ID	indented scientific name
90.51	2813211	2813211	U	0	unclassified
9.49	295005	3927	R	1	root
0	35	0	R1	10239	Viruses
0.32	9963	0	R1	2787854	other entries
9.04	281080	319	R1	131567	cellular organisms
0	10	0	R2	2559587	Riboviria
0.32	9963	9963	R2	28384	other sequences
0.06	1913	0	R2	2759	Eukaryota
0	25	0	R2	2731341	Duplodnaviria
8.97	278825	68657	R2	2	Bacteria
0	23	0	R2	2157	Archaea
0.01	205	0	K	3384194	Thermotogati
0	14	0	K	1783275	Thermoproteati
1.6	49830	3021	K	3379134	Pseudomonadati
0	10	0	K	2732396	Orthornavirae
0.06	1913	0	R3	33154	Opisthokonta
0	9	0	K	3366610	Methanobacteriati
0	25	0	K	2731360	Heunggongvirae
0	47	0	K	3384189	Fusobacteriati
0	2	0	R3	68525	delta/epsilon subdivisions
0	5	0	R3	2323	Bacteria incertae sedis
5.15	160079	5077	K	1783272	Bacillati
0	25	0	P	2731618	Uroviricota
0.01	166	0	P	200918	Thermotogota
0	3	0	P	3123113	Thermosulfidibacterota
0	13	0	P	28889	Thermoproteota
0	3	0	P	3027942	Thermomicrobiota
0	140	17	P	200940	Thermodesulfobacteriota
0	1	0	P	508458	Synergistota
0	43	0	P	203691	Spirochaetota
0.05	1572	0	K1	1783257	PVC group
1.37	42668	3493	P	1224	Pseudomonadota
0	10	0	P	2732408	Pisuviricota
0	9	0	P	40117	Nitrospirota
0	1	0	P	651137	Nitrososphaerota
0	46	0	P	2818505	Myxococcota
0.02	487	13	P	544448	Mycoplasmatota
0	9	0	P	28890	Methanobacteriota
0.06	1913	0	K	33208	Metazoa
0	47	0	P	32066	Fusobacteriota
0.07	2037	0	K1	1783270	FCB group
0	32	0	P	74152	Elusimicrobiota
0	2	0	C	28221	Deltaproteobacteria
0	38	0	P	1297	Deinococcota
0	95	0	P	200930	Deferribacterota
0	51	0	K1	1798711	Cyanobacteriota/Melainabacteria group
0	3	0	P	2138240	Coprothermobacterota
0	1	0	P	200938	Chrysiogenota
0	19	0	P	200795	Chloroflexota
0	54	0	P	29547	Campylobacterota
0	75	0	P	3018035	Bdellovibrionota
0	5	0	R4	1783234	Bacteria candidate phyla
4.79	149001	29939	P	1239	Bacillota
0	4	0	P	67819	Armatimonadota
0	4	0	P	200783	Aquificota
0.18	5440	4	P	201174	Actinomycetota
0	24	0	P	57723	Acidobacteriota
0.01	448	0	P	74201	Verrucomicrobiota
0.01	279	14	C	1737404	Tissierellia
0.01	166	0	C	188708	Thermotogae
0	3	0	C	3118679	Thermosulfidibacteria
0	13	0	C	183924	Thermoprotei
0	3	0	C	189775	Thermomicrobia
0	15	1	C	1497346	Thermoleophilia
0	2	0	C	67799	Thermodesulfobacteria
0	23	0	C	204432	Terriglobia
0	4	0	C	3031648	Syntrophia
0	1	0	C	649775	Synergistia
0	9	0	P1	2290931	Stenosarchaea group
0	43	0	C	203692	Spirochaetia
0	40	0	P1	3031711	Polyangia
0.04	1113	1	P	203682	Planctomycetota
0	10	0	C	2732506	Pisoniviricetes
0	9	0	C	1553900	Oligoflexia
0	9	0	C	203693	Nitrospiria
0	1	0	C	1643678	Nitrososphaeria
0	3	0	C	908620	Nitriliruptoria
0.01	295	0	C	909932	Negativicutes
0	6	0	C	32015	Myxococcia
0.01	212	0	O	2790996	Mycoplasmoidales
0.01	262	0	C	31969	Mollicutes
0	1	0	C	1676648	Limnochordia
0	5	0	P	134625	Kiritimatiellota
0	1	0	C	2008785	Hydrogenophilia
0	1	0	C	533205	Holophagae
0	2	0	P	142182	Gemmatimonadota
0.67	20926	3432	C	1236	Gammaproteobacteria
0	47	0	C	203490	Fusobacteriia
0.06	1913	0	K1	6072	Eumetazoa
0	11	0	C	526524	Erysipelotrichia
0	54	1	C	3031852	Epsilonproteobacteria
0	4	0	C	447830	Endomicrobiia
0	28	0	C	641853	Elusimicrobia
0	4	0	C	3086086	Dethiobacteria
0	12	0	C	3031651	Desulfuromonadia
0	85	0	C	3031449	Desulfovibrionia
0	11	0	C	3024418	Desulfobacteria
0	38	0	C	188787	Deinococci
0	8	0	C	301297	Dehalococcoidia
0	95	0	C	68337	Deferribacteres
0	51	0	P	1117	Cyanobacteriota
0.01	170	6	C	84998	Coriobacteriia
0	3	0	C	2138243	Coprothermobacteria
3.54	109943	14737	C	186801	Clostridia
0	3	0	C	1077257	Chthonomonadia
0	1	0	C	118001	Chrysiogenia
0	6	0	P	204428	Chlamydiota
0	25	0	C	2731619	Caudoviricetes
0	3	3	P	95818	Candidatus Saccharimonadota
0	9	0	C	3031450	Candidatus Desulfofervidia
0	1	0	P	456828	Candidatus Cloacimonadota
0	1	0	R5	95901	Candidatus Babelota
0	1	0	P	221235	Candidatus Absconditibacteriota
0	7	0	C	580370	Candidatius Mariprofundia
0	2	0	O	1779134	Bradymonadales
0.14	4443	749	C	28216	Betaproteobacteria
0	34	0	C	3031418	Bdellovibrionia
0.07	2034	19	K2	68336	Bacteroidota/Chlorobiota group
0	32	0	C	3031419	Bacteriovoracia
0	7	0	P1	33974	Bacillota sensu stricto incertae sedis
0	1	0	P1	2840488	Bacillota incertae sedis
0.27	8521	231	C	91061	Bacilli
0	1	0	C	1042312	Armatimonadia
0	4	0	C	1382928	Ardenticatenia
0	4	0	C	187857	Aquificia
0	7	0	C	292625	Anaerolineae
0.44	13792	2728	C	28211	Alphaproteobacteria
0.17	5158	285	C	1760	Actinomycetes
0	6	0	C	1807140	Acidithiobacillia
0	90	0	C	84992	Acidimicrobiia
0	2	0	O	3104269	Woeseiales
0.01	184	0	O	135623	Vibrionales
0.01	446	0	C	203494	Verrucomicrobiia
0	6	0	O	1843489	Veillonellales
0	1	0	C1	33811	unclassified Gammaproteobacteria
0	2	0	C1	2788787	unclassified Caudoviricetes
0	1	0	C1	1737407	Tissierellia incertae sedis
0.01	264	0	O	1737405	Tissierellales
0	3	0	C	2907184	Tichowtungiia
0	29	0	O	72273	Thiotrichales
0	1	0	O	3084968	Thiohalomonadales
0	3	0	O	3120453	Thermosulfidibacterales
0	13	0	O	2770089	Thermosediminibacterales
0	2	0	O	189776	Thermomicrobiales
0	2	0	O	188710	Thermodesulfobacteriales
0	11	0	O	68295	Thermoanaerobacterales
0	3	0	O	68933	Thermales
0	18	0	O	204433	Terriglobales
0	4	0	O	2914038	Syntrophales
0	1	0	O	649776	Synergistales
0	11	0	O	2281	Sulfolobales
0	1	0	O	85012	Streptosporangiales
0	10	0	F	3044479	Stanwilliamsviridae
0	22	0	O	136	Spirochaetales
0.05	1555	458	O	204457	Sphingomonadales
0	1	0	O	85001	Sphaerobacterales
0	8	0	O	588673	Solirubrobacterales
0	1	0	O	510684	Sneathiellales
0	9	5	O	2024973	Silvanigrellales
0.01	285	2	O	909929	Selenomonadales
0	1	0	F	2842329	Schitoviridae
0	2	0	C1	648176	SAR202 cluster
0	134	6	O	766	Rickettsiales
0.01	218	0	P	1853220	Rhodothermota
0	70	3	O	204441	Rhodospirillales
0	6	0	O	206389	Rhodocyclales
0	91	1	O	204455	Rhodobacterales
0	14	0	O	85010	Pseudonocardiales
0.07	2021	0	O	72274	Pseudomonadales
0	64	1	O	85009	Propionibacteriales
0	3	2	O	3031712	Polyangiales
0.03	1082	0	C	203683	Planctomycetia
0	10	0	O	464095	Picornavirales
0	29	0	C	666505	Phycisphaerae
0	1	0	O	1643947	Petrotogales
0	93	1	O	3082720	Peptostreptococcales
0	22	0	O	135625	Pasteurellales
0	11	0	O	3420545	Pantevenvirales
0	2	0	C	414999	Opitutia
0.01	180	3	O	135619	Oceanospirillales
0	9	0	O	189778	Nitrospirales
0	1	0	O	1033996	Nitrososphaerales
0	65	0	O	32003	Nitrosomonadales
0	18	0	O	1775403	Nevskiales
0	14	0	O	3039167	Neomorellales
0	56	1	O	206351	Neisseriales
0	7	0	G	1930845	Ndongobacter
0	6	0	O	235899	Nautiliales
0	6	0	O	29	Myxococcales
0	10	0	F	2790998	Mycoplasmoidaceae
0	34	0	O	2085	Mycoplasmatales
0.14	4297	6	O	85007	Mycobacteriales
0.01	227	0	O	2887326	Moraxellales
0	5	0	O	2493627	Minwuiales
0	6	0	O	2843198	Miltoncostaeales
0	2	0	F	2946505	Microvenatoraceae
0	26	0	O	85008	Micromonosporales
0.01	382	100	O	85006	Micrococcales
0.02	533	0	O	135618	Methylococcales
0	7	0	C	224756	Methanomicrobia
0.01	202	0	F	2895623	Metamycoplasmataceae
0.01	164	0	O	1769716	Mesoaciditogales
0	7	0	O	580371	Mariprofundales
0	12	0	O	2800059	Maricaulales
0.4	12436	3346	O	135614	Lysobacterales
0	1	0	O	1676649	Limnochordales
0	20	0	O	1643688	Leptospirales
0	22	0	O	118969	Legionellales
0.03	970	63	O	186826	Lactobacillales
0	76	1	O	3085636	Lachnospirales
0	1	0	O	1643946	Kosmotogales
0	1	0	O	362534	Kordiimonadales
0	1	0	O	2786987	Koleobacterales
0	78	0	O	85011	Kitasatosporales
0	2	0	C	1921781	Kiritimatiellia
0	1	0	O	2887327	Kangiellales
0	61	0	P	1134404	Ignavibacteriota
0.29	8963	1421	O	356	Hyphomicrobiales
0	1	0	O	119069	Hydrogenophilales
0	14	2	O	1921002	Holosporales
0	1	0	O	574975	Holophagales
0	2	0	C	183963	Halobacteria
0	37	0	O	3031714	Haliangiales
0	12	0	O	53433	Halanaerobiales
0	12	0	O	3031668	Geobacterales
0	2	0	C	219685	Gemmatimonadia
0	38	0	C1	118884	Gammaproteobacteria incertae sedis
0	47	0	O	203491	Fusobacteriales
0	1	0	O	908621	Euzebyales
3.06	94983	411	O	186802	Eubacteriales
0	11	1	O	526525	Erysipelotrichales
0.01	223	0	O	186328	Entomoplasmatales
0.03	1060	93	O	91347	Enterobacterales
0	4	0	O	1783344	Endomicrobiales
0	1	0	O	2066490	Emcibacterales
0	28	0	O	641854	Elusimicrobiales
0	2	0	O	1747768	Egibacterales
0	25	0	O	1643822	Eggerthellales
0	4	0	O	3086087	Dethiobacterales
0	2	2	O	114380	Desulfurococcales
0	85	0	O	213115	Desulfovibrionales
0	11	2	O	213118	Desulfobacterales
0	35	0	O	118964	Deinococcales
0	6	0	O	1202465	Dehalococcoidales
0	95	1	O	191393	Deferribacterales
0	51	15	C	3028117	Cyanophyceae
0	139	0	O	84999	Coriobacteriales
0	3	0	O	2138246	Coprothermobacterales
0	1	0	C1	189325	Clostridia incertae sedis
0	3	0	O	1077263	Chthonomonadales
0	1	0	O	189769	Chrysiogenales
0.02	501	1	O	135613	Chromatiales
0	2	0	O	3082768	Christensenellales
0	70	0	P	1090	Chlorobiota
0	6	0	C	204429	Chlamydiia
0	46	1	O	1706369	Cellvibrionales
0	149	0	O	204458	Caulobacterales
0	1	0	F	2943001	Casjensviridae
0	8	0	O	135615	Cardiobacteriales
0	1	0	O	2494207	Capsulimonadales
0	2	0	O	2978121	Candidatus Rariloculales
0	4	0	O	3085098	Candidatus Promineifilales
0	47	34	O	54526	Candidatus Pelagibacterales
0	4	0	O	2039638	Candidatus Nanopelagicales
0	10	0	O	3399795	Candidatus Johnevansiales
0	9	0	O	3031460	Candidatus Desulfofervidales
0	1	0	C	3039863	Candidatus Cloacimonadia
0	1	0	C	2517206	Candidatus Brocadiia
0	1	0	C	2497643	Candidatus Babeliae
0	1	0	O	2900568	Candidatus Absconditabacterales
0	47	12	O	213849	Campylobacterales
0	1	0	O	3071001	Caldicellulosiruptorales
0.09	2682	922	O	80840	Burkholderiales
0	5	0	O	332160	Bryobacterales
0	1	0	O	1643686	Brachyspirales
0.06	1913	0	K2	33213	Bilateria
0	1	0	O	85004	Bifidobacteriales
0.03	885	0	C1	119066	Betaproteobacteria incertae sedis
0	34	0	O	213481	Bdellovibrionales
0	4	0	P	1936987	Balneolota
0.05	1662	244	P	976	Bacteroidota
0	32	1	O	2024979	Bacteriovoracales
0.24	7320	669	O	1385	Bacillales
0	4	0	O	32069	Aquificales
0	7	0	O	292629	Anaerolineales
0	60	0	O	135622	Alteromonadales
0	79	0	O	135624	Aeromonadales
0	6	0	O	2037	Actinomycetales
0	6	0	O	225057	Acidithiobacillales
0	90	0	O	84993	Acidimicrobiales
0	13	0	O	1692040	Acidiferrobacterales
0	4	0	O	1843488	Acidaminococcales
0	5	0	O	186329	Acholeplasmatales
0	21	4	O	3120395	Acetobacterales
0	1	0	F	2008794	Zoogloeaceae
0	1	0	G	2943020	Zhonglingvirus
0	1	0	F	2748673	Zhaonellaceae
0	11	0	F	1903411	Yersiniaceae
0	5	0	F	335928	Xanthobacteraceae
0	2	0	F	1738654	Woeseiaceae
0	1	0	G	2919614	Williamsoniiplasma
0	1	0	F	1676141	Wenzhouxiangellaceae
0.01	184	0	F	641	Vibrionaceae
0	1	1	S	1458716	Vibrio phage CHOED
0.01	446	0	O	48461	Verrucomicrobiales
0	6	0	F	31977	Veillonellaceae
0	1	0	O1	1699067	unclassified Rickettsiales
0	10	0	O1	675074	unclassified Picornavirales
0	2	0	O1	1665628	unclassified Mycoplasmatales
0	3	0	F	2805591	Tropherymataceae
0.01	246	0	F	1737406	Tissierellaceae
0	3	0	O	2907185	Tichowtungiales
0	4	0	F	135617	Thiotrichaceae
0	1	0	F	3084969	Thiohalomonadaceae
0	1	0	F	2008790	Thiobacillaceae
0	3	0	F	2035710	Thioalkalibacteraceae
0	3	0	F	3120748	Thermosulfidibacteraceae
0	2	0	F	189777	Thermomicrobiaceae
0	2	2	F	188711	Thermodesulfobacteriaceae
0	4	0	F	543372	Thermoanaerobacterales Family IV. Incertae Sedis
0	7	1	F	186814	Thermoanaerobacteraceae
0	3	0	F	188786	Thermaceae
0	9	0	F	2844864	Thalassobaculaceae
0	4	0	F	3142785	Terrirubraceae
0	1	0	O	1771349	Tepidisphaerales
0	1	0	F	2992719	Tepidimicrobiaceae
0	13	0	F	2770092	Tepidanaerobacteraceae
0	4	0	F	213468	Syntrophaceae
0	1	0	F	649777	Synergistaceae
0	19	9	O	1890424	Synechococcales
0	2	0	F	543349	Symbiobacteriaceae
0	8	0	F	995019	Sutterellaceae
0	1	0	F	2771472	Sulfurovaceae
0	1	0	F	2932623	Sulfurospirillaceae
0	5	0	F	2771471	Sulfurimonadaceae
0	11	0	F	118883	Sulfolobaceae
0	1	0	F	2004	Streptosporangiaceae
0	78	3	F	2062	Streptomycetaceae
0.01	320	0	F	1300	Streptococcaceae
0	10	0	F	2008793	Sterolibacteriaceae
0	23	10	F	2821832	Stappiaceae
0.02	489	34	F	90964	Staphylococcaceae
0.01	280	176	F	1843490	Sporomusaceae
0	1	0	F	186821	Sporolactobacillaceae
0	1	0	F	2992718	Sporanaerobacteraceae
0	1	0	F	1706375	Spongiibacteraceae
0.01	222	0	F	2131	Spiroplasmataceae
0	1	1	F	2820280	Sphingosinicellaceae
0.03	1077	492	F	41297	Sphingomonadaceae
0	41	0	C	117747	Sphingobacteriia
0.01	306	22	F	2975441	Sphaerotilaceae
0	1	0	O1	255728	Sphaerobacterineae
0	1	0	F	510685	Sneathiellaceae
0	4	0	F	2024974	Silvanigrellaceae
0	10	0	F	267890	Shewanellaceae
0	3	0	F	1843491	Selenomonadaceae
0	26	0	O	2483366	Sedimentisphaerales
0	9	0	F	3067276	Sedimenticolaceae
0	1	0	C	1937959	Saprospiria
0	1	0	F	145360	Sanguibacteraceae
0	1	0	F	1055686	Sandaracinaceae
0	10	0	F	3436874	Salinilacustritrichaceae
0	1	0	F	2137278	Salinarimonadaceae
0	6	0	F	255527	Saccharospirillaceae
0	4	0	F	3385906	Roseomonadaceae
0	29	8	F	2854170	Roseobacteraceae
0	1	1	F	2800062	Robiginitomaculaceae
0	1	0	G	2843008	Riverridervirus
0	16	0	F	775	Rickettsiaceae
0	5	0	F	2844403	Rhodovibrionaceae
0.01	218	0	C	1853222	Rhodothermia
0	45	0	F	41295	Rhodospirillaceae
0	3	0	F	75787	Rhodocyclaceae
0	93	5	F	1775411	Rhodanobacteraceae
0	38	8	F	82115	Rhizobiaceae
0	1	0	O	415001	Puniceicoccales
0	2	0	F	267894	Psychromonadaceae
0	14	0	F	2070	Pseudonocardiaceae
0.06	2017	163	F	135621	Pseudomonadaceae
0	34	1	F	213483	Pseudobdellovibrionaceae
0	29	0	F	267888	Pseudoalteromonadaceae
0	3	0	F	1491775	Proteinivoracaceae
0	60	14	F	31957	Propionibacteriaceae
0	2	1	F	85017	Promicromonosporaceae
0	9	0	F	1706374	Porticoccaceae
0	2	0	O	52604	Pleurocapsales
0	2	0	F	2843308	Pleomorphomonadaceae
0	3	0	C1	3405232	Planctomycetia incertae sedis
0.03	915	0	O	112	Planctomycetales
0	19	0	F	135616	Piscirickettsiaceae
0	152	0	O	2691354	Pirellulales
0.01	160	20	F	69277	Phyllobacteriaceae
0	2	0	O	666506	Phycisphaerales
0	3	0	F	2843305	Phreatobacteraceae
0	1	1	F	1643949	Petrotogaceae
0	64	17	F	186804	Peptostreptococcaceae
0	15	0	F	1570339	Peptoniphilaceae
0	6	0	F	186807	Peptococcaceae
0	26	0	F	1903410	Pectobacteriaceae
0	22	6	F	712	Pasteurellaceae
0	5	2	F	2813035	Parvibaculaceae
0	61	5	F	31989	Paracoccaceae
0	4	0	O	1963360	Parachlamydiales
0.01	290	40	F	186822	Paenibacillaceae
0.01	192	40	F	75682	Oxalobacteraceae
0.01	440	42	F	216572	Oscillospiraceae
0	3	0	C1	1301283	Oscillatoriophycideae
0	1	0	F	2805590	Ornithinimicrobiaceae
0	1	0	O	415000	Opitutales
0	1	0	F	191033	Oleiphilaceae
0	71	9	F	135620	Oceanospirillaceae
0	1	0	F	3031145	Novispirillaceae
0	11	11	O	1161	Nostocales
0	3	0	F	85015	Nocardioidaceae
0	10	0	F	85025	Nocardiaceae
0	9	0	F	189779	Nitrospiraceae
0	1	0	F	1033997	Nitrososphaeraceae
0	12	0	F	206379	Nitrosomonadaceae
0.22	6881	3924	F	41294	Nitrobacteraceae
0	1	0	F	2795691	Nitratiruptoraceae
0	14	2	F	568386	Nevskiaceae
0	13	0	F	3039168	Neomoorellaceae
0	32	0	F	481	Neisseriaceae
0	7	7	S	1871025	Ndongobacter massiliensis
0	5	0	F	224467	Nautiliaceae
0	18	0	F	3118656	Natronincolaceae
0.01	190	3	G	2767358	Mycoplasmopsis
0	7	2	G	2995234	Mycoplasmoides
0	30	0	F	2092	Mycoplasmataceae
0.14	4272	27	F	1762	Mycobacteriaceae
0	31	0	F	2945020	Mucispirillaceae
0	130	0	F	1903414	Morganellaceae
0.01	227	0	F	468	Moraxellaceae
0	5	0	F	2493628	Minwuiaceae
0	6	0	F	2843199	Miltoncostaeaceae
0	2	0	G	2946507	Microvenator
0	26	0	F	28056	Micromonosporaceae
0	40	6	F	1268	Micrococcaceae
0	30	0	F	1706373	Microbulbiferaceae
0.01	215	52	F	85023	Microbacteriaceae
0	1	0	F	1486721	Methylothermaceae
0	6	0	F	3149309	Methylopilaceae
0	31	0	F	32011	Methylophilaceae
0	36	0	F	31993	Methylocystaceae
0.02	532	4	F	403	Methylococcaceae
0.01	279	97	F	119045	Methylobacteriaceae
0	7	0	O	94695	Methanosarcinales
0	11	1	G	2895509	Metamycoplasma
0	1	1	G	2923352	Mesomycoplasma
0.01	164	0	F	1769717	Mesoaciditogaceae
0	7	0	F	580372	Mariprofundaceae
0	4	0	F	2887365	Marinobacteraceae
0	11	0	F	3120710	Marinicellaceae
0	11	0	F	2800061	Maricaulaceae
0	3	3	G	2791001	Malacoplasma
0.29	8986	2519	F	32033	Lysobacteraceae
0	5	0	F	449732	Litorivicinaceae
0	26	0	F	186820	Listeriaceae
0	3	0	F	1129771	Leptotrichiaceae
0	20	0	F	170	Leptospiraceae
0	7	0	F	444	Legionellaceae
0	3	0	F	2805586	Lawsonellaceae
0.02	547	47	F	33958	Lactobacillaceae
0	74	24	F	186803	Lachnospiraceae
0	1	0	F	1643948	Kosmotogaceae
0	1	0	F	1331809	Kordiimonadaceae
0	1	0	F	2786988	Koleobacteraceae
0	37	0	F	224464	Kofleriaceae
0	2	0	O	1921782	Kiritimatiellales
0	1	0	F	1920240	Kangiellaceae
0	3	0	F	2831111	Kaistiaceae
0	9	0	O	2691356	Isosphaerales
0	61	0	C	795747	Ignavibacteria
0	2	2	F	267893	Idiomarinaceae
0	76	37	F	633392	Iamiaceae
0	3	0	O1	119042	Hyphomicrobiales incertae sedis
0	5	0	F	45401	Hyphomicrobiaceae
0	1	0	F	224027	Hydrogenothermaceae
0	1	0	F	206349	Hydrogenophilaceae
0	6	0	F	44746	Holosporaceae
0	1	1	F	574976	Holophagaceae
0	9	0	F	31984	Heliobacteriaceae
0	1	0	G	3136917	Helicovermis
0	17	0	F	72293	Helicobacteraceae
0.02	469	0	F	255526	Halothiobacillaceae
0	76	8	F	28256	Halomonadaceae
0	3	0	F	53434	Halobacteroidaceae
0	2	0	O	2235	Halobacteriales
0	1	0	F	1706372	Halieaceae
0	1	0	O1	387655	Halanaerobiales incertae sedis
0	8	1	F	972	Halanaerobiaceae
0	4	0	F	224379	Hahellaceae
0	32	0	F	1903412	Hafniaceae
0	57	0	F	3421337	Guptibacillaceae
0	63	0	F	2945019	Geovibrionaceae
0	1	1	F	3366852	Geochordaceae
0	12	0	F	213422	Geobacteraceae
0	3	0	O	2691355	Gemmatales
0	11	0	F	90627	Gallionellaceae
0	3	0	F	3120698	Gallaecimonadaceae
0	44	0	F	203492	Fusobacteriaceae
0	6	0	F	34064	Francisellaceae
0.03	1083	0	C	117743	Flavobacteriia
0	2	0	F	3118655	Filifactoraceae
0	13	0	F	3120697	Fictibacillaceae
0	1	0	G	1582879	Ezakiella
0	1	0	F	908622	Euzebyaceae
0	3	0	O1	538999	Eubacteriales incertae sedis
0.01	365	3	F	186806	Eubacteriaceae
0	19	1	F	335929	Erythrobacteraceae
0	10	0	F	128827	Erysipelotrichaceae
0	48	0	F	1903409	Erwiniaceae
0	19	0	F	81852	Enterococcaceae
0.02	713	400	F	543	Enterobacteriaceae
0	7	0	F	2066474	Endozoicomonadaceae
0	1	1	S	1248727	endosymbiont of unidentified scaly snail isolate Monju
0	4	1	F	1783343	Endomicrobiaceae
0	1	1	F	2066491	Emcibacteraceae
0	28	1	F	641876	Elusimicrobiaceae
0	2	0	F	1747769	Egibacteraceae
0	25	3	F	1643826	Eggerthellaceae
0	9	1	F	72276	Ectothiorhodospiraceae
0	7	0	F	3031144	Dongiaceae
0	10	0	F	2831106	Devosiaceae
0.06	1913	0	K3	33511	Deuterostomia
0	4	0	F	3086088	Dethiobacteraceae
0	85	3	F	194924	Desulfovibrionaceae
0	4	0	F	3031624	Desulfosarcinaceae
0	1	0	F	2931039	Desulfococcaceae
0	4	0	F	213119	Desulfobacteraceae
0.02	743	0	F	2937909	Desulfitobacteriaceae
0	2	0	F	2867375	Desulfallaceae
0	7	0	F	85020	Dermabacteraceae
0	35	0	F	183710	Deinococcaceae
0	6	0	F	1202464	Dehalococcoidaceae
0	38	0	C	768503	Cytophagia
0	6	0	O1	80811	Cystobacterineae
0	15	7	F	118968	Coxiellaceae
0	6	0	F	1653	Corynebacteriaceae
0	2	0	F	84107	Coriobacteriaceae
0	3	0	F	2138247	Coprothermobacteraceae
0	4	0	F	320583	Conexibacteraceae
0.01	329	189	F	80864	Comamonadaceae
0	4	0	F	267889	Colwelliaceae
2.99	92991	42955	F	31979	Clostridiaceae
0	3	0	F	1077264	Chthonomonadaceae
0	1	0	F	189770	Chrysiogenaceae
0	1	0	O	1890505	Chroococcidiopsidales
0	11	0	F	1499392	Chromobacteriaceae
0	9	0	F	1046	Chromatiaceae
0	2	0	F	990719	Christensenellaceae
0	70	0	C	191410	Chlorobiia
0	2	0	O	51291	Chlamydiales
0.01	175	0	C	1853228	Chitinophagia
0	11	3	F	2897177	Chitinibacteraceae
0	1	0	F	2036754	Chelatococcaceae
0	4	1	F	1706371	Cellvibrionaceae
0	1	0	F	3018741	Cellulosilyticaceae
0	1	0	F	85016	Cellulomonadaceae
0	149	7	F	76892	Caulobacteraceae
0	1	1	S	1357714	Caulobacter phage Cr30
0	17	0	F	2705999	Casimicrobiaceae
0.01	184	1	F	186818	Caryophanaceae
0	6	0	F	186828	Carnobacteriaceae
0	8	2	F	868	Cardiobacteriaceae
0	1	0	F	2494208	Capsulimonadaceae
0	36	0	G	2738850	Candidatus Reidiella
0	2	0	F	2978122	Candidatus Rariloculaceae
0	4	0	F	3085097	Candidatus Promineifilaceae
0	2	0	O1	2813274	Candidatus Pelagibacterales incertae sedis
0	11	0	F	1655514	Candidatus Pelagibacteraceae
0	6	0	F	1777752	Candidatus Paracaedibacteraceae
0	2	0	O	2995212	Candidatus Palauibacterales
0	1	0	G	1301080	Candidatus Nasuia
0	1	0	G	204619	Candidatus Nardonella
0	4	0	F	2162846	Candidatus Nanopelagicaceae
0	34	1	F	1328881	Candidatus Midichloriaceae
0	2	0	O	3143247	Candidatus Lucifugimonadales
0.03	867	813	G	33055	Candidatus Kinetoplastidibacterium
0	10	0	F	3399796	Candidatus Johnevansiaceae
0	2	0	F	3132029	Candidatus Hepatoplasmataceae
0	9	0	F	1902584	Candidatus Desulfofervidaceae
0	5	0	F	2603433	Candidatus Deianiraeaceae
0	1	0	O	3039864	Candidatus Cloacimonadales
0	1	0	O	1127829	Candidatus Brocadiales
0	1	0	O	2497644	Candidatus Babeliales
0	1	0	F	3119552	Candidatus Azoamicaceae
0	1	0	F	2900569	Candidatus Absconditicoccaceae
0	9	0	F	72294	Campylobacteraceae
0	6	0	F	3118654	Caminicellaceae
0	1	0	F	3071002	Caldicellulosiruptoraceae
0	3	0	O1	224471	Burkholderiales genera incertae sedis
0.03	859	81	F	119060	Burkholderiaceae
0	5	0	F	1962910	Bryobacteraceae
0	4	0	F	2812006	Bruguierivoracaceae
0	5	0	F	118882	Brucellaceae
0	1	0	F	143786	Brachyspiraceae
0	10	10	F1	2946625	Boydwoodruffvirinae
0	2	0	F	2831100	Boseaceae
0	22	1	F	1643685	Borreliaceae
0	12	0	F	145358	Bogoriellaceae
0	44	0	F	2831090	Blastochloridaceae
0	1	0	F	31953	Bifidobacteriaceae
0	6	1	F	45404	Beijerinckiaceae
0	6	0	F	772	Bartonellaceae
0	4	0	C	1853221	Balneolia
0	1	0	F	2301193	Balneatrichaceae
0	4	0	F	2600303	Baekduiaceae
0	80	7	C	200643	Bacteroidia
0	31	0	F	263369	Bacteriovoracaceae
0.17	5433	357	F	186817	Bacillaceae
0	2	1	F	2008795	Azonexaceae
0	5	2	F	255475	Aurantimonadaceae
0	137	1	F	1643824	Atopobiaceae
0	4	0	F	3046368	Aristaeellaceae
0	2	0	F	2808963	Arcobacteraceae
0	3	0	F	64898	Aquificaceae
0	1	0	F	2897176	Aquaspirillaceae
0	16	0	F	3120669	Anoxybacillaceae
0	72	2	F	942	Anaplasmataceae
0	2	0	F	543314	Anaerovoracaceae
0	7	0	F	292628	Anaerolineaceae
0	1	0	F	2685818	Amorphaceae
0	13	0	F	72275	Alteromonadaceae
0	2	0	F	2792775	Alsobacteraceae
0	142	0	F	186823	Alicyclobacillaceae
0	4	0	F	1266054	Algiphilaceae
0	6	0	F	224372	Alcanivoracaceae
0	63	5	F	506	Alcaligenaceae
0	5	4	F	2829814	Ahrensiaceae
0	1	0	F	2650922	Aestuariivirgaceae
0	79	0	F	84642	Aeromonadaceae
0	15	0	F	186827	Aerococcaceae
0	4	0	F	3082771	Acutalibacteraceae
0	6	0	F	2049	Actinomycetaceae
0	11	11	F	2169529	Ackermannviridae
0	18	2	F	204434	Acidobacteriaceae
0	6	0	F	225058	Acidithiobacillaceae
0	4	0	F	84994	Acidimicrobiaceae
0	1	0	F	2992717	Acidilutibacteraceae
0	13	11	F	1692041	Acidiferrobacteraceae
0	4	0	F	909930	Acidaminococcaceae
0	5	0	F	2146	Acholeplasmataceae
0	13	3	F	433	Acetobacteraceae
0	45	0	F1	114403	Zymobacter group
0	1	0	S	2956710	Zhonglingvirus SAP012
0	1	0	G	2748674	Zhaonella
0	11	0	G	629	Yersinia
0	38	2	G	2370	Xylella
0	1	0	G	626	Xenorhabdus
0.02	673	96	G	338	Xanthomonas
0	1	0	G	279	Xanthobacter
0	13	5	G	1884926	Wukongibacter
0	36	0	F1	952	Wolbachieae
0	2	0	G	1738655	Woeseia
0	1	1	S	214888	Williamsoniiplasma luminosum
0	1	0	G	1676142	Wenzhouxiangella
0	34	0	G	46255	Weissella
0	67	0	G	496496	Viridibacillus
0	2	0	G	84406	Virgibacillus
0.01	166	3	G	662	Vibrio
0.01	443	415	F	203557	Verrucomicrobiaceae
0	2	0	G	364316	Verminephrobacter
0	1	0	G	2893036	Venatoribacter
0	46	35	G	34072	Variovorax
0	18	0	G	2919468	Vandammella
0	4	0	G	2737	Vagococcus
0	36	1	G	160795	Ureibacillus
0	118	0	G	401469	Undibacterium
0	1	0	F1	363695	unclassified Mycoplasmataceae
0	5	4	F1	36866	unclassified Enterobacteriaceae
0	1	0	G1	3099057	unclassified Candidatus Nardonella
0	4	0	G	1918598	Turicimonas
0	52	52	G	432330	Tumebacillus
0	9	0	G	2800686	Tsuneonella
0	1	0	G	599653	Tropicibacter
0	3	0	G	2038	Tropheryma
0	7	0	G	158851	Trabulsiella
0.01	246	0	G	41273	Tissierella
0	3	0	F	2907186	Tichowtungiaceae
0	2	1	G	1030	Thiothrix
0	1	0	G	2780488	Thiosocius
0	1	1	G	32012	Thiomonas
0	12	0	G	933	Thiomicrospira
0	3	2	G	2039723	Thiomicrorhabdus
0	1	0	G	1608298	Thiolapillus
0	5	0	G	13724	Thiocystis
0	1	0	G	919	Thiobacillus
0	4	0	G	106633	Thioalkalivibrio
0	3	0	G	412592	Thermosulfidibacter
0	84	0	G	2847307	Thermophilibacter
0.01	177	61	G	141948	Thermomonas
0	2	0	G	499	Thermomicrobium
0	2	0	G	3449104	Thermohahella
0	83	0	G	2304691	Thermoclostridium
0	2	0	G	28895	Thermoanaerobacterium
0	4	3	G	1754	Thermoanaerobacter
0	12	0	G	202949	Thermanaeromonas
0	2	0	G	3390020	Thermaerobacillus
0	3	0	G	1518149	Thalassotalea
0	17	0	G	187492	Thalassolituus
0	7	0	G	526215	Thalassobaculum
0	1	0	G	72763	Tessaracoccus
0	15	9	G	1505652	Terrisporobacter
0	4	0	G	3142786	Terrirubrum
0	2	0	G	392733	Terriglobus
0	1	1	G	459532	Terribacillus
0	2	1	G	2425	Teredinibacter
0	1	0	F	1771355	Tepidisphaeraceae
0	1	0	G	214904	Tepidibacter
0	1	0	G	1494427	Tepidibacillus
0	2	0	G	499228	Tepidanaerobacter
0	1	1	G	1078829	Telmatobacter
0	20	2	F1	2895353	Telluria group
0	1	0	G	29574	Taylorella
0	7	0	G	3126915	Taurinivorans
0	5	0	G	1395974	Tardiphaga
0	4	2	G	43773	Syntrophus
0	1	0	O1	1890647	Synechococcales incertae sedis
0	7	0	F	1890426	Synechococcaceae
0	2	0	G	2733	Symbiobacterium
0	3	1	G	40544	Sutterella
0	1	0	G	2837511	Sutcliffiella
0	1	1	G	265570	Sulfurovum
0	1	1	G	57665	Sulfurospirillum
0	1	0	G	2034504	Sulfurivermis
0	10	0	G	1054211	Sulfuritalea
0	5	0	G	202746	Sulfurimonas
0	1	1	G	212790	Sulfurihydrogenibium
0	1	0	G	1744881	Sulfuricaulis
0	3	0	G	60136	Sulfitobacter
0	36	34	G	292632	Subdoligranulum
0	41	3	G	2901164	Stutzerimonas
0	1	0	G	2000	Streptosporangium
0	72	10	G	1883	Streptomyces
0.01	278	43	G	1301	Streptococcus
0.17	5301	4377	G	40323	Stenotrophomonas
0.01	444	82	G	1279	Staphylococcus
0	9	3	G	1569	Sporosarcina
0	98	0	G	2375	Sporomusa
0	1	0	G	2077	Sporolactobacillus
0	1	0	G	165812	Sporanaerobacter
0	1	0	G	630749	Spongiibacter
0.01	222	189	G	2132	Spiroplasma
0	2	0	G	1335745	Spiribacter
0	1	0	G	165697	Sphingopyxis
0.02	573	367	G	13687	Sphingomonas
0	1	0	G	1227948	Sphingomicrobium
0	41	0	O	200666	Sphingobacteriales
0	2	0	G	34102	Sphaerotilus
0	1	0	F	85002	Sphaerobacteraceae
0	1	0	G	3382695	Solilutibacter
0	4	1	G	84565	Sodalis
0	1	0	G	1193515	Snodgrassella
0	1	0	G	510690	Sneathiella
0	2	0	G	84108	Slackia
0	8	0	F1	227292	Sinorhizobium/Ensifer group
0	1	0	G	1861863	Sinimarinibacterium
0	2	1	G	620	Shigella
0	7	0	G	22	Shewanella
0	3	0	G	1890059	Serpentinicella
0	1	0	G	970	Selenomonas
0	26	0	F	2483367	Sedimentisphaeraceae
0	3	0	G	349742	Sedimenticola
0	1	0	G	2815785	Scrofimicrobium
0	95	0	G	1266	Sarcina
0	1	0	O	1936988	Saprospirales
0	1	0	G	60919	Sanguibacter
0	1	0	G	1055688	Sandaracinus
0	46	1	G	590	Salmonella
0	1	0	G	263377	Salipiger
0	10	0	G	3436875	Salinilacustrithrix
0	1	0	G	690086	Salinarimonas
0	1	1	G	2685905	Salicibibacter
0	6	0	G	231683	Saccharospirillum
0	11	3	G	2100760	Saccharolobus
0	2	0	G	2894574	Saccharobesus
0	86	0	G	1263	Ruminococcus
0	1	0	G	1508657	Ruminiclostridium
0	1	0	G	28067	Rubrivivax
0	1	0	G	32207	Rothia
0	8	7	G	2837508	Rossellomorea
0	1	0	G	74030	Roseovarius
0	1	0	G	125216	Roseomonas
0	1	0	G	93682	Roseivivax
0	2	0	G	336277	Roseicyclus
0	24	5	G	93681	Roseateles
0	3	0	G	3405237	Rohdeia
0	3	0	G	2837507	Robertmurraya
0	1	0	S	2846672	Riverridervirus riverrider
0	3	0	G	59195	Rickettsiella
0	12	2	F1	33988	Rickettsieae
0	1	1	S	2486578	Rickettsiales endosymbiont of Stachyamoeba lipophora
0.01	218	0	O	1853224	Rhodothermales
0	43	27	G	1073	Rhodopseudomonas
0	2	0	G	29407	Rhodoplanes
0	1	1	G	1068	Rhodomicrobium
0	1	0	G	28065	Rhodoferax
0	1	0	G	1827	Rhodococcus
0	13	1	G	75309	Rhodanobacter
0	14	0	F1	227290	Rhizobium/Agrobacterium group
0	2	0	G	67575	Rheinheimera
0	107	80	G	48736	Ralstonia
0	4	4	G	1855416	Qipengyuania
0	2	0	G	67572	Psychromonas
0	3	0	G	1573826	Psychrobium
0	7	0	G	497	Psychrobacter
0	2	0	G	1221880	Psychrobacillus
0	143	8	G	83618	Pseudoxanthomonas
0	1	1	G	258255	Pseudovibrio
0	1	0	G	1734920	Pseudorhodoplanes
0	1	0	G	238783	Pseudorhodobacter
0	2	0	G	113286	Pseudoramibacter
0	9	0	G	1847	Pseudonocardia
0.06	1807	519	G	286	Pseudomonas
0	44	0	G	2709666	Pseudolysobacter
0	59	1	G	2035811	Pseudodesulfovibrio
0	28	2	G	53246	Pseudoalteromonas
0	28	0	G	1742993	Pseudarthrobacter
0	2	0	G	2893058	Pseudalkalibacillus
0	2	0	G	586	Providencia
0	5	0	G	583	Proteus
0	2	2	G	1491776	Proteinivorax
0	11	0	G	1155385	Proteiniclasticum
0.01	427	0	G	2800373	Priestia
0	9	0	G	1123967	Porticoccus
0	60	5	G	44013	Polynucleobacter
0	13	11	G	52972	Polaromonas
0	1	0	G	2301194	Pokkaliibacter
0	20	0	G	1330546	Pluralibacter
0	1	0	G	261933	Pleomorphomonas
0	1	0	G	673534	Plantactinospora
0	18	2	G	1372	Planococcus
0.03	915	0	F	126	Planctomycetaceae
0	2	0	G	1237	Piscirickettsia
0.01	257	10	G	1114981	Piscinibacter
0	152	0	F	2691357	Pirellulaceae
0	7	0	G	2831955	Pikeienuella
0	7	0	G	152267	Pigmentiphaga
0	10	10	S	1813613	Picornavirales Bu-3
0	24	12	G	28100	Phyllobacterium
0	2	0	F	666507	Phycisphaeraceae
0	3	0	G	1632780	Phreatobacter
0	17	0	G	657	Photobacterium
0	4	0	G	2903061	Phosphitispora
0	2	2	G	20	Phenylobacterium
0	2	0	G	1649479	Permianibacter
0	2	0	G	2930384	Periweissella
0	5	0	G	2675229	Peribacillus
0	29	0	G	263370	Peredibacter
0	12	0	G	1257	Peptostreptococcus
0	2	0	G	162289	Peptoniphilus
0	6	6	G	365348	Pelosinus
0	1	0	G	1649478	Pelolinea
0	2	0	G	106146	Pelistega
0	5	0	G	643951	Pelagibius
0	1	0	G	1082930	Pelagibacterium
0	76	0	G	1253	Pediococcus
0	23	2	G	122277	Pectobacterium
0	2	0	G	864	Pectinatus
0	4	0	G	745	Pasteurella
0	2	2	G	543311	Parvimonas
0	2	0	G	2683599	Paroceanicella
0	27	0	G	3416099	Parelusimicrobium
0	1	0	G	2870712	Pararoseomonas
0	5	0	G	2718863	Pararobbsia
0	2	0	G	1612157	Pararhodospirillum
0	4	0	G	2898489	Paralysiella
0	22	4	G	265	Paracoccus
0	1	0	F	92713	Parachlamydiaceae
0	45	41	G	1822464	Paraburkholderia
0	4	2	G	53335	Pantoea
0	5	0	G	1649475	Paludibaculum
0	6	0	G	400060	Paludibacterium
0	9	0	G	315422	Palleronia
0	1	0	G	651660	Paenisporosarcina
0.01	212	46	G	44249	Paenibacillus
0	2	0	G	1742992	Paenarthrobacter
0	1	0	G	2944627	Paenalkalicoccus
0	2	0	G	219181	Ottowia
0	2	0	O	1150	Oscillatoriales
0	2	0	G	1911577	Oryzomicrobium
0	1	1	G	125287	Ornithinimicrobium
0	2	0	G	484508	Ornithinibacillus
0	1	0	G	1594166	Oricola
0	1	0	F	134623	Opitutaceae
0	52	0	G	133925	Olsenella
0	1	0	G	90243	Oligella
0	1	0	G	141450	Oleiphilus
0	1	0	G	182709	Oceanobacillus
0.01	182	0	G	1434026	Oceanirhabdus
0	2	0	G	129577	Oceanimonas
0	1	1	G	153232	Oceanicaulis
0	7	0	G	165696	Novosphingobium
0	1	0	G	1839	Nocardioides
0	9	0	G	1817	Nocardia
0	9	8	G	1234	Nitrospira
0	1	0	G	497726	Nitrososphaera
0	12	1	G	914	Nitrosomonas
0	1	0	G	1227	Nitrosococcus
0	1	1	G	2891294	Nitrogeniibacter
0	2	0	G	911	Nitrobacter
0	1	0	G	269258	Nitratiruptor
0	1	0	G	245876	Nitratireductor
0	9	0	G	2802295	Nitratidesulfovibrio
0	2	0	G	390876	Nisaea
0	2	0	G	2978367	Nicoliella
0	5	2	G	2837506	Niallia
0	11	0	G	64001	Nevskia
0	3	0	G	459520	Neptuniibacter
0	1	0	G	33993	Neorickettsia
0	9	0	G	2987605	Neopusillimonas
0	1	1	G	44260	Neomoorella
0	30	15	G	2675232	Neobacillus
0	11	1	G	482	Neisseria
0	1	0	F	31	Myxococcaceae
0.01	165	165	S	33923	Mycoplasmopsis felis
0	5	5	S	171284	Mycoplasmopsis cynos
0	10	10	S	55603	Mycoplasmopsis caviae
0	7	7	S	28903	Mycoplasmopsis bovis
0	5	5	S	92758	Mycoplasmoides fastidiosum
0	29	0	G	2093	Mycoplasma
0	1	0	G	1866885	Mycolicibacterium
0.14	4244	36	G	1763	Mycobacterium
0	8	0	G	1810868	Mycoavidus
0	1	0	G	2571159	Mycetohabitans
0	2	0	G	2884243	Musicola
0	1	0	G	1546255	Mumia
0	31	0	G	248038	Mucispirillum
0	2	0	G	581	Morganella
0	2	2	G	86331	Mogibacterium
0	5	0	G	2493629	Minwuia
0	6	6	G	2843200	Miltoncostaea
0	5	5	G	186650	Microvirga
0	2	2	S	2600177	Microvenator marinus
0	21	20	G	1873	Micromonospora
0	30	30	G	48073	Microbulbifer
0	111	92	G	33882	Microbacterium
0	19	0	G	213485	Micavibrio
0	1	0	G	762296	Methylovulum
0	1	1	G	81682	Methylovorus
0	2	0	G	1156568	Methylovirgula
0	30	30	G	425	Methylosinus
0	5	0	G	2872156	Methyloradius
0	3	0	G	1565313	Methyloprofundus
0	24	0	G	16	Methylophilus
0	2	2	G	40222	Methylophaga
0	1	1	G	416	Methylomonas
0	1	0	G	1486720	Methylomarinovum
0	7	0	G	1760987	Methylomagnum
0	2	0	G	1295378	Methylogaea
0	6	0	G	133	Methylocystis
0.02	507	0	G	413	Methylococcus
0	2	0	G	120652	Methylocella
0	1	0	G	184923	Methylocapsa
0.01	177	162	G	407	Methylobacterium
0	7	0	G	429	Methylobacter
0	7	7	F	2206	Methanosarcinaceae
0	15	0	G	2703677	Metasolibacillus
0	10	10	S	2125	Metamycoplasma sualvi
0	23	8	G	2675233	Metabacillus
0	14	5	G	68287	Mesorhizobium
0	1	0	G	2675231	Mesobacillus
0	2	0	F	1890428	Merismopediaceae
0	4	0	G	1649468	Melaminivora
0	5	0	G	906	Megasphaera
0	2	0	G	2316020	Mediterraneibacter
0	4	0	G	623276	Maritalea
0	7	1	G	377315	Mariprofundus
0	2	0	G	367771	Marinovum
0	20	0	G	28253	Marinomonas
0	18	0	G	48075	Marinobacterium
0	4	2	G	2742	Marinobacter
0	3	0	G	186191	Marinithermus
0	4	0	O	1970189	Marinilabiliales
0	11	0	G	863253	Marinicella
0	1	0	G	3064792	Mariluticola
0	1	0	G	3382698	Marilutibacter
0	1	1	G	2794998	Maridesulfovibrio
0	2	0	G	75984	Mannheimia
0	2	0	G	2803850	Mammaliicoccus
0	1	1	G	2321114	Malaciobacter
0	1	0	G	1981028	Mailhella
0	4	0	G	252965	Mahella
0	7	0	G	1637257	Mageeibacillus
0	9	0	G	3076173	Macrococcoides
0	113	23	G	68	Lysobacter
0	6	2	G	400634	Lysinibacillus
0	20	8	G	83614	Luteimonas
0	4	1	G	242605	Luteibacter
0	2	0	F1	1655488	Luna cluster
0	5	0	G	418700	Litorivicinus
0	26	0	G	1637	Listeria
0	2	0	G	2767888	Liquorilactobacillus
0	7	0	G	2742598	Limosilactobacillus
0	2	0	G	665874	Limnohabitans
0	7	0	G	2767887	Ligilactobacillus
0	7	2	G	34019	Liberibacter
0	56	4	G	2767886	Levilactobacillus
0	17	0	G	1243	Leuconostoc
0	1	0	G	55968	Leucobacter
0	3	0	G	32067	Leptotrichia
0	20	17	G	171	Leptospira
0	4	0	G	165301	Lentzea
0	1	0	G	1649463	Lentilitoribacter
0	10	0	G	175304	Lentibacillus
0	29	13	G	110932	Leifsonia
0	7	3	G	445	Legionella
0	1	0	G	83654	Leclercia
0	3	0	G	1847725	Lawsonella
0	9	0	G	2767885	Latilactobacillus
0	1	0	G	168470	Laribacter
0	42	0	G	1357	Lactococcus
0.01	210	0	G	1578	Lactobacillus
0	5	0	G	2767842	Lactiplantibacillus
0	44	0	G	2759736	Lacticaseibacillus
0	8	0	G	1506553	Lachnoclostridium
0	2	0	G	204476	Labrys
0	3	0	G	504090	Kushneria
0	37	0	G	1649	Kurthia
0	1	0	G	651456	Kosmotoga
0	17	17	G	1330547	Kosakonia
0	1	0	G	288021	Kordiimonas
0	1	0	G	2786989	Koleobacter
0	54	0	F1	2890311	Klebsiella/Raoultella group
0	3	0	G	2063	Kitasatospora
0	2	0	F	1921783	Kiritimatiellaceae
0	2	0	G	32257	Kingella
0	1	0	G	2163168	Kineothrix
0	1	0	G	257820	Kerstersia
0	1	0	G	1354809	Keratinibaculum
0	1	0	G	261963	Kangiella
0	3	0	G	1470540	Jeotgalibaca
0	5	0	G	29580	Janthinobacterium
0	1	0	G	188905	Jannaschia
0	9	9	F	1763524	Isosphaeraceae
0	1	0	G	254250	Isoptericola
0	4	0	G	2679910	Intestinibaculum
0	61	0	O	795748	Ignavibacteriales
0	23	0	G	467975	Iamia
0	4	2	G	81	Hyphomicrobium
0	9	0	G	2004661	Hyphobacterium
0	7	0	G	2705399	Hypericibacter
0	2	0	F	1890500	Hyellaceae
0	1	0	G	70774	Hydrogenophilus
0	3	1	G	47420	Hydrogenophaga
0	3	0	G	168657	Hydrogenobaculum
0	1	0	G	2650549	Hydrocarboniclastica
0	1	0	G	2605940	Hwanghaeella
0	1	0	G	1223303	Humitalea
0	3	0	G	214906	Histophilus
0	18	7	G	2837504	Heyndrickxia
0	2	0	G	963	Herbaspirillum
0	9	0	G	79598	Heliorestis
0	1	1	S	3065157	Helicovermis profundi
0	17	1	G	209	Helicobacter
0	5	0	G	1161125	Helcobacillus
1.35	42000	0	G	1769729	Hathewaya
0	1	0	G	1572860	Hartmannibacter
0	2	0	G	1763827	Hankyongella
0.02	469	4	G	109262	Halothiobacillus
0	1	0	G	2901189	Halopseudomonas
0	12	5	G	2745	Halomonas
0	109	0	G	1755832	Haloimpatiens
0	3	0	G	42417	Halobacteroides
0	3	0	G	45667	Halobacillus
0	2	0	F	1963268	Haloarculaceae
0	2	0	G	2108524	Halioxenophilus
0	37	0	G	162027	Haliangium
0	7	0	G	2330	Halanaerobium
0	71	0	G	2893056	Halalkalibacter
0	1	0	G	158481	Hahella
0	2	0	G	724	Haemophilus
0	1	0	G	1804663	Haematospirillum
0	3	1	G	2035712	Guyparkeria
0	57	0	G	3421338	Guptibacillus
0	2	0	G	256818	Gulosibacter
0	7	1	G	940557	Granulicella
0	1	0	G	364409	Granulibacter
0	1	1	G	74385	Gracilibacillus
0	20	0	G	644652	Gordonibacter
0	1	1	G	1433402	Glycocaulis
0	1	1	G	1742989	Glutamicibacter
0	5	5	G	13075	Globicatella
0	1	0	G	2094023	Glaesserella
0	5	0	G	46200	Geovibrio
0	12	12	G	154116	Georgenia
0	4	0	G	129337	Geobacillus
0	3	3	F	1914233	Gemmataceae
0	3	3	G	745410	Gallaecimonas
0	44	0	G	848	Fusobacterium
0	12	0	G	2767881	Fructilactobacillus
0	17	0	G	447237	Frondihabitans
0	1	0	G	70411	Frateuria
0	6	1	G	262	Francisella
0	1	0	G	2952773	Formicincola
0	80	0	G	3156481	Fodinisporobacter
0	4	0	G	2698753	Fluviispira
0	1	0	G	2834759	Flocculibacter
0	65	0	G	946234	Flavonifractor
0.03	1083	132	O	200644	Flavobacteriales
0	2	0	G	44259	Filifactor
0	11	1	G	1329200	Fictibacillus
0	2	0	G	3033930	Fervidibacillus
0	7	0	G	2249462	Ferrigenium
0	1	0	G	1604696	Faucicola
0	53	0	G	236752	Fastidiosipila
0	1	0	G	2005355	Faecalimonas
0	1	0	G	1729679	Faecalibaculum
0	53	0	G	216851	Faecalibacterium
0	2	0	G	66831	Facklamia
0	1	1	S	1852374	Ezakiella massiliensis
0	1	0	G	908623	Euzebya
0	129	0	G	1730	Eubacterium
0	1	0	G	253238	Ethanoligenens
0	115	2	G	561	Escherichia
0	2	0	F1	2800788	Erythrobacter/Porphyrobacter group
0	2	1	G	1647	Erysipelothrix
0	1	0	G	551	Erwinia
0	1	0	G	2758906	Entomomonas
0	1	0	G	2811380	Entomobacter
0	1	0	G	188143	Enterovibrio
0	15	1	G	1350	Enterococcus
0	1	1	G	2719313	Enterocloster
0	5	0	F1	191675	Enterobacteriaceae incertae sedis
0	13	0	G	547	Enterobacter
0	7	3	G	305899	Endozoicomonas
0	2	2	S	1609546	endosymbiont DhMRE of Dentiscutata heterogama
0	30	0	G	943	Ehrlichia
0	2	0	G	1747770	Egibacter
0	1	0	G	1502725	Effusibacillus
0	32	0	G	635	Edwardsiella
0	3	0	G	2837502	Ectobacillus
0	2	0	G	2591381	Dysosmobacter
0	4	3	G	231454	Dyella
0	1	0	G	1980697	Duodenibacillus
0	4	0	G	1433999	Domibacillus
0	1	0	G	29393	Dolosigranulum
0	2	0	G	323413	Dokdonella
0	1	0	G	204037	Dickeya
0	1	0	G	869	Dichelobacter
0	1	0	G	238749	Diaphorobacter
0	1	0	G	39948	Dialister
0	4	2	G	46913	Devosia
0	1	0	G	393029	Desulfurispirillum
0	3	0	G	872	Desulfovibrio
0	3	0	G	79206	Desulfosporosinus
0	2	0	G	2867376	Desulfoscipio
0	4	3	G	2299	Desulfosarcina
0	1	1	G	2916693	Desulforamulus
0	1	0	G	45654	Desulfonema
0	1	0	G	1433996	Desulfobaculum
0	4	0	G	28222	Desulfobacula
0	3	1	G	36853	Desulfitobacterium
0	58	0	G	117999	Denitrovibrio
0	1	0	G	2901261	Denitrificimonas
0	3	0	G	80865	Delftia
0	35	34	G	1298	Deinococcus
0	3	2	G	670486	Dehalogenimonas
0	3	3	G	61434	Dehalococcoides
0	1	0	G	51514	Dehalobacterium
0.02	737	2	G	56112	Dehalobacter
0	2	0	G	1940143	Dankookia
0	3	0	G	35753	Dactylosporangium
0	38	7	O	768507	Cytophagales
0	7	0	G	2675230	Cytobacillus
0	45	10	G	1912216	Cutibacterium
0.01	350	185	G	106589	Cupriavidus
0	1	1	G	69578	Cryobacterium
0	3	0	G	776	Coxiella
0	6	4	G	1716	Corynebacterium
0	3	0	G	68335	Coprothermobacter
0	1	1	G	393661	Congregibacter
0	4	0	G	191494	Conexibacter
0	14	0	G	334107	Conchiformibius
0	8	0	G	2767879	Companilactobacillus
0	25	10	G	283	Comamonas
0	2	0	G	102106	Collinsella
0	2	1	G	202907	Collimonas
0	4	4	G	329857	Cohnella
0	3	0	G	2211635	Cognatishimia
0	1	0	G	2848171	Cognaticolwellia
0	8	8	G	204286	Cobetia
0.24	7485	4001	G	1485	Clostridium
0	19	0	G	1870884	Clostridioides
0	3	0	F	539000	Clostridiales Family XVII. Incertae Sedis
0	1	0	G	72173	Citromicrobium
0	26	1	G	544	Citrobacter
0	12	0	G	2883512	Citrifermentans
0	1	0	G	169133	Citricoccus
0	3	0	G	1077265	Chthonomonas
0	1	0	F	1890528	Chroococcidiopsidaceae
0	1	0	O	1118	Chroococcales
0	5	5	G	535	Chromobacterium
0	2	0	G	990721	Christensenella
0.06	1913	0	P	7711	Chordata
0	70	0	O	191411	Chlorobiales
0	1	0	G	458032	Chloracidobacterium
0	2	1	F	809	Chlamydiaceae
0.01	175	0	O	1853229	Chitinophagales
0	1	0	G	240411	Chitinimonas
0	7	0	G	230666	Chitinibacter
0	6	0	G	2041902	Chenggangzhangella
0	1	0	G	28209	Chelatococcus
0	8	0	G	1653176	Cereibacter
0	1	0	F	3056374	Cerasicoccaceae
0	1	1	G	10	Cellvibrio
0	1	1	G	698776	Cellulosilyticum
0	1	0	G	1707	Cellulomonas
0	50	0	G	75	Caulobacter
0	1	0	G	1172191	Catenovulum
0	17	0	G	2706000	Casimicrobium
0	1	1	G	2747	Carnobacterium
0	5	0	G	2717	Cardiobacterium
0	1	0	G	2494209	Capsulimonas
0	1	0	G	3405119	Candidiatus Paracoxiella
0	5	0	G	884214	Candidatus Zinderia
0	14	11	G	2018044	Candidatus Vallotiella
0	4	4	G	1913444	Candidatus Thiodiazotropha
0	3	0	F	689704	Candidatus Rhabdochlamydiaceae
0	36	36	S	2738883	Candidatus Reidiella endopervernicosa
0	2	0	G	2978114	Candidatus Rariloculus ( ex Nguyen 2022)
0	1	0	G	1177214	Candidatus Profftia
0	10	0	G	235572	Candidatus Portiera
0	3	0	G	622681	Candidatus Planktophila
0	4	0	G	33926	Candidatus Phytoplasma
0	4	0	G	2115980	Candidatus Phycorickettsia
0	11	11	G	198251	Candidatus Pelagibacter
0	2	0	F	3056649	Candidatus Palauibacteraceae
0	5	0	G	84646	Candidatus Odyssella
0	4	4	G	453161	Candidatus Nitrotoga
0	1	0	G	467749	Candidatus Neoehrlichia
0	40	0	G	49082	Candidatus Neoarthromitus
0	1	1	S	1160784	Candidatus Nasuia deltocephalincola
0	1	1	G	2039639	Candidatus Nanopelagicus
0	1	0	G	1048757	Candidatus Moranella
0	1	1	G	1679002	Candidatus Methylopumilus
0	2	0	F	3143248	Candidatus Lucifugimonadaceae
0	4	0	G	3140596	Candidatus Leptofilum
0	21	0	G	1175554	Candidatus Lariskella
0	54	54	S	1576550	Candidatus Kinetoplastidibacterium kentomonadis
0	1	0	G	2929841	Candidatus Ichthyocystis
0	1	0	G	2654634	Candidatus Hydrogenosomobacter
0	1	0	G	573657	Candidatus Hodgkinia
0	2	0	G	295595	Candidatus Hepatoplasma
0	5	0	G	2900571	Candidatus Gromoviella
0	2	0	G	2045213	Candidatus Fonsibacter
0	1	0	G	1802983	Candidatus Fokinia
0	20	0	G	2383	Candidatus Epulonipiscium
0	1	0	G	376743	Candidatus Endowatersipora
0	3	0	G	3238959	Candidatus Endomicrobiellum
0	41	0	G	1263978	Candidatus Endolissoclinum
0	9	0	G	1902583	Candidatus Desulfofervidus
0	5	0	G	2603321	Candidatus Deianiraea
0	4	0	G	338648	Candidatus Contubernalis
0	1	0	F	3039865	Candidatus Cloacimonadaceae
0	1	0	F	1127830	Candidatus Brocadiaceae
0	6	0	G	2019482	Candidatus Brevifilum
0	1	0	G	3163645	Candidatus Bodocaedibacter
0	11	3	G	2716172	Candidatus Bandiella
0	1	0	F	2497645	Candidatus Babeliaceae
0	1	0	G	2817383	Candidatus Azoamicus
0	1	0	G	2900570	Candidatus Absconditicoccus
0	9	0	G	194	Campylobacter
0	6	0	G	166484	Caminicella
0	5	4	G	191301	Caminibacter
0	101	0	G	44258	Caloramator
0	1	1	G	44000	Caldicellulosiruptor
0	5	0	G	830	Butyrivibrio
0.01	188	4	G	32008	Burkholderia
0	43	0	G	32199	Buchnera
0	5	0	F1	2826938	Brucella/Ochrobactrum group
0	90	71	G	41275	Brevundimonas
0	2	0	G	55080	Brevibacillus
0	12	0	G	1406135	Breoghania
0.09	2888	2115	G	374	Bradyrhizobium
0	1	0	G	29521	Brachyspira
0	2	0	G	43668	Brachybacterium
0	2	0	G	85413	Bosea
0	17	0	G	64895	Borreliella
0	4	3	G	138	Borrelia
0	29	0	G	517	Bordetella
0	5	0	G	2767878	Bombilactobacillus
0	3	0	G	572511	Blautia
0	44	44	G	59282	Blastochloris
0	11	0	G	2770094	Biomaibacter
0	1	0	G	35832	Bilophila
0	1	0	G	1678	Bifidobacterium
0	3	1	G	599651	Bermanella
0	2	0	G	1021	Beggiatoa
0	14	0	G	958	Bdellovibrio
0	3	0	G	1145345	Bauldia
0	6	3	G	773	Bartonella
0	4	0	O	1853223	Balneolales
0	4	0	G	2600304	Baekduia
0	69	9	O	171549	Bacteroidales
0	2	0	G	146784	Bacteriovorax
0.14	4436	856	G	1386	Bacillus
0	1	0	G	146936	Azonexus
0	1	0	G	292486	Avibacterium
0	3	1	G	414371	Aureimonas
0	2	0	G	2800681	Aurantiacibacter
0.01	164	0	G	1769718	Athalassotoga
0	2	0	G	91914	Asaia
0	1	1	G	1663	Arthrobacter
0	120	1	G	637	Arsenophonus
0	1	0	G	551759	Aromatoleum
0	4	4	G	3046369	Aristaeella
0	2	2	G	28263	Arcanobacterium
0	1	0	G	3236652	Aquipseudomonas
0	14	0	G	1648491	Aquihabitans
0	10	0	G	2055850	Aquicoccus
0	1	0	G	254245	Aquicella
0	101	0	G	2911176	Aquibium
0	1	0	G	92793	Aquabacterium
0	1	0	G	1769008	Anoxybacter
0	10	0	G	150247	Anoxybacillus
0	32	0	F1	85151	Aneurinibacillus group
0	3	0	G	444432	Anderseniella
0	2	2	G	99	Ancylobacter
0	2	2	G	768	Anaplasma
0	9	0	G	207244	Anaerostipes
0	5	0	F	1524215	Anaeromyxobacteraceae
0	2	0	G	264995	Anaerofustis
0	10	8	G	165779	Anaerococcus
0	3	0	G	1617805	Amylibacter
0	8	8	G	3079925	Amygdalobacter
0	1	0	G	1813	Amycolatopsis
0	1	0	G	81411	Aminomonas
0	2	0	G	2749846	Amedibacillus
0	6	0	F1	2903219	Alteromonas/Salinimonas group
0	1	0	G	361177	Altererythrobacter
0	2	0	G	1502180	Alsobacter
0	1	0	G	1651	Alloiococcus
0	1	0	G	1855402	Allohahella
0	1	0	G	3059504	Allocoprobacillus
0	1	0	G	85072	Allochromatium
0	3	3	G	3020832	Alloalcanivorax
0	15	0	G	114627	Alkaliphilus
0	1	0	G	2838170	Alkalicella
0	9	0	G	29330	Alicyclobacillus
0	3	0	G	201096	Alicycliphilus
0	1	0	G	2321111	Aliarcobacter
0	4	0	G	1266053	Algiphilus
0	3	3	G	59753	Alcanivorax
0	1	0	G	507	Alcaligenes
0	3	0	F	1647988	Akkermansiaceae
0	1	0	G	2233801	Ahniella
0	1	0	G	261825	Agarivorans
0	17	0	G	1033	Afipia
0	1	0	G	2650923	Aestuariivirga
0	19	0	G	2707020	Aerosticca
0	1	0	G	2811387	Aerophototrophica
0	77	3	G	642	Aeromonas
0	1	1	G	2040	Aeromicrobium
0	8	0	G	1375	Aerococcus
0	1	1	G	1055323	Aeribacillus
0	1	0	G	2981628	Aedoeadaptatus
0	1	0	G	290425	Advenella
0	1	0	G	1904377	Acuticoccus
0	4	0	G	1918385	Acutalibacter
0	2	0	G	1653174	Actinotignum
0	1	0	G	1865	Actinoplanes
0	1	0	G	1654	Actinomyces
0	2	0	G	2789775	Actinomarinicola
0	3	0	G	713	Actinobacillus
0.01	219	22	G	469	Acinetobacter
0	17	1	G	12916	Acidovorax
0	6	2	G	119977	Acidithiobacillus
0	5	0	G	2608728	Acidisarcina
0	4	0	G	53634	Acidimicrobium
0	1	0	G	2992720	Acidilutibacter
0	2	0	G	1765964	Acidihalobacter
0	1	1	G	986106	Acidiferrobacter
0	4	4	G	904	Acidaminococcus
0	6	5	G	222	Achromobacter
0	1	1	G	2147	Acholeplasma
0.01	229	2	G	33951	Acetobacterium
0	4	1	G	434	Acetobacter
0	3	0	G	35829	Acetivibrio
0	4	0	G	2767874	Acetilactobacillus
0	23	23	S	33946	Kurthia gibsonii
0	34	34	G	33073	Zymobacter
0	1	1	S	2528593	Zhaonella formicivorans
0	1	1	S	29486	Yersinia ruckeri
0	8	0	G1	1649845	Yersinia pseudotuberculosis complex
0	2	2	S	630	Yersinia enterocolitica
0	1	1	S	1444770	Xylella taiwanensis
0	35	32	S	2371	Xylella fastidiosa
0	1	0	S	40577	Xenorhabdus poinarii
0	2	2	S	56460	Xanthomonas vesicatoria
0	6	6	S	56459	Xanthomonas vasicola
0	9	0	G1	3390202	Xanthomonas translucens group
0	84	84	S	56464	Xanthomonas theicola
0	1	1	S	2053930	Xanthomonas prunicola
0	6	0	S	1985254	Xanthomonas phaseoli
0	1	1	S1	2108116	Xanthomonas phage RiverRider
0	59	7	S	347	Xanthomonas oryzae
0	1	1	S	1843581	Xanthomonas nasturtii
0	3	3	S	3160841	Xanthomonas medicagonis
0	17	17	S	2775159	Xanthomonas hydrangeae
0	31	31	S	48664	Xanthomonas fragariae
0	84	0	S	456327	Xanthomonas euvesicatoria
0	58	0	G1	643453	Xanthomonas citri group
0	2	0	S	56450	Xanthomonas cassavae
0	82	3	S	339	Xanthomonas campestris
0	6	0	S	53413	Xanthomonas axonopodis
0	17	8	S	56448	Xanthomonas arboricola
0	88	88	S	29447	Xanthomonas albilineans
0	1	1	S	2528964	Xanthobacter dioxanivorans
0	8	8	S	1723361	Wukongibacter baidiensis
0	36	3	G	953	Wolbachia
0	2	2	S	1548547	Woeseia oceani
0	20	20	S	1629	Weissella viridescens
0	1	1	S	165096	Weissella koreensis
0	13	13	S	1162633	Weissella diestrammenae
0.02	649	238	F	2762318	Weeksellaceae
0	67	67	S	263475	Viridibacillus arvi
0	1	1	S	1482	Virgibacillus halodenitrificans
0	1	1	S	672	Vibrio vulnificus
0	1	1	S	45658	Vibrio scophthalmi
0	1	1	S	104609	Vibrio penaeicida
0	1	1	S	28173	Vibrio nigripulchritudo
0	20	0	G1	717610	Vibrio harveyi group
0	1	1	S	29494	Vibrio furnissii
0	1	1	S	676	Vibrio fluvialis
0	1	1	S	47951	Vibrio cyclitrophicus
0	77	77	S	190893	Vibrio coralliilyticus
0	2	2	S	666	Vibrio cholerae
0	6	6	S	2587862	Vibrio aquimaris
0	28	28	S	55601	Vibrio anguillarum
0	1	0	S	28171	Vibrio aestuarianus
0	2	0	S	364317	Verminephrobacter eiseniae
0	1	1	S	2661630	Venatoribacter cucullus
0	1	0	S	34073	Variovorax paradoxus
0	18	18	S	2029117	Vandammella animalimorsus
0	4	4	S	2571750	Vagococcus zengguangii
0	1	1	S	51173	Ureibacillus thermosphaericus
0	32	32	S	367743	Ureibacillus thermophilus
0	1	1	S	401471	Undibacterium parvum
0	1	1	S	3073561	Undibacterium cyanobacteriorum
0	19	0	G1	2643310	unclassified Xanthomonas
0	1	0	G1	2613841	unclassified Wenzhouxiangella
0	1	0	G1	2620237	unclassified Virgibacillus
0	22	0	G1	2614977	unclassified Vibrio
0	10	2	G1	663243	unclassified Variovorax
0	2	0	G1	2638520	unclassified Ureibacillus
0	116	0	G1	2630295	unclassified Undibacterium
0	7	0	G1	2800703	unclassified Tsuneonella
0.01	245	0	G1	2638726	unclassified Tissierella
0	4	0	G1	2633315	unclassified Thermomonas
0	2	0	G1	2622527	unclassified Thermoanaerobacterium
0	7	0	G1	2632499	unclassified Thalassobaculum
0	1	0	G1	2635419	unclassified Tessaracoccus
0	2	0	G1	196795	unclassified Sulfitobacter
0	1	0	G1	2632669	unclassified Streptosporangium
0	43	1	G1	2593676	unclassified Streptomyces
0.01	184	111	G1	196198	unclassified Stenotrophomonas
0	3	0	G1	91994	unclassified Staphylococcus
0	4	0	G1	2647733	unclassified Sporosarcina
0	1	0	G1	2628533	unclassified Sporolactobacillus
0	1	0	G1	2628338	unclassified Sporanaerobacter
0	1	0	G1	2631504	unclassified Spongiibacter
0	25	0	G1	2637901	unclassified Spiroplasma
0	143	3	G1	196159	unclassified Sphingomonas
0	1	0	G1	2621506	unclassified Sinimarinibacterium
0	1	0	G1	2637378	unclassified Selenomonas
0	1	0	G1	2645534	unclassified Sanguibacter
0	1	0	G1	2646111	unclassified Salinarimonas
0	71	0	G1	2608920	unclassified Ruminococcus
0	1	0	G1	2617492	unclassified Roseomonas
0	1	1	G1	2639302	unclassified Roseivivax
0	13	0	G1	2626991	unclassified Roseateles
0	3	0	G1	2837524	unclassified Robertmurraya
0	3	1	G1	2637345	unclassified Rickettsiella
0	3	0	G1	2638247	unclassified Rhodopseudomonas
0	2	0	G1	2619116	unclassified Rhodoplanes
0	1	1	G1	2627954	unclassified Rhodoferax
0	5	4	G1	2621553	unclassified Rhodanobacter
0	2	0	G1	115860	unclassified Rheinheimera
0	2	0	F1	689705	unclassified Rhabdochlamydiaceae
0	18	0	G1	209769	unclassified Ralstonia
0	2	0	G1	2614957	unclassified Psychromonas
0	3	0	G1	2614982	unclassified Psychrobium
0	7	0	G1	196806	unclassified Psychrobacter
0	51	0	G1	2645906	unclassified Pseudoxanthomonas
0	9	0	G1	2619320	unclassified Pseudonocardia
0.01	174	115	G1	196821	unclassified Pseudomonas
0	28	0	G1	2647000	unclassified Pseudarthrobacter
0	1	0	G1	2893067	unclassified Pseudalkalibacillus
0	11	0	G1	2630696	unclassified Proteiniclasticum
0	9	0	G1	2636594	unclassified Porticoccus
0	33	1	G1	2640945	unclassified Polynucleobacter
0	2	0	G1	2638319	unclassified Polaromonas
0	1	0	G1	2631981	unclassified Plantactinospora
0	1	0	G1	2662419	unclassified Planococcus (in: firmicutes)
0	6	6	G1	2638441	unclassified Phyllobacterium
0	4	0	G1	2628852	unclassified Photobacterium
0	4	0	G1	2903062	unclassified Phosphitispora
0	5	0	G1	2636623	unclassified Pelagibius
0	1	1	G1	2623280	unclassified Pelagibacterium
0	1	0	G1	2621516	unclassified Pasteurella
0	1	0	G1	2870718	unclassified Pararoseomonas
0	1	0	G1	2615204	unclassified Paraburkholderia
0	6	6	G1	2618429	unclassified Paludibacterium
0	9	0	G1	2614920	unclassified Palleronia
0	7	1	G1	185978	unclassified Paenibacillus
0	1	0	G1	2634190	unclassified Paenarthrobacter
0	2	0	G1	2645081	unclassified Ottowia
0	2	0	G1	2620869	unclassified Ornithinibacillus
0	1	0	G1	2649292	unclassified Oricola
0	1	0	G1	2630292	unclassified Oceanobacillus
0.01	182	0	G1	2675010	unclassified Oceanirhabdus
0	2	0	G1	2636315	unclassified Oceanimonas
0	2	0	G1	2644732	unclassified Novosphingobium
0	9	9	G1	2637762	unclassified Nocardia
0	6	0	G1	2609265	unclassified Nitrosomonas
0	1	0	G1	2620411	unclassified Nitrobacter
0	1	1	G1	2624044	unclassified Nitratiruptor
0	2	0	G1	2638033	unclassified Nisaea
0	2	0	G1	2837522	unclassified Niallia
0	6	0	G1	2675272	unclassified Neobacillus
0	4	0	G1	2683645	unclassified Mycoplasma
0	2	0	G1	2642494	unclassified Mycobacterium
0	8	8	G1	2649241	unclassified Mycoavidus
0	1	0	G1	2621872	unclassified Mumia
0	5	0	G1	2618799	unclassified Minwuia
0	2	0	G1	2640612	unclassified Methylovirgula
0	3	0	G1	2618669	unclassified Methyloprofundus
0	6	0	G1	2625913	unclassified Methylocystis
0	5	5	G1	2618889	unclassified Methylococcus
0	1	0	G1	2639413	unclassified Methylocapsa
0	12	0	G1	2615210	unclassified Methylobacterium
0	7	0	G1	2635283	unclassified Methylobacter
0	15	0	G1	2703679	unclassified Metasolibacillus
0	12	0	G1	2675274	unclassified Metabacillus
0	1	0	G1	325217	unclassified Mesorhizobium
0	1	0	G1	2675270	unclassified Mesobacillus
0	19	0	G1	196814	unclassified Marinomonas
0	18	0	G1	2644139	unclassified Marinobacterium
0	11	0	G1	2685560	unclassified Marinicella
0	84	0	G1	2635362	unclassified Lysobacter
0	3	1	G1	2636778	unclassified Lysinibacillus
0	2	0	G1	2629088	unclassified Luteimonas
0	2	2	G1	2626134	unclassified Limnohabitans
0	2	0	G1	2633022	unclassified Leptotrichia
0	4	0	G1	2643253	unclassified Lentzea
0	1	0	G1	2647570	unclassified Lentilitoribacter
0	8	0	G1	2614679	unclassified Lentibacillus
0	9	2	G1	2663824	unclassified Leifsonia
0	1	0	G1	2622702	unclassified Legionella
0	7	0	G1	2620435	unclassified Lactobacillus
0	2	0	G1	2688601	unclassified Labrys (in: a-proteobacteria)
0	1	0	G1	2618732	unclassified Kordiimonas
0	1	0	G1	2625420	unclassified Kineothrix
0	5	0	G1	2610881	unclassified Janthinobacterium
0	1	0	G1	2645469	unclassified Jannaschia
0	23	0	G1	2624035	unclassified Iamia
0	2	0	G1	2619925	unclassified Hyphomicrobium
0	9	0	G1	2638931	unclassified Hyphobacterium
0	1	1	G1	2610897	unclassified Hydrogenophaga
0	3	0	G1	2622382	unclassified Hydrogenobaculum
0	1	0	G1	2605944	unclassified Hwanghaeella
0	1	0	G1	3099229	unclassified Humitalea
0.01	436	0	G1	2636392	unclassified Halothiobacillus
0	7	3	G1	2609666	unclassified Halomonas
0	7	0	G1	2618869	unclassified Haloimpatiens
0	1	0	G1	2642459	unclassified Geobacillus
0	1	0	G1	2644029	unclassified Fictibacillus
0	120	0	G1	3100185	unclassified Eubacterium
0	2	0	G1	2608889	unclassified Escherichia
0	4	0	G1	2608935	unclassified Enterobacter
0	2	0	G1	2644528	unclassified Endozoicomonas
0	3	0	G1	2837512	unclassified Ectobacillus
0	4	0	G1	2632383	unclassified Domibacillus
0	1	1	G1	2649760	unclassified Diaphorobacter
0	2	0	G1	2867378	unclassified Desulfoscipio
0	1	0	G1	2630894	unclassified Desulfitobacterium
0	3	0	G1	2613839	unclassified Delftia
0.02	735	0	G1	2635733	unclassified Dehalobacter
0	2	0	G1	2630042	unclassified Dankookia
0	2	0	G1	2675268	unclassified Cytobacillus
0	136	0	G1	2640874	unclassified Cupriavidus
0	3	0	G1	2676648	unclassified Coxiella (in: g-proteobacteria)
0	4	0	G1	2627773	unclassified Conexibacter
0.02	518	52	G1	2614128	unclassified Clostridium
0	3	0	G1	2635829	unclassified Clostridioides
0	1	0	G1	2630544	unclassified Citromicrobium
0	1	0	G1	2632435	unclassified Citricoccus
0	7	0	G1	2619399	unclassified Chitinibacter
0	2	1	G1	2648921	unclassified Caulobacter
0	5	0	G1	2648856	unclassified Cardiobacterium
0	5	0	G1	3077950	unclassified Candidatus Zinderia
0	2	0	G1	3099730	unclassified Candidatus Rariloculus
0	40	17	G1	2638829	unclassified Candidatus Neoarthromitus
0	4	0	G1	3241575	unclassified Candidatus Leptofilum
0	21	21	G1	2632605	unclassified Candidatus Lariskella
0	1	0	G1	3077945	unclassified Candidatus Endowatersipora
0	101	1	G1	2629145	unclassified Caloramator
0	22	0	G1	2613784	unclassified Burkholderia
0	6	2	G1	2622653	unclassified Brevundimonas
0	1	0	G1	2684853	unclassified Brevibacillus
0	12	0	G1	2624130	unclassified Breoghania
0.01	434	91	G1	2631580	unclassified Bradyrhizobium
0	2	0	G1	2653178	unclassified Bosea (in: a-proteobacteria)
0	1	0	G1	2649934	unclassified Borrelia
0	1	1	G1	2608897	unclassified Bifidobacterium
0	10	0	G1	2633795	unclassified Bdellovibrio
0	3	0	G1	2647740	unclassified Bauldia
0	1	0	G1	2645622	unclassified Bartonella
0.05	1439	0	G1	185979	unclassified Bacillus (in: firmicutes)
0	2	0	G1	2800693	unclassified Aurantiacibacter
0	118	0	G1	2627083	unclassified Arsenophonus
0	14	0	G1	2633173	unclassified Aquihabitans
0	10	0	G1	2637090	unclassified Aquicoccus
0	1	0	G1	2620789	unclassified Aquabacterium
0	3	0	G1	2614933	unclassified Anderseniella
0	2	0	G1	2635253	unclassified Anaerostipes
0	2	0	G1	2614126	unclassified Anaerococcus
0	3	0	G1	2623618	unclassified Amylibacter
0	2	0	G1	2636536	unclassified Alsobacter
0	1	0	G1	2636505	unclassified Alloiococcus
0	1	0	G1	2648132	unclassified Allohahella
0	1	0	G1	2646756	unclassified Alkaliphilus
0	4	0	G1	2632013	unclassified Algiphilus
0	9	0	G1	2642050	unclassified Afipia
0	1	0	G1	2650925	unclassified Aestuariivirga
0	1	1	G1	2631034	unclassified Acuticoccus
0	1	0	G1	2626549	unclassified Actinoplanes
0	16	0	G1	2684926	unclassified Acidovorax
0	4	4	S	1796652	Turicimonas muris
0	1	1	S	1982042	Tsuneonella mangrovi
0	1	1	S	2055955	Tsuneonella flava
0	1	1	S	3058420	Tropicibacter oceani
0	3	3	S	2039	Tropheryma whipplei
0	7	7	S	379893	Trabulsiella odontotermitis
0	1	1	S	689904	Tissierella carlieri
0	3	0	G	2907187	Tichowtungia
0	1	1	S	2891210	Thiothrix litoralis
0	1	1	S	1973002	Thiosocius teredinicola
0	12	0	S	92245	Thiomicrospira aerophila
0	1	1	S	2791037	Thiomicrorhabdus immobilis
0	1	1	S	1076588	Thiolapillus brandeum
0	5	0	S	73141	Thiocystis violascens
0	1	1	S	3110231	Thiobacillus sedimenti
0	1	1	S	106634	Thioalkalivibrio versutus
0	3	3	S	1033854	Thioalkalivibrio sulfidiphilus
0	3	0	S	412593	Thermosulfidibacter takaii
0	84	84	S	1871031	Thermophilibacter mediterraneus
0	3	3	S	2884874	Thermomonas paludicola
0	109	109	S	1463158	Thermomonas carbonis
0	2	0	S	500	Thermomicrobium roseum
0	2	2	S	3142973	Thermohahella caldifontis
0	83	83	S	1510	Thermoclostridium stercorarium
0	1	0	S	106578	Thermoanaerobacter siderophilus
0	12	0	S	161154	Thermanaeromonas toyohensis
0	2	0	G	73918	Thermaerobacter
0	2	2	S	247480	Thermaerobacillus caldiproteolyticus
0	1	1	S	1523392	Thalassotalea ponticola
0	2	2	S	3242416	Thalassotalea maritima
0	7	0	G	2795865	Thalassoglobus
0	6	6	S	3058402	Terrisporobacter vanillatitrophus
0	4	4	S	2895980	Terrirubrum flagellatum
0	2	0	S	870903	Terriglobus saanensis
0	1	1	S	2731755	Teredinibacter haidensis
0	1	1	S	3036126	Tepidibacter hydrothermalis
0	1	1	S	3131995	Tepidibacillus marianensis
0	2	0	S	499229	Tepidanaerobacter acetatoxydans
0	1	0	S	29575	Taylorella equigenitalis
0	7	7	S	2787751	Taurinivorans muris
0	5	5	S	340268	Tardiphaga alba
0	2	0	F	2005525	Tannerellaceae
0	1	1	S	43774	Syntrophus buswellii
0	1	0	S	316277	Syntrophus aciditrophicus
0	2	0	G	1142	Synechocystis
0	7	0	G	1129	Synechococcus
0	1	1	S	2810479	symbiont of Argiope bruennichi
0	2	0	S	2734	Symbiobacterium thermophilum
0	1	1	S	40545	Sutterella wadsworthensis
0	1	1	S	2584944	Sutterella faecalis
0	1	1	S	33932	Sutcliffiella cohnii
0	1	1	S	1972068	Sulfurivermis fontis
0	10	0	S	748811	Sulfuritalea hydrogenivorans
0	5	5	S	2590551	Sulfurimonas marina
0	1	1	S	1620215	Sulfuricaulis limicola
0	1	0	G	28033	Sulfobacillus
0	1	1	S	1775881	Sulfitobacter faviae
0	2	2	S	214851	Subdoligranulum variabile
0	21	21	S	1176257	Stutzerimonas zhaodongensis
0	17	0	G1	136846	Stutzerimonas stutzeri group
0	1	1	S	59299	Streptomyces thermocarboxydus
0	1	1	S	436397	Streptomyces sudanensis
0	1	1	S	33900	Streptomyces murinus
0	12	0	S	1916	Streptomyces lividans
0	1	1	S	1616117	Streptomyces formicae
0	3	0	G1	1477431	Streptomyces albidoflavus group
0	1	1	S	2664091	Streptococcus zhangguiae
0	2	2	S	1349	Streptococcus uberis
0	42	42	S	1308	Streptococcus thermophilus
0	119	34	S	1307	Streptococcus suis
0	2	0	S	1305	Streptococcus sanguinis
0	13	13	S	1304	Streptococcus salivarius
0	12	12	S	1314	Streptococcus pyogenes
0	11	10	S	1313	Streptococcus pneumoniae
0	2	2	S	1348	Streptococcus parauberis
0	18	18	S	1501662	Streptococcus parasuis
0	1	1	S	1309	Streptococcus mutans
0	1	0	G1	3409772	Streptococcus mitis group
0	2	2	S	150055	Streptococcus lutetiensis
0	1	0	G1	119603	Streptococcus dysgalactiae group
0	5	5	S	747656	Streptococcus danieliae
0	1	0	G1	671232	Streptococcus anginosus group
0	2	2	S	1311	Streptococcus agalactiae
0	5	0	G	2795973	Stieleria
0	5	5	S	216778	Stenotrophomonas rhizophila
0	1	1	S	3055080	Stenotrophomonas pigmentata
0	24	24	S	487698	Stenotrophomonas pavanii
0	1	1	S	3003271	Stenotrophomonas oahuensis
0.02	670	8	G1	995085	Stenotrophomonas maltophilia group
0	1	1	S	2760084	Stenotrophomonas lacuserhaii
0	2	2	S	2045214	Stenotrophomonas lactitubi
0	29	29	S	2045451	Stenotrophomonas indicatrix
0	1	1	S	86188	Stenotrophomonas geniculata
0	6	6	S	128780	Stenotrophomonas acidaminiphila
0	2	2	S	1292	Staphylococcus warneri
0	4	4	S	1286	Staphylococcus simulans
0	1	1	S	33028	Staphylococcus saccharolyticus
0	1	1	S	45972	Staphylococcus pasteuri
0	63	0	G1	2815305	Staphylococcus intermedius group
0	5	5	S	1290	Staphylococcus hominis
0	5	5	S	1283	Staphylococcus haemolyticus
0	30	30	S	1282	Staphylococcus epidermidis
0	2	2	S	1955013	Staphylococcus edaphicus
0	1	1	S	2044912	Staphylococcus debuckii
0	11	11	S	29388	Staphylococcus capitis
0.01	233	220	S	1280	Staphylococcus aureus
0	1	1	S	29378	Staphylococcus arlettae
0	2	2	S	1571	Sporosarcina ureae
0	2	0	S	2378	Sporomusa ovata
0	94	94	S	3076075	Sporomusa carbonis
0	2	0	S	112900	Sporomusa acidovorans
0	7	0	F	2896860	Spirosomataceae
0	7	0	S	47835	Spiroplasma phoeniceum
0	1	1	S	2144	Spiroplasma mirum
0	2	0	S	1335746	Spiribacter salinus
0	1	1	S	33050	Sphingopyxis macrogoltabida
0	1	1	S	13689	Sphingomonas paucimobilis
0	1	1	S	2319844	Sphingomonas paeninsulae
0	12	12	S	68569	Sphingomonas leidyi
0	7	7	S	424800	Sphingomonas insulae
0	2	2	S	563996	Sphingomonas hankookensis
0	1	1	S	3132797	Sphingomonas flavescens
0	1	1	S	2559804	Sphingomonas flavalba
0	37	37	S	2949093	Sphingomonas donggukensis
0	1	1	S	653931	Sphingomonas alpina
0	1	1	S	1229164	Sphingomicrobium flavum
0	34	0	F	84566	Sphingobacteriaceae
0	2	2	S	639200	Sphaerotilus sulfidivorans
0	1	0	G	2056	Sphaerobacter
0	1	1	S	2698682	Solilutibacter oculi
0	1	1	S	1196083	Snodgrassella alvi
0	1	1	S	2950108	Sneathiella marina
0	2	2	S	84109	Slackia exigua
0	8	3	G	28105	Sinorhizobium
0	1	1	S	622	Shigella dysenteriae
0	3	3	S	332186	Shewanella xiamenensis
0	1	0	S	359303	Shewanella loihica
0	1	1	S	93973	Shewanella japonica
0	2	2	S	43661	Shewanella benthica
0	3	3	S	1734049	Serpentinicella alkaliphila
0	3	3	S	1543721	Sedimenticola thiotaurini
0	1	1	S	3079930	Scrofimicrobium appendicitidis
0	1	1	S	927083	Sandaracinus amylolyticus
0	1	1	S1	2742114	Salmonella phage SAP012
0	45	10	S	28901	Salmonella enterica
0	1	1	S	1229727	Salipiger profundus
0	10	10	S	2957203	Salinilacustrithrix flava
0	1	0	F	1853225	Salinibacteraceae
0	6	6	S	2161747	Saccharospirillum mangrovi
0	8	8	S	2287	Saccharolobus solfataricus
0	2	2	S	2172099	Saccharobesus litoralis
0	14	14	S	438033	Ruminococcus gauvreauii
0	1	1	S	40519	Ruminococcus callidus
0	1	1	S	2488810	Ruminiclostridium herbifermentans
0	2	0	G	212744	Rugamonas
0	1	0	G	2175957	Ruficoccus
0	1	0	S	28068	Rubrivivax gelatinosus
0	1	0	G	1649490	Rubinisphaera
0	1	1	S	2047	Rothia dentocariosa
0	1	1	S	218284	Rossellomorea vietnamensis
0	1	1	G	2795779	Rosistilla
0	1	1	S	540747	Roseovarius indicus
0	2	0	S	159346	Roseicyclus elongatus
0	1	1	S	76731	Roseateles depolymerans
0	3	3	S	2528008	Rohdeia mirabilis
0	26	0	F	171550	Rikenellaceae
0	7	0	G	780	Rickettsia
0.01	217	0	F	563843	Rhodothermaceae
0	13	12	S	1076	Rhodopseudomonas palustris
0	1	1	S	37919	Rhodococcus opacus
0	7	7	S	416169	Rhodanobacter thiooxydans
0	10	0	G	379	Rhizobium
0	9	0	G	160674	Raoultella
0	1	1	S	2842456	Ralstonia wenshanensis
0	8	1	G1	3116862	Ralstonia solanacearum species complex
0	2	2	S	2283160	Psychrobacillus glaciei
0	2	2	S	314722	Pseudoxanthomonas suwonensis
0	2	0	S	415229	Pseudoxanthomonas spadix
0	79	79	S	128785	Pseudoxanthomonas mexicana
0	1	1	S	266062	Pseudoxanthomonas daejeonensis
0	1	1	S	1235591	Pseudorhodoplanes sinuspersici
0	1	1	S	2500533	Pseudorhodobacter turbinis
0	2	2	S	113287	Pseudoramibacter alactolyticus
0	1	1	S	2745495	Pseudomonas vanderleydeniana
0	24	0	G1	136849	Pseudomonas syringae group
0	15	15	S	321846	Pseudomonas simiae
0	1	1	S	1853130	Pseudomonas silesiensis
0	1	1	S	2745514	Pseudomonas salmasensis
0	1	1	S	216142	Pseudomonas rhizosphaerae
0	12	0	G1	136845	Pseudomonas putida group
0	4	4	S	485898	Pseudomonas promysalinigenes
0	1	1	S	3040598	Pseudomonas paraveronii
0	1	1	S	2894079	Pseudomonas oryziphila
0	2	2	S	395599	Pseudomonas moorei
0	1	1	S	437900	Pseudomonas marincola
0	1	1	S	2448482	Pseudomonas leptonychotis
0	9	9	S	3093767	Pseudomonas hormoni
0.01	237	237	S	2815720	Pseudomonas germanica
0.02	731	0	G1	136843	Pseudomonas fluorescens group
0	2	2	S	312306	Pseudomonas entomophila
0	4	0	G1	136842	Pseudomonas chlororaphis group
0	1	1	S	1583341	Pseudomonas cerasi
0	1	1	S	2320867	Pseudomonas cavernae
0	3	3	S	2954101	Pseudomonas beijingensis
0	2	2	S	2219225	Pseudomonas asiatica
0	1	1	S	237609	Pseudomonas alkylphenolica
0	55	0	G1	136841	Pseudomonas aeruginosa group
0	74	0	G1	111527	pseudomallei group
0	44	44	S	2511995	Pseudolysobacter antarcticus
0	7	2	G	1522432	Pseudoduganella
0	1	1	S	57320	Pseudodesulfovibrio profundus
0	57	57	S	1716143	Pseudodesulfovibrio indicus
0	26	26	S	161398	Pseudoalteromonas phenolica
0	1	1	S	3115291	Pseudalkalibacillus nanhaiensis
0	1	1	S	588	Providencia stuartii
0	3	3	S	584	Proteus mirabilis
0	2	2	S	3034648	Proteus appendicitidis
0	1	1	F	1471398	Prolixibacteraceae
0	56	46	S	1404	Priestia megaterium
0	1	1	S	1402861	Priestia filamentosa
0.01	370	370	S	412384	Priestia aryabhattai
0	5	5	F	171552	Prevotellaceae
0	5	0	F	171551	Porphyromonadaceae
0	1	1	G	2803301	Poriferisphaera
0	2	2	S	576610	Polynucleobacter necessarius
0	20	20	S	1835254	Polynucleobacter duraquae
0	1	1	S	1635171	Pokkaliibacter plantistimulans
0	20	20	S	61647	Pluralibacter gergoviae
0	2	0	G	44474	Pleurocapsa
0	1	1	S	2213202	Planococcus lenghuensis
0	14	0	S	161360	Planococcus antarcticus
0	2	2	S	1238	Piscirickettsia salmonis
0.01	247	247	S	946333	Piscinibacter gummiphilus
0	7	7	S	2748098	Pikeienuella piscinae
0	7	7	S	1940612	Pigmentiphaga aceris
0	1	1	S	1867719	Phyllobacterium zundukense
0	5	5	S	555317	Phyllobacterium meliloti
0	1	0	G	666508	Phycisphaera
0	3	3	S	1940610	Phreatobacter stygius
0	7	0	S	553611	Photobacterium leiognathi
0	6	1	S	38293	Photobacterium damselae
0	2	2	S	1510150	Permianibacter aggregans
0	2	2	S	2506420	Periweissella cryptocerci
0	1	1	S	1478	Peribacillus simplex
0	4	4	S	3115297	Peribacillus sedimenti
0	29	29	S	28202	Peredibacter starrii
0	12	12	S	3003601	Peptostreptococcus equinus
0	2	2	S	3016343	Peptoniphilus equinus
0	1	1	S	913107	Pelolinea submarina
0	2	2	S	2652177	Pelistega ratti
0	1	1	S	1255	Pediococcus pentosaceus
0	75	0	G1	1670797	Pediococcus acidilactici group
0	1	1	S	2034769	Pectobacterium zantedeschiae
0	1	1	S	2485124	Pectobacterium polonicum
0	19	19	S	180957	Pectobacterium brasiliense
0	2	2	S	865	Pectinatus frisingensis
0	3	3	S	747	Pasteurella multocida
0	3	0	F	2975259	Parvicellaceae
0	2	2	S	2579971	Paroceanicella profunda
0	27	27	S	3228953	Parelusimicrobium proximum
0	5	5	S	621374	Pararobbsia alpina
0	2	0	S	1084	Pararhodospirillum photometricum
0	2	2	G	1612611	Pararhizobium
0	4	4	S	2809020	Paralysiella testudinis
0	14	14	S	1529068	Paracoccus tegillarcae
0	2	2	S	59779	Paracoccus marcusii
0	1	1	S	135740	Paracoccus kondratievae
0	1	1	S	34004	Paracoccus aminovorans
0	3	3	S	169427	Paraburkholderia terricola
0	2	2	S	66269	Pantoea stewartii
0	5	5	S	1473598	Paludibaculum fermentans
0	13	0	F	2005523	Paludibacteraceae
0	1	1	S	417367	Paenisporosarcina antarctica
0	105	105	S	521520	Paenibacillus urinalis
0	1	0	S	159743	Paenibacillus terrae
0	1	1	S	2918901	Paenibacillus roseopurpureus
0	43	43	S	1406	Paenibacillus polymyxa
0	1	1	S	1619311	Paenibacillus physcomitrellae
0	2	1	S	61624	Paenibacillus mucilaginosus
0	1	1	S	2912268	Paenibacillus melissococcoides
0	2	2	S	44252	Paenibacillus macerans
0	1	1	S	189691	Paenibacillus elgii
0	1	1	S	44250	Paenibacillus alvei
0	1	1	S	2495582	Paenibacillus albus
0	1	1	S	211146	Paenarthrobacter nitroguajacolicus
0	1	1	S	2592382	Paenalkalicoccus suaedae
0	2	2	S	1735038	Oryzomicrobium terrae
0	1	0	G	69474	Orientia
0	1	0	G	178440	Opitutus
0	52	52	S	1805478	Olsenella timonensis
0	1	1	S	90244	Oligella ureolytica
0	1	1	S	141451	Oleiphilus messinensis
0	28	0	G	2886881	Oceaniferula
0	4	4	S	158500	Novosphingobium resinovorum
0	1	1	S	1176536	Novosphingobium ginsenosidimutans
0	1	1	S	3095076	Nocardioides bizhenqiangii
0	1	1	S	2973512	Nitrospira tepida
0	1	1	S	1034015	Nitrososphaera viennensis
0	5	0	S	916	Nitrosomonas eutropha
0	1	0	S	133539	Nitrosococcus halophilus
0	1	0	S	913	Nitrobacter winogradskyi
0	1	1	S	2599600	Nitratireductor mangrovi
0	8	8	S	881	Nitratidesulfovibrio vulgaris
0	1	1	S	2604158	Nitratidesulfovibrio liaohensis
0	2	2	S	2925830	Nicoliella spurrieriana
0	1	1	S	1737571	Niallia oryzisoli
0	11	11	S	64002	Nevskia ramosa
0	3	3	S	651666	Neptuniibacter halophilus
0	1	0	S	950	Neorickettsia risticii
0	9	9	S	2979868	Neopusillimonas aromaticivorans
0	1	1	S	89586	Neoehrlichia mikurensis
0	1	1	S	1193713	Neobacillus mesonae
0	8	8	S	220684	Neobacillus drentensis
0	1	1	S	607712	Neisseria shayeganii
0	2	2	S	487	Neisseria meningitidis
0	7	6	S	485	Neisseria gonorrhoeae
0	1	1	S	512749	Mycoplasma seminis
0	13	12	G1	656088	Mycoplasma mycoides group
0	11	11	S	2963128	Mycoplasma bradburyae
0	1	1	S	1534349	Mycolicibacterium helvum
0.13	4196	0	G1	77643	Mycobacterium tuberculosis complex
0	10	10	S	1768	Mycobacterium kansasii
0	1	1	S	417203	Mycetohabitans endofungorum
0	2	0	S	69223	Musicola paradisiaca
0	1	0	F	2005473	Muribaculaceae
0	31	0	S	248039	Mucispirillum schaedleri
0	2	2	S	582	Morganella morganii
0	1	1	S	1877	Micromonospora echinospora
0	2	0	F	1892252	Microcoleaceae
0	10	10	S	904291	Microbacterium sediminis
0	6	6	S	69362	Microbacterium schleiferi
0	3	3	S	36805	Microbacterium aurum
0	19	4	S	349221	Micavibrio aeruginosavorus
0	1	1	S	1704499	Methylovulum psychrotolerans
0	5	5	S	2778876	Methyloradius palustris
0	24	24	S	2588534	Methylophilus medardicus
0	1	1	S	2840183	Methylomarinovum tepidoasis
0	7	7	S	1760988	Methylomagnum ishizawai
0	2	2	S	1295382	Methylogaea oryzae
0	1	1	S	2993564	Methylococcus mesophilus
0.02	501	501	S	414	Methylococcus capsulatus
0	2	2	S	227605	Methylocella tundrae
0	1	1	S	374432	Methylobacterium tardum
0	1	0	S	39956	Methylobacterium mesophilicum
0	1	1	S	2202825	Methylobacterium durans
0	3	3	S	152268	Metabacillus litoralis
0	6	6	S	2066070	Mesorhizobium japonicum
0	2	0	S	39645	Mesorhizobium ciceri
0	4	4	S	2109913	Melaminivora suipulveris
0	5	5	S	1675036	Megasphaera hexanoica
0	9	0	G	149698	Massilia
0	4	4	S	454601	Maritalea myrionectae
0	6	6	S	1921086	Mariprofundus aestuarium
0	2	2	S	42444	Marinovum algicola
0	1	1	S	293552	Marinomonas polaris
0	2	0	S	2743	Marinobacter nauticus
0	3	0	S	186192	Marinithermus hydrothermalis
0	3	0	F	1573805	Marinifilaceae
0	1	1	S	2909283	Mariluticola halotolerans
0	1	1	S	1605891	Marilutibacter maris
0	2	2	S	75985	Mannheimia haemolytica
0	1	1	S	71237	Mammaliicoccus vitulinus
0	1	1	S	1296	Mammaliicoccus sciuri
0	4	0	S	252966	Mahella australiensis
0	7	0	S	884684	Mageeibacillus indolicus
0	9	9	S	1903056	Macrococcoides bohemicum
0	2	2	S	1792846	Lysobacter firmicutimachus
0	1	1	S	69	Lysobacter enzymogenes
0	2	2	S	2795387	Lysobacter arenosi
[truncated: 1,429 more rows]

## Sheet: T0030 Heart
Percentage of reads covered by the clade rooted at this taxon	Number of reads covered by the clade rooted at this taxon (total count of sequencing reads (or fragments) that are classified as belonging to a specific taxonomic group (like a genus, family, or phylum) and all of its descendants in the taxonomic tree, representing the aggregate microbial abundance for that lineage in a metagenomic analysis)	Number of reads assigned directly to this taxon (shows how many reads support the specific taxonomic classification)	A taxonomy rank code	NCBI taxonomy ID	indented scientific name
95.21	7636071	7636071	U	0	unclassified
4.79	383824	946	R	1	root
0	257	0	R1	10239	Viruses
1.06	85059	0	R1	2787854	other entries
3.71	297562	1170	R1	131567	cellular organisms
0	1	0	R2	2732004	Varidnaviria
0	1	0	R2	2559587	Riboviria
1.06	85059	85059	R2	28384	other sequences
0.04	3427	0	R2	2759	Eukaryota
0	255	0	R2	2731341	Duplodnaviria
3.65	292942	56500	R2	2	Bacteria
0	23	1	R2	2157	Archaea
0	226	1	K	3384194	Thermotogati
0	12	0	K	1783275	Thermoproteati
1.35	108533	7362	K	3379134	Pseudomonadati
0	1	0	K	2732396	Orthornavirae
0.04	3415	0	R3	33154	Opisthokonta
0	10	0	K	3366610	Methanobacteriati
0	255	0	K	2731360	Heunggongvirae
0	115	0	K	3384189	Fusobacteriati
0	12	0	R3	2611352	Discoba
0	1	0	K	2732005	Bamfordvirae
0	24	0	R3	2323	Bacteria incertae sedis
1.59	127544	4225	K	1783272	Bacillati
0	3	0	P	1154676	Vulcanimicrobiota
0	248	0	P	2731618	Uroviricota
0	212	0	P	200918	Thermotogota
0	1	0	P	3123113	Thermosulfidibacterota
0	12	0	P	28889	Thermoproteota
0	2	0	P	2283796	Thermoplasmatota
0	1	0	P	3027942	Thermomicrobiota
0	78	8	P	200940	Thermodesulfobacteriota
0	2	0	P	508458	Synergistota
0	63	0	P	203691	Spirochaetota
0.01	701	12	K1	1783257	PVC group
1.18	94815	11568	P	1224	Pseudomonadota
0	7	0	P	2731361	Peploviricota
0	1	0	P	2732007	Nucleocytoviricota
0	12	0	P	40117	Nitrospirota
0	1	0	K1	1802340	Nitrospinota/Tectimicrobiota group
0	61	0	P	2818505	Myxococcota
0.01	407	35	P	544448	Mycoplasmatota
0	8	0	P	28890	Methanobacteriota
0.04	3415	0	K	33208	Metazoa
0	1	0	P	2732406	Kitrinoviricota
0	12	0	P	5752	Heterolobosea
0	115	0	P	32066	Fusobacteriota
0.06	4997	16	K1	1783270	FCB group
0	4	0	P	74152	Elusimicrobiota
0	11	0	P	1297	Deinococcota
0	30	0	P	200930	Deferribacterota
0	68	0	K1	1798711	Cyanobacteriota/Melainabacteria group
0	1	0	P	2138240	Coprothermobacterota
0	3	0	P	200938	Chrysiogenota
0	30	0	P	200795	Chloroflexota
0	89	0	P	29547	Campylobacterota
0	3	0	K1	2498710	Caldisericota/Cryosericota group
0	275	0	P	3018035	Bdellovibrionota
0	24	0	R4	1783234	Bacteria candidate phyla
1.44	115650	21782	P	1239	Bacillota
0	3	0	P	67819	Armatimonadota
0	13	0	P	200783	Aquificota
0.09	7158	36	P	201174	Actinomycetota
0	23	2	P	57723	Acidobacteriota
0	3	0	C	2829293	Vulcanimicrobiia
0	2	0	C	1813735	Vicinamibacteria
0	53	0	P	74201	Verrucomicrobiota
0.01	436	18	C	1737404	Tissierellia
0	212	5	C	188708	Thermotogae
0	1	0	C	3118679	Thermosulfidibacteria
0	12	0	C	183924	Thermoprotei
0	1	0	C	189775	Thermomicrobia
0	20	0	C	1497346	Thermoleophilia
0	1	0	C	2811502	Thermodesulfovibrionia
0	2	0	C	67799	Thermodesulfobacteria
0	12	0	P1	2601529	Tetramitia
0	17	0	C	204432	Terriglobia
0	5	0	C	3031648	Syntrophia
0	2	0	C	649775	Synergistia
0	3	0	P1	2290931	Stenosarchaea group
0	63	0	C	203692	Spirochaetia
0	8	0	C	84995	Rubrobacteria
0	57	0	P1	3031711	Polyangia
0.01	622	4	P	203682	Planctomycetota
0	1	0	R5	1783273	Patescibacteria group
0	6	0	C	1553900	Oligoflexia
0	11	0	C	203693	Nitrospiria
0	1	0	P	1293497	Nitrospinota
0	2	0	C	908620	Nitriliruptoria
0	53	0	C	909932	Negativicutes
0	4	0	C	32015	Myxococcia
0	115	0	O	2790996	Mycoplasmoidales
0	257	0	C	31969	Mollicutes
0	1	0	C	2732523	Megaviricetes
0	1	0	C	388447	Ktedonobacteria
0	5	0	P	134625	Kiritimatiellota
0	17	0	C	2008785	Hydrogenophilia
0	2	0	C	533205	Holophagae
0	7	0	C	2731363	Herviviricetes
0	28	0	P	142182	Gemmatimonadota
0.46	36536	16340	C	1236	Gammaproteobacteria
0	115	0	C	203490	Fusobacteriia
0	2	0	P	62680	Fidelibacterota
0.04	3415	0	K1	6072	Eumetazoa
0	46	0	C	526524	Erysipelotrichia
0	89	0	C	3031852	Epsilonproteobacteria
0	3	0	C	447830	Endomicrobiia
0	1	0	C	641853	Elusimicrobia
0	2	0	P1	1803510	DHVE2 group
0	6	0	C	3086086	Dethiobacteria
0	2	1	C	3031651	Desulfuromonadia
0	45	0	C	3031449	Desulfovibrionia
0	12	0	C	3031451	Desulfobulbia
0	1	0	C	3024418	Desulfobacteria
0	11	0	C	188787	Deinococci
0	1	0	C	301297	Dehalococcoidia
0	30	0	C	68337	Deferribacteres
0	68	0	P	1117	Cyanobacteriota
0	89	0	C	84998	Coriobacteriia
0	1	0	C	2138243	Coprothermobacteria
1.12	90157	9950	C	186801	Clostridia
0	3	0	C	1077257	Chthonomonadia
0	3	0	C	118001	Chrysiogenia
0	27	0	C	32061	Chloroflexia
0	9	0	P	204428	Chlamydiota
0	248	0	C	2731619	Caudoviricetes
0	14	13	P	95818	Candidatus Saccharimonadota
0	5	0	C	2545688	Candidatus Methanoliparia
0	1	0	P	1383058	Candidatus Fervidibacterota
0	3	0	C	3031450	Candidatus Desulfofervidia
0	1	0	P	67810	Candidatus Bipolaricaulota
0	4	0	R5	95901	Candidatus Babelota
0	3	0	P	221235	Candidatus Absconditibacteriota
0	12	0	C	580370	Candidatius Mariprofundia
0	3	0	P	67814	Caldisericota
0.16	13061	3691	C	28216	Betaproteobacteria
0	180	0	C	3031418	Bdellovibrionia
0.06	4951	16	K2	68336	Bacteroidota/Chlorobiota group
0	89	0	C	3031419	Bacteriovoracia
0	23	0	P1	33974	Bacillota sensu stricto incertae sedis
0.04	3147	111	C	91061	Bacilli
0	1	0	C	1382928	Ardenticatenia
0	13	0	C	187857	Aquificia
0	1	0	C	2732461	Alsuviricetes
0.42	33620	6652	C	28211	Alphaproteobacteria
0.09	6972	1042	C	1760	Actinomycetes
0	1	0	C	1807140	Acidithiobacillia
0	31	0	C	84992	Acidimicrobiia
0	1	0	O	3104269	Woeseiales
0	3	0	O	2599632	Vulcanimicrobiales
0	2	0	O	2910145	Vicinamibacterales
0	316	0	O	135623	Vibrionales
0	46	0	C	203494	Verrucomicrobiia
0	9	0	O	1843489	Veillonellales
0	2	0	C1	33811	unclassified Gammaproteobacteria
0	2	0	C1	33807	unclassified Alphaproteobacteria
0.01	418	0	O	1737405	Tissierellales
0	3	0	C	2907184	Tichowtungiia
0	59	0	O	72273	Thiotrichales
0	1	0	O	3084968	Thiohalomonadales
0	6	0	O	2419	Thermotogales
0	1	0	O	3120453	Thermosulfidibacterales
0	5	0	O	2770089	Thermosediminibacterales
0	1	0	O	189776	Thermomicrobiales
0	1	0	O	2811503	Thermodesulfovibrionales
0	2	1	O	188710	Thermodesulfobacteriales
0	10	0	O	68295	Thermoanaerobacterales
0	17	0	O	204433	Terriglobales
0	5	0	O	2914038	Syntrophales
0	2	1	O	649776	Synergistales
0	6	0	O	2281	Sulfolobales
0	3	0	O	85012	Streptosporangiales
0	5	0	O	3060226	Steroidobacterales
0	16	0	F	3044479	Stanwilliamsviridae
0	42	4	O	136	Spirochaetales
0.06	5092	1405	O	204457	Sphingomonadales
0	4	0	O	588673	Solirubrobacterales
0	6	6	O	2024973	Silvanigrellales
0	44	0	O	909929	Selenomonadales
0	8	0	O	84996	Rubrobacterales
0	146	7	O	766	Rickettsiales
0	90	0	P	1853220	Rhodothermota
0	223	5	O	204441	Rhodospirillales
0	13	3	O	206389	Rhodocyclales
0	167	23	O	204455	Rhodobacterales
0	5	0	O	85010	Pseudonocardiales
0.1	7920	3	O	72274	Pseudomonadales
0	318	11	O	85009	Propionibacteriales
0	4	0	O	3031712	Polyangiales
0.01	595	1	C	203683	Planctomycetia
0	22	0	C	666505	Phycisphaerae
0	90	0	O	3082720	Peptostreptococcales
0	86	0	O	135625	Pasteurellales
0	14	0	O	255473	Parvularculales
0	5	0	O	3420545	Pantevenvirales
0	2	0	O	1240482	Orbales
0	7	0	C	414999	Opitutia
0	363	20	O	135619	Oceanospirillales
0	11	0	O	189778	Nitrospirales
0	1	0	C	1293498	Nitrospinia
0.01	568	3	O	32003	Nitrosomonadales
0	59	0	O	1775403	Nevskiales
0	3	0	O	3039167	Neomorellales
0	136	8	O	206351	Neisseriales
0	23	0	G	1930845	Ndongobacter
0	5	0	O	235899	Nautiliales
0	4	0	O	29	Myxococcales
0	14	0	F	2790998	Mycoplasmoidaceae
0	31	0	O	2085	Mycoplasmatales
0.05	4273	10	O	85007	Mycobacteriales
0.05	4351	0	O	2887326	Moraxellales
0	16	0	O	2843198	Miltoncostaeales
0	36	0	O	85008	Micromonosporales
0	1	0	R6	1794810	Microgenomates group
0.01	1126	285	O	85006	Micrococcales
0	110	0	O	135618	Methylococcales
0	3	1	C	224756	Methanomicrobia
0	101	0	F	2895623	Metamycoplasmataceae
0	201	0	O	1769716	Mesoaciditogales
0	12	0	O	580371	Mariprofundales
0	8	0	O	2800059	Maricaulales
0.06	4624	434	O	135614	Lysobacterales
0	15	0	O	1643688	Leptospirales
0	42	0	O	118969	Legionellales
0.01	1037	74	O	186826	Lactobacillales
0	97	4	O	3085636	Lachnospirales
0	1	0	O	388448	Ktedonobacterales
0	6	0	O	362534	Kordiimonadales
0	122	0	O	85011	Kitasatosporales
0	2	0	C	1921781	Kiritimatiellia
0	1	0	O	2887327	Kangiellales
0	1	0	O	2805415	Jatrophihabitantales
0	2	0	O	1934945	Immundisolibacterales
0	39	0	P	1134404	Ignavibacteriota
0	7	0	O	2800060	Hyphomonadales
0.26	20994	3209	O	356	Hyphomicrobiales
0	17	0	O	119069	Hydrogenophilales
0	34	0	O	1921002	Holosporales
0	1	0	O	574975	Holophagales
0	7	0	O	548681	Herpesvirales
0	1	0	O	2732543	Hepelivirales
0	53	0	O	3031714	Haliangiales
0	43	0	O	53433	Halanaerobiales
0	2	0	O	1643682	Geodermatophilales
0	1	0	O	3031668	Geobacterales
0	28	0	C	219685	Gemmatimonadia
0	5	0	O	3108222	Geminicoccales
0	63	0	C1	118884	Gammaproteobacteria incertae sedis
0	115	12	O	203491	Fusobacteriales
0	1	0	O	85013	Frankiales
0	2	0	C	3377525	Fidelibacteria
0	1	0	O	908621	Euzebyales
0	12	0	P2	2601530	Eutetramitia
1	79957	549	O	186802	Eubacteriales
0	46	0	O	526525	Erysipelotrichales
0	222	0	O	186328	Entomoplasmatales
0.02	1391	154	O	91347	Enterobacterales
0	3	0	O	1783344	Endomicrobiales
0	6	0	O	2066490	Emcibacterales
0	1	0	O	641854	Elusimicrobiales
0	1	0	O	1747768	Egibacterales
0	25	0	O	1643822	Eggerthellales
0	6	0	O	3086087	Dethiobacterales
0	6	6	O	114380	Desulfurococcales
0	45	0	O	213115	Desulfovibrionales
0	12	0	O	3024411	Desulfobulbales
0	1	0	O	213118	Desulfobacterales
0	11	0	O	118964	Deinococcales
0	1	0	O	1202465	Dehalococcoidales
0	30	3	O	191393	Deferribacterales
0	68	14	C	3028117	Cyanophyceae
0	64	0	O	84999	Coriobacteriales
0	1	0	O	2138246	Coprothermobacterales
0	3	0	O	1077263	Chthonomonadales
0	3	0	O	189769	Chrysiogenales
0	80	1	O	135613	Chromatiales
0	2	0	O	3082768	Christensenellales
0	73	0	P	1090	Chlorobiota
0	9	0	C	204429	Chlamydiia
0	225	0	F	3152113	Chimalliviridae
0	72	2	O	1706369	Cellvibrionales
0	136	0	O	204458	Caulobacterales
0	2	0	F	2943001	Casjensviridae
0	12	0	O	135615	Cardiobacteriales
0	7	0	O	3399777	Candidatus Thermobaculales
0	1	0	C	2093818	Candidatus Saccharimonadia
0	1	0	O	3085098	Candidatus Promineifilales
0	56	42	O	54526	Candidatus Pelagibacterales
0	5	0	O	2545689	Candidatus Methanoliparales
0	8	0	O	3399795	Candidatus Johnevansiales
0	2	0	O	2975519	Candidatus Izemoplasmatales
0	1	0	G	1448928	Candidatus Fervidibacter
0	3	0	O	3031460	Candidatus Desulfofervidales
0	2	0	O	2975284	Candidatus Comchoanobacterales
0	20	0	O	3139175	Candidatus Chloroheliales
0	1	0	C	2517206	Candidatus Brocadiia
0	1	0	C	3121607	Candidatus Bipolaricaulia
0	4	0	C	2497643	Candidatus Babeliae
0	2	0	G	379546	Candidatus Aciduliprofundum
0	3	0	O	2900568	Candidatus Absconditabacterales
0	84	25	O	213849	Campylobacterales
0	3	0	C	693071	Caldisericia
0.09	7261	2178	O	80840	Burkholderiales
0	6	0	O	1643686	Brachyspirales
0.04	3415	0	K2	33213	Bilateria
0	17	0	O	85004	Bifidobacteriales
0.02	1392	0	C1	119066	Betaproteobacteria incertae sedis
0	180	0	O	213481	Bdellovibrionales
0	16	0	P	1936987	Balneolota
0.06	4717	489	P	976	Bacteroidota
0	89	3	O	2024979	Bacteriovoracales
0.02	1999	93	O	1385	Bacillales
0	13	2	O	32069	Aquificales
0.01	525	19	O	135622	Alteromonadales
0	1	0	O	2732524	Algavirales
0	93	0	O	135624	Aeromonadales
0	26	0	O	2037	Actinomycetales
0	1	0	O	225057	Acidithiobacillales
0	31	0	O	84993	Acidimicrobiales
0	6	0	O	1692040	Acidiferrobacterales
0	2	0	O	186329	Acholeplasmatales
0	72	9	O	3120395	Acetobacterales
0	1	0	O	533206	Acanthopleuribacterales
0	3	0	F	2844881	Zymomonadaceae
0	1	0	F	2898533	Zooshikellaceae
0	4	0	F	2008794	Zoogloeaceae
0	2	0	G	2943020	Zhonglingvirus
0	52	1	F	1903411	Yersiniaceae
0	23	0	F	335928	Xanthobacteraceae
0	1	0	F	1738654	Woeseiaceae
0	3	0	F	2829291	Vulcanimicrobiaceae
0	2	0	F	2211325	Vicinamibacteraceae
0	316	2	F	641	Vibrionaceae
0	45	1	O	48461	Verrucomicrobiales
0	9	0	F	31977	Veillonellaceae
0	12	0	F	5765	Vahlkampfiidae
0	2	2	G	2129	Ureaplasma
0	1	0	O1	1699067	unclassified Rickettsiales
0	3	0	O1	305752	unclassified Enterobacterales
0	1	0	G1	2633939	unclassified Aciduliprofundum
0	11	0	F	2845253	Treponemataceae
0	347	0	F	1737406	Tissierellaceae
0	3	0	O	2907185	Tichowtungiales
0	6	0	F	135617	Thiotrichaceae
0	1	0	F	3084969	Thiohalomonadaceae
0	2	0	F	2008790	Thiobacillaceae
0	3	0	F	2035710	Thioalkalibacteraceae
0	3	3	F	188709	Thermotogaceae
0	1	0	F	3120748	Thermosulfidibacteraceae
0	1	0	F	2012	Thermomonosporaceae
0	1	0	F	189777	Thermomicrobiaceae
0	1	0	F	2811504	Thermodesulfovibrionaceae
0	1	0	F	188711	Thermodesulfobacteriaceae
0	2	0	F	543372	Thermoanaerobacterales Family IV. Incertae Sedis
0	7	0	F	186814	Thermoanaerobacteraceae
0	3	1	F	186824	Thermoactinomycetaceae
0	2	0	F	2844866	Thalassospiraceae
0	3	0	F	2844864	Thalassobaculaceae
0	33	0	F	3142785	Terrirubraceae
0	4	0	F	2813951	Terasakiellaceae
0	1	1	O	1771349	Tepidisphaerales
0	5	0	F	2770092	Tepidanaerobacteraceae
0	3	0	F	1549128	Temperatibacteraceae
0	11	0	F	68298	Syntrophomonadaceae
0	5	0	F	213468	Syntrophaceae
0	34	10	O	1890424	Synechococcales
0	64	0	F	995019	Sutterellaceae
0	4	0	C2	32036	sulfur-oxidizing symbionts
0	9	0	F	2771472	Sulfurovaceae
0	9	0	F	2771471	Sulfurimonadaceae
0	8	0	F	2772226	Sulfuricellaceae
0	6	0	F	118883	Sulfolobaceae
0	4	0	F	83763	Succinivibrionaceae
0	1	0	F	2004	Streptosporangiaceae
0	122	4	F	2062	Streptomycetaceae
0	375	3	F	1300	Streptococcaceae
0	28	1	F	2008793	Sterolibacteriaceae
0	5	0	F	2689614	Steroidobacteraceae
0	36	17	F	2821832	Stappiaceae
0	350	30	F	90964	Staphylococcaceae
0	28	11	F	1843490	Sporomusaceae
0	1	0	F	186821	Sporolactobacillaceae
0	1	0	F	1706375	Spongiibacteraceae
0	222	0	F	2131	Spiroplasmataceae
0	7	1	F	2820280	Sphingosinicellaceae
0.05	3631	1390	F	41297	Sphingomonadaceae
0	188	0	C	117747	Sphingobacteriia
0	314	39	F	2975441	Sphaerotilaceae
0	89	0	F	267890	Shewanellaceae
0	16	13	F	1843491	Selenomonadaceae
0	21	0	O	2483366	Sedimentisphaerales
0	2	0	F	3067276	Sedimenticolaceae
0	2	0	C	1937959	Saprospiria
0	1	0	F	1055686	Sandaracinaceae
0	5	0	F	3436874	Salinilacustritrichaceae
0	1	0	F	3149307	Salaquimonadaceae
0	11	2	F	255527	Saccharospirillaceae
0	8	0	F	84997	Rubrobacteraceae
0	11	0	F	3385906	Roseomonadaceae
0	66	42	F	2854170	Roseobacteraceae
0	8	7	F	2800062	Robiginitomaculaceae
0	37	3	F	775	Rickettsiaceae
0	148	0	F	2844403	Rhodovibrionaceae
0	90	0	C	1853222	Rhodothermia
0	41	0	F	41295	Rhodospirillaceae
0	3	0	F	75787	Rhodocyclaceae
0	14	0	O1	3374108	Rhodobacter group
0	49	20	F	1775411	Rhodanobacteraceae
0	9	0	F	3423714	Rhizorhabdaceae
0	173	30	F	82115	Rhizobiaceae
0	10	0	F	2844375	Reyranellaceae
0	5	0	O	415001	Puniceicoccales
0	5	0	F	2070	Pseudonocardiaceae
0.1	7894	1980	F	135621	Pseudomonadaceae
0	180	0	F	213483	Pseudobdellovibrionaceae
0	199	1	F	267888	Pseudoalteromonadaceae
0	1	1	F	1491775	Proteinivoracaceae
0	283	28	F	31957	Propionibacteriaceae
0	4	0	F	1706374	Porticoccaceae
0	3	0	F	49	Polyangiaceae
0	2	0	O	52604	Pleurocapsales
0	3	0	F	2843308	Pleomorphomonadaceae
0	1	0	F	2823145	Pleioneaceae
0	5	1	C1	3405232	Planctomycetia incertae sedis
0.01	445	0	O	112	Planctomycetales
0	34	3	F	135616	Piscirickettsiaceae
0	120	0	O	2691354	Pirellulales
0	346	92	F	69277	Phyllobacteriaceae
0	1	0	F	10501	Phycodnaviridae
0	19	0	F	2843305	Phreatobacteraceae
0	225	0	G	680115	Phikzvirus
0	63	10	F	186804	Peptostreptococcaceae
0	71	7	F	1570339	Peptoniphilaceae
0	11	0	F	186807	Peptococcaceae
0	64	0	F	1903410	Pectobacteriaceae
0	86	13	F	712	Pasteurellaceae
0	14	0	F	255474	Parvularculaceae
0	12	1	F	2813035	Parvibaculaceae
0	1	0	F	2758916	Paraconexibacteraceae
0	64	4	F	31989	Paracoccaceae
0	8	1	O	1963360	Parachlamydiales
0	174	4	F	186822	Paenibacillaceae
0	274	103	F	75682	Oxalobacteraceae
0	335	42	F	216572	Oscillospiraceae
0	6	0	C1	1301283	Oscillatoriophycideae
0	7	0	F	3044472	Orthoherpesviridae
0	2	0	F	1240483	Orbaceae
0	2	0	O	415000	Opitutales
0	2	0	F	191033	Oleiphilaceae
0	1	0	O1	376625	Oceanospirillales incertae sedis
0	135	14	F	135620	Oceanospirillaceae
0	1	0	F	3031145	Novispirillaceae
0	9	8	O	1161	Nostocales
0	1	1	F	83676	Nocardiopsidaceae
0	9	0	F	85015	Nocardioidaceae
0	18	11	F	85025	Nocardiaceae
0	11	0	F	189779	Nitrospiraceae
0	1	0	O	1293499	Nitrospinales
0	47	0	F	206379	Nitrosomonadaceae
0.2	16323	9447	F	41294	Nitrobacteraceae
0	44	1	F	568386	Nevskiaceae
0	3	0	F	3039168	Neomoorellaceae
0	114	34	F	481	Neisseriaceae
0	23	23	S	1871025	Ndongobacter massiliensis
0	5	0	F	224467	Nautiliaceae
0	23	0	F	3118656	Natronincolaceae
0	95	6	G	2767358	Mycoplasmopsis
0	11	3	G	2995234	Mycoplasmoides
0	31	0	F	2092	Mycoplasmataceae
0.05	4175	81	F	1762	Mycobacteriaceae
0	2	0	F	2945020	Mucispirillaceae
0	2	0	F	267891	Moritellaceae
0	88	1	F	1903414	Morganellaceae
0.05	4351	213	F	468	Moraxellaceae
0	16	0	F	2843199	Miltoncostaeaceae
0	36	0	F	28056	Micromonosporaceae
0	1	0	R7	2715732	Microgenomates group incertae sedis
0	109	21	F	1268	Micrococcaceae
0	23	0	F	1706373	Microbulbiferaceae
0.01	682	269	F	85023	Microbacteriaceae
0.01	468	0	F	32011	Methylophilaceae
0	12	0	F	31993	Methylocystaceae
0	110	5	F	403	Methylococcaceae
0.01	442	187	F	119045	Methylobacteriaceae
0	2	0	O	94695	Methanosarcinales
0	6	1	G	2895509	Metamycoplasma
0	201	0	F	1769717	Mesoaciditogaceae
0	1	0	F	2560066	Matonaviridae
0	12	0	F	580372	Mariprofundaceae
0	13	0	F	2887365	Marinobacteraceae
0	39	0	F	3120710	Marinicellaceae
0	1	0	G	2791001	Malacoplasma
0.05	4102	652	F	32033	Lysobacteraceae
0	25	0	F	186820	Listeriaceae
0	1	0	O	134621	Limisphaerales
0	6	0	F	2723775	Lichenihabitantaceae
0	6	0	F	1129771	Leptotrichiaceae
0	15	0	F	170	Leptospiraceae
0	10	0	F	444	Legionellaceae
0	3	0	F	2805586	Lawsonellaceae
0.01	544	29	F	33958	Lactobacillaceae
0	93	7	F	186803	Lachnospiraceae
0	1	0	F	2692416	Ktedonosporobacteraceae
0	15	0	F	2726069	Kribbellaceae
0	3	0	F	1331809	Kordiimonadaceae
0	16	0	O	3444225	Kolteriales
0	53	0	F	224464	Kofleriaceae
0	2	0	O	1921782	Kiritimatiellales
0	10	0	F	3085096	Ketobacteraceae
0	1	0	F	1920240	Kangiellaceae
0	6	0	F	2831111	Kaistiaceae
0	1	0	F	2805416	Jatrophihabitantaceae
0	6	0	O	2691356	Isosphaerales
0	8	4	F	85021	Intrasporangiaceae
0	2	0	F	1934946	Immundisolibacteraceae
0	39	0	C	795747	Ignavibacteria
0	5	1	F	3018589	Ignatzschineriaceae
0	6	2	F	267893	Idiomarinaceae
0	25	11	F	633392	Iamiaceae
0	7	0	F	69657	Hyphomonadaceae
0	22	0	O1	119042	Hyphomicrobiales incertae sedis
0	71	0	F	45401	Hyphomicrobiaceae
0	1	1	F	224027	Hydrogenothermaceae
0	17	0	F	206349	Hydrogenophilaceae
0	3	0	F	292630	Hydrogenimonadaceae
0	1	0	F	3078170	Hujiaoplasmataceae
0	25	0	F	44746	Holosporaceae
0	1	1	F	574976	Holophagaceae
0	5	0	F	31984	Heliobacteriaceae
0	11	0	F	72293	Helicobacteraceae
0	36	0	F	255526	Halothiobacillaceae
0	14	0	F	3046412	Halothermotrichaceae
0	117	7	F	28256	Halomonadaceae
0	9	0	F	53434	Halobacteroidaceae
0	11	0	F	1652132	Halobacteriovoraceae
0	15	6	F	1706372	Halieaceae
0	20	0	F	972	Halanaerobiaceae
0	16	0	F	224379	Hahellaceae
0	30	0	F	1903412	Hafniaceae
0	46	0	F	3421337	Guptibacillaceae
0	11	0	F	85026	Gordoniaceae
0	1	0	O	1955042	Gloeomargaritales
0	25	0	F	2945019	Geovibrionaceae
0	2	2	F	85030	Geodermatophilaceae
0	1	0	F	213422	Geobacteraceae
0	25	0	O	219686	Gemmatimonadales
0	2	0	O	2691355	Gemmatales
0	5	0	F	2066434	Geminicoccaceae
0	9	0	F	539738	Gemellaceae
0	2	0	O	3079751	Geitlerinematales
0	12	3	F	90627	Gallionellaceae
0	2	0	F	3120698	Gallaecimonadaceae
0	97	0	F	203492	Fusobacteriaceae
0	1	0	F	74712	Frankiaceae
0	19	0	F	34064	Francisellaceae
0.03	2619	0	C	117743	Flavobacteriia
0	3	0	F	3118655	Filifactoraceae
0	2	0	O	3377526	Fidelibacterales
0	6	0	F	3120697	Fictibacillaceae
0	3	1	F	1643950	Fervidobacteriaceae
0	1	0	F	908622	Euzebyaceae
0	13	0	O1	538999	Eubacteriales incertae sedis
0	266	5	F	186806	Eubacteriaceae
0	37	6	F	335929	Erythrobacteraceae
0	12	0	F	128827	Erysipelotrichaceae
0	75	10	F	1903409	Erwiniaceae
0	36	0	F	81852	Enterococcaceae
0.01	892	297	F	543	Enterobacteriaceae
0	18	0	F	2066474	Endozoicomonadaceae
0	2	2	S	1248727	endosymbiont of unidentified scaly snail isolate Monju
0	3	1	F	1783343	Endomicrobiaceae
0	6	0	F	2066491	Emcibacteraceae
0	1	1	F	641876	Elusimicrobiaceae
0	2	0	F	2690195	Elioraeaceae
0	1	0	F	1747769	Egibacteraceae
0	25	17	F	1643826	Eggerthellaceae
0	17	0	F	72276	Ectothiorhodospiraceae
0	15	0	F	3031144	Dongiaceae
0	28	6	F	2831106	Devosiaceae
0.04	3415	0	K3	33511	Deuterostomia
0	6	0	F	3086088	Dethiobacteraceae
0	41	11	F	194924	Desulfovibrionaceae
0	1	0	F	213116	Desulfomicrobiaceae
0	3	0	F	213117	Desulfohalobiaceae
0	3	0	F	2886822	Desulfocapsaceae
0	9	0	F	213121	Desulfobulbaceae
0	1	0	F	213119	Desulfobacteraceae
0.01	684	0	F	2937909	Desulfitobacteriaceae
0	4	0	F	2867375	Desulfallaceae
0	14	0	F	145357	Dermacoccaceae
0	2	0	F	85020	Dermabacteraceae
0	11	0	F	183710	Deinococcaceae
0	1	0	F	1202464	Dehalococcoidaceae
0	280	0	C	768503	Cytophagia
0	4	0	O1	80811	Cystobacterineae
0	32	2	F	118968	Coxiellaceae
0	56	0	F	1653	Corynebacteriaceae
0	3	0	F	3228937	Coralliovaceae
0	1	0	F	2138247	Coprothermobacteraceae
0	34	0	F	2810280	Coprobacillaceae
0	2	0	F	320583	Conexibacteraceae
0.01	885	537	F	80864	Comamonadaceae
0	64	1	F	267889	Colwelliaceae
0.97	78076	26515	F	31979	Clostridiaceae
0	3	0	F	1077264	Chthonomonadaceae
0	3	0	F	189770	Chrysiogenaceae
0	4	0	F	1499392	Chromobacteriaceae
0	21	0	F	1046	Chromatiaceae
0	2	0	F	990719	Christensenellaceae
0	73	0	C	191410	Chlorobiia
0	1	0	O	51291	Chlamydiales
0.01	892	0	C	1853228	Chitinophagia
0	7	2	F	2897177	Chitinibacteraceae
0	27	2	F	1706371	Cellvibrionaceae
0	13	0	F	85016	Cellulomonadaceae
0	2	0	F	412032	Celerinatantimonadaceae
0	136	38	F	76892	Caulobacteraceae
0	3	0	F	2705999	Casimicrobiaceae
0	39	0	F	186818	Caryophanaceae
0	2	0	F	186828	Carnobacteriaceae
0	7	0	F	868	Cardiobacteriaceae
0	7	0	F	3399778	Candidatus Thermobaculaceae
0	1	0	O	2093825	Candidatus Saccharimonadales
0	41	0	G	2738850	Candidatus Reidiella
0	8	3	F	3399801	Candidatus Pseudothioglobaceae
0	1	0	F	3085097	Candidatus Promineifilaceae
0	14	6	G	1381133	Candidatus Profftella
0	2	0	O1	2813274	Candidatus Pelagibacterales incertae sedis
0	12	0	F	1655514	Candidatus Pelagibacteraceae
0	9	0	F	1777752	Candidatus Paracaedibacteraceae
0	3	0	G	198346	Candidatus Palibaumannia
0	3	0	O	2995212	Candidatus Palauibacterales
0	3	0	G	1301080	Candidatus Nasuia
0	3	0	G	204619	Candidatus Nardonella
0	45	0	F	1328881	Candidatus Midichloriaceae
0	5	0	F	2545690	Candidatus Methanoliparaceae
0.02	1372	1279	G	33055	Candidatus Kinetoplastidibacterium
0	8	0	F	3399796	Candidatus Johnevansiaceae
0	1	0	F	2975520	Candidatus Izemoplasmataceae
0	1	0	F	2983183	Candidatus Hopanoidivoransaceae
0	1	1	S	1448929	Candidatus Fervidibacter sacchari
0	1	0	F	3399799	Candidatus Desulforudaceae
0	3	0	F	1902584	Candidatus Desulfofervidaceae
0	2	0	F	2603433	Candidatus Deianiraeaceae
0	2	0	F	2975285	Candidatus Comchoanobacteraceae
0	20	0	F	3139177	Candidatus Chloroheliaceae
0	1	0	O	1127829	Candidatus Brocadiales
0	1	0	O	3121608	Candidatus Bipolaricaulales
0	4	2	O	2497644	Candidatus Babeliales
0	2	0	F	3119552	Candidatus Azoamicaceae
0	1	0	S	379547	Candidatus Aciduliprofundum boonei
0	3	0	F	2900569	Candidatus Absconditicoccaceae
0	21	0	F	72294	Campylobacteraceae
0	1	0	F	3118654	Caminicellaceae
0	3	0	O	693072	Caldisericales
0	1	1	F	3085642	Butyricicoccaceae
0	16	1	O1	224471	Burkholderiales genera incertae sedis
0.04	3199	385	F	119060	Burkholderiaceae
0	31	0	F	2812006	Bruguierivoracaceae
0	56	0	F	118882	Brucellaceae
0	1	0	F	2951104	Breznakiellaceae
0	1	0	F	85019	Brevibacteriaceae
0	6	0	F	143786	Brachyspiraceae
0	16	16	F1	2946625	Boydwoodruffvirinae
0	2	0	F	2831100	Boseaceae
0	26	11	F	1643685	Borreliaceae
0	12	0	F	145358	Bogoriellaceae
0	50	0	F	2831090	Blastochloridaceae
0	17	0	F	31953	Bifidobacteriaceae
0	40	1	F	45404	Beijerinckiaceae
0	23	0	F	772	Bartonellaceae
0	16	0	C	1853221	Balneolia
0	4	0	F	2301193	Balneatrichaceae
0	1	0	F	2600303	Baekduiaceae
0	247	0	C	200643	Bacteroidia
0	75	0	F	263369	Bacteriovoracaceae
0	7	0	O1	539002	Bacillales incertae sedis
0.01	1148	42	F	186817	Bacillaceae
0	4	0	F	2829815	Azospirillaceae
0	3	0	F	2008795	Azonexaceae
0	27	2	F	255475	Aurantimonadaceae
0	64	0	F	1643824	Atopobiaceae
0	1	0	F	3046368	Aristaeellaceae
0	6	1	F	2808963	Arcobacteraceae
0	10	0	F	64898	Aquificaceae
0	3	0	F	2897176	Aquaspirillaceae
0	16	0	F	3120669	Anoxybacillaceae
0	3	0	F	2172021	Ancalomicrobiaceae
0	54	2	F	942	Anaplasmataceae
0	7	0	F	2685818	Amorphaceae
0	1	0	F	3029087	Aminobacteriaceae
0	1	0	O1	256005	Alteromonadales genera incertae sedis
0	145	0	F	72275	Alteromonadaceae
0	3	0	F	2792775	Alsobacteraceae
0	2	2	S	3077944	Alphaproteobacteria bacterium endosymbiont of Tiliacea citrago
0	82	0	F	186823	Alicyclobacillaceae
0	15	0	F	1266054	Algiphilaceae
0	37	3	F	224372	Alcanivoracaceae
0	331	10	F	506	Alcaligenaceae
0	2	0	F	2829814	Ahrensiaceae
0	1	0	F	2829802	Afifellaceae
0	2	0	F	2650922	Aestuariivirgaceae
0	89	1	F	84642	Aeromonadaceae
0	6	0	F	186827	Aerococcaceae
0	26	0	F	2049	Actinomycetaceae
0	5	5	F	2169529	Ackermannviridae
0	3	0	F	3385905	Acidocellaceae
0	17	1	F	204434	Acidobacteriaceae
0	1	0	F	225058	Acidithiobacillaceae
0	6	0	F	1692041	Acidiferrobacteraceae
0	2	0	F	2146	Acholeplasmataceae
0	47	13	F	433	Acetobacteraceae
0	1	0	F	533207	Acanthopleuribacteraceae
0	3	0	G	541	Zymomonas
0	61	0	F1	114403	Zymobacter group
0	2	0	S	2956710	Zhonglingvirus SAP012
0	1	0	G	2211641	Yoonia
0	31	1	G	629	Yersinia
0	2	0	G	54066	Xylophilus
0	22	1	G	2370	Xylella
0	2	0	G	626	Xenorhabdus
0	301	45	G	338	Xanthomonas
0	5	1	G	1884926	Wukongibacter
0	30	0	F1	952	Wolbachieae
0	1	0	G	582472	Wohlfahrtiimonas
0	1	0	G	1738655	Woeseia
0	12	0	G	46255	Weissella
0	3	0	G	3016049	Vulcanimicrobium
0	1	0	G	496496	Viridibacillus
0	278	5	G	662	Vibrio
0	1	0	G	1520333	Vespertiliibacter
0	43	32	F	203557	Verrucomicrobiaceae
0	5	0	G	364316	Verminephrobacter
0	82	75	G	34072	Variovorax
0	8	0	G	1649510	Variibacter
0	22	0	G	2919468	Vandammella
0	1	0	G	2737	Vagococcus
0	1	0	G	3373510	Utexia
0	3	0	G	160795	Ureibacillus
0	53	0	G	401469	Undibacterium
0	1	0	F1	363695	unclassified Mycoplasmataceae
0	2	0	F1	204454	unclassified Holosporaceae
0	21	19	F1	36866	unclassified Enterobacteriaceae
0	2	0	F1	134284	unclassified Coxiellaceae
0	3	0	G1	3099057	unclassified Candidatus Nardonella
0	2	0	G	1506577	Tyzzerella
0	44	0	G	1918598	Turicimonas
0	1	0	G	3154218	Tunturiibacter
0	27	27	G	432330	Tumebacillus
0	18	0	G	2800686	Tsuneonella
0	11	9	G	157	Treponema
0	3	0	G	158851	Trabulsiella
0	5	3	G	171436	Tistrella
0	347	0	G	41273	Tissierella
0	3	0	F	2907186	Tichowtungiaceae
0	34	0	G	3025755	Thomasclavelia
0	2	1	G	1030	Thiothrix
0	2	0	G	61593	Thiorhodovibrio
0	6	2	G	32012	Thiomonas
0	6	0	G	933	Thiomicrospira
0	8	5	G	2039723	Thiomicrorhabdus
0	3	0	G	13724	Thiocystis
0	1	0	G	1056	Thiocapsa
0	3	0	G	106633	Thioalkalivibrio
0	1	0	G	1522431	Thermosulfurimonas
0	1	0	G	412592	Thermosulfidibacter
0	44	0	G	2847307	Thermophilibacter
0	1	1	G	2019	Thermomonospora
0	112	14	G	141948	Thermomonas
0	1	0	G	499	Thermomicrobium
0	13	0	G	3449104	Thermohahella
0	1	1	G	28261	Thermodesulfovibrio
0	1	0	G	2905949	Thermodesulfomicrobium
0	91	0	G	2304691	Thermoclostridium
0	1	0	G	85073	Thermochromatium
0	1	0	G	147067	Thermobispora
0	7	0	G	262406	Thermobaculum
0	1	0	G	28895	Thermoanaerobacterium
0	2	0	G	1754	Thermoanaerobacter
0	3	0	G	202949	Thermanaeromonas
0	2	2	G	33057	Thauera
0	61	0	G	1518149	Thalassotalea
0	2	1	G	168934	Thalassospira
0	76	0	G	187492	Thalassolituus
0	2	0	G	526215	Thalassobaculum
0	2	0	G	266808	Thalassobacter
0	1	0	G	51668	Tetragenococcus
0	2	0	G	72763	Tessaracoccus
0	3	2	G	1505652	Terrisporobacter
0	33	0	G	3142786	Terrirubrum
0	1	0	G	2874214	Terrihabitans
0	3	0	G	392733	Terriglobus
0	2	0	G	459532	Terribacillus
0	1	0	G	53355	Terrabacter
0	1	0	G	2425	Teredinibacter
0	4	0	G	196080	Terasakiella
0	5	5	G	114248	Tepidimonas
0	5	0	G	1494427	Tepidibacillus
0	2	0	G	499228	Tepidanaerobacter
0	1	0	G	1549129	Temperatibacter
0	37	7	F1	2895353	Telluria group
0	20	19	G	29574	Taylorella
0	17	1	G	1395974	Tardiphaga
0	1	1	G	1453544	Tahibacter
0	5	1	G	43773	Syntrophus
0	4	0	G	862	Syntrophomonas
0	2	0	F	1890426	Synechococcaceae
0	5	0	G	13275	Suttonella
0	14	4	G	40544	Sutterella
0	9	0	G	265570	Sulfurovum
0	1	0	G	2034504	Sulfurivermis
0	2	0	G	1938335	Sulfuritortus
0	5	0	G	1054211	Sulfuritalea
0	3	0	G	202746	Sulfurimonas
0	5	4	G	1778653	Sulfuriferula
0	4	2	G	3050898	Sulfuricystis
0	4	4	G	286130	Sulfuricurvum
0	3	0	G	935200	Sulfuricella
0	2	0	G	1744881	Sulfuricaulis
0	1	0	G	3451668	Sulfonitrofixus
0	3	0	G	60136	Sulfitobacter
0	1	0	G	2915177	Sulfidibacter
0	4	0	G	83770	Succinivibrio
0	2	2	G	292632	Subdoligranulum
0	32	1	G	2901164	Stutzerimonas
0	116	10	G	1883	Streptomyces
0	367	118	G	1301	Streptococcus
0	6	0	G	1213720	Stomatobaculum
0	5	0	G	469322	Steroidobacter
0.04	2925	2649	G	40323	Stenotrophomonas
0	1	0	G	152161	Stappia
0	318	33	G	1279	Staphylococcus
0	21	0	G	1569	Sporosarcina
0	12	0	G	2375	Sporomusa
0	1	1	G	630749	Spongiibacter
0	222	191	G	2132	Spiroplasma
0	4	1	G	1335745	Spiribacter
0	1	0	G	335405	Sphingosinicella
0.02	1929	1340	G	13687	Sphingomonas
0	5	0	G	1227948	Sphingomicrobium
0	33	0	G	165695	Sphingobium
0	188	0	O	200666	Sphingobacteriales
0	9	1	G	34102	Sphaerotilus
0	1	0	G	2768738	Spartinivicinus
0	1	0	G	413435	Solimonas
0	1	0	G	3382695	Solilutibacter
0	2	0	G	2842531	Solibaculum
0	31	2	G	84565	Sodalis
0	19	0	F1	227292	Sinorhizobium/Ensifer group
0	2	0	G	1861863	Sinimarinibacterium
0	1	0	G	352450	Simplicispira
0	1	0	G	71	Simonsiella
0	3	0	F	92712	Simkaniaceae
0	1	0	G	2837510	Siminovitchia
0	1	0	G	447467	Simiduia
0	3	0	G	2944193	Simiaoa
0	5	0	G	620	Shigella
0	87	37	G	22	Shewanella
0	10	0	G	613	Serratia
0	16	0	G	1890059	Serpentinicella
0	1	1	G	970	Selenomonas
0	13	0	F	2483367	Sedimentisphaeraceae
0	21	0	G	2726810	Scandinavium
0	75	0	G	1266	Sarcina
0	2	0	O	1936988	Saprospirales
0	1	0	G	1055688	Sandaracinus
0	2	0	G	2883109	Sandaracinobacteroides
0	84	0	G	590	Salmonella
0	4	0	G	263377	Salipiger
0	2	0	G	1649491	Salinispirillum
0	5	0	G	3436875	Salinilacustrithrix
0	2	2	G	404432	Salinicola
0	1	0	G	235888	Salinibacterium
0	1	0	G	2712688	Salaquimonas
0	2	1	G	58842	Sagittula
0	7	0	G	231683	Saccharospirillum
0	6	0	G	2100760	Saccharolobus
0	58	0	G	2894574	Saccharobesus
0	67	0	G	1263	Ruminococcus
0	13	0	G	1914449	Rugosibacter
0	8	0	G	42255	Rubrobacter
0	2	0	G	28067	Rubrivivax
0	1	0	G	11040	Rubivirus
0	1	0	G	1565532	Rouxiella
0	15	0	G	32207	Rothia
0	1	1	G	74030	Roseovarius
0	10	0	G	125216	Roseomonas
0	1	0	G	93682	Roseivivax
0	20	0	G	121820	Roseinatronobacter
0	4	0	G	336277	Roseicyclus
0	102	26	G	93681	Roseateles
0	18	0	G	1501226	Romboutsia
0	1	0	F	1185	Rivulariaceae
0	5	1	G	59195	Rickettsiella
0	30	5	F1	33988	Rickettsieae
0	1	1	S	2486578	Rickettsiales endosymbiont of Stachyamoeba lipophora
0	90	0	O	1853224	Rhodothermales
0	2	0	G	1081	Rhodospirillum
0	103	32	G	1073	Rhodopseudomonas
0	14	0	G	29407	Rhodoplanes
0	1	1	G	1068	Rhodomicrobium
0	12	0	G	28065	Rhodoferax
0	3	1	G	1827	Rhodococcus
0	14	0	G	1060	Rhodobacter
0	13	1	G	75309	Rhodanobacter
0	1	0	G	1649486	Rhizorhabdus
0	102	64	F1	227290	Rhizobium/Agrobacterium group
0	4	1	G	67575	Rheinheimera
0	10	0	G	445219	Reyranella
0	1	0	G	33886	Rathayibacter
0	2	0	G	174951	Ramlibacter
0.01	601	459	G	48736	Ralstonia
0	4	0	G	1855416	Qipengyuania
0	1	0	G	1742974	Pyruvatibacter
0	1	0	O1	3056381	Puniceicoccales incertae sedis
0	1	0	G	475230	Pullulanibacillus
0	2	0	G	1573826	Psychrobium
0	22	0	G	497	Psychrobacter
0	1	0	G	1221880	Psychrobacillus
0	18	3	G	83618	Pseudoxanthomonas
0	6	6	G	258255	Pseudovibrio
0	2	0	G	2854186	Pseudosulfitobacter
0	7	0	G	1734920	Pseudorhodoplanes
0	1	0	G	113286	Pseudoramibacter
0	2	0	G	1847	Pseudonocardia
0.07	5821	3471	G	286	Pseudomonas
0	4	0	G	2709666	Pseudolysobacter
0	1	0	G	3382694	Pseudoluteimonas
0	16	2	G	556257	Pseudolabrys
0	2	0	G	1742991	Pseudoglutamicibacter
0	5	0	G	2035811	Pseudodesulfovibrio
0	1	0	G	2848177	Pseudocolwellia
0	198	3	G	53246	Pseudoalteromonas
0	1	1	G	2800384	Pseudidiomarina
0	6	0	G	2943291	Pseudemcibacter
0	1	0	G	1742993	Pseudarthrobacter
0	1	0	G	2893058	Pseudalkalibacillus
0	43	20	G	583	Proteus
0	12	0	G	1155385	Proteiniclasticum
0	22	0	F	2881426	Prochlorococcaceae
0.01	450	0	G	2800373	Priestia
0	1	0	G	181084	Prasinovirus
0	4	0	G	1123967	Porticoccus
0	95	17	G	44013	Polynucleobacter
0	1	0	G	55	Polyangium
0	1	1	G	52972	Polaromonas
0	4	0	G	2301194	Pokkaliibacter
0	6	0	G	1330546	Pluralibacter
0	1	0	G	1502941	Pleionea
0	1	0	G	190323	Plantibacter
0	16	0	G	673534	Plantactinospora
0.01	445	1	F	126	Planctomycetaceae
0	9	0	G	1237	Piscirickettsia
0	150	20	G	1114981	Piscinibacter
0	119	0	F	2691357	Pirellulaceae
0	1	0	G	2044	Pimelobacter
0	3	0	G	2831955	Pikeienuella
0	35	0	G	152267	Pigmentiphaga
0	30	9	G	28100	Phyllobacterium
0	19	18	G	1632780	Phreatobacter
0	1	0	G	29487	Photorhabdus
0	32	0	G	657	Photobacterium
0	2	0	G	2903061	Phosphitispora
0	225	0	S	169683	Phikzvirus phiKZ
0	10	10	G	20	Phenylobacterium
0	1	0	G	302485	Phaeobacter
0	1	0	G	2304687	Petroclostridium
0	9	0	G	1649479	Permianibacter
0	6	0	G	2675229	Peribacillus
0	72	25	G	263370	Peredibacter
0	9	0	G	1257	Peptostreptococcus
0	31	5	G	162289	Peptoniphilus
0	2	2	G	365348	Pelosinus
0	1	0	G	2795377	Pelagovum
0	148	0	G	643951	Pelagibius
0	2	2	G	1082930	Pelagibacterium
0	58	0	G	1253	Pediococcus
0	38	7	G	122277	Pectobacterium
0	13	0	G	745	Pasteurella
0	13	1	G	208215	Parvularcula
0	4	0	G	2683599	Paroceanicella
0	3	0	G	2709685	Parasphingorhabdus
0	2	2	G	1234545	Parasphingopyxis
0	3	3	G	1602345	Parasaccharibacter
0	52	0	G	2718863	Pararobbsia
0	1	0	G	1612157	Pararhodospirillum
0	1	0	G	2042066	Paraphotobacterium
0	1	0	G	3110364	Paramicrobacterium
0	4	0	G	2898489	Paralysiella
0	2	1	G	1906945	Parageobacillus
0	1	0	G	2758920	Paraconexibacter
0	10	2	G	265	Paracoccus
0	26	0	G	3051137	Paracidovorax
0	1	0	F	92713	Parachlamydiaceae
0	98	68	G	1822464	Paraburkholderia
0	1	0	G	1654718	Parablastomonas
0	12	1	G	53335	Pantoea
0	1	0	G	227873	Pannonibacter
0	4	0	G	93217	Pandoraea
0	1	0	G	2038676	Paludihabitans
0	3	0	G	400060	Paludibacterium
0	1	0	G	315422	Palleronia
0	2	0	G	1882917	Pajaroellobacter
0	9	0	G	1742990	Paeniglutamicibacter
0	159	59	G	44249	Paenibacillus
0	1	0	G	1742992	Paenarthrobacter
0	24	0	G	846	Oxalobacter
0	3	0	O	1150	Oscillatoriales
0	2	0	G	1911577	Oryzomicrobium
0	2	0	G	2038733	Oryzisolibacter
0	4	0	G	1921582	Orrella
0	2	2	G	1594166	Oricola
0	2	0	F	134623	Opitutaceae
0	19	0	G	133925	Olsenella
0	2	0	G	141450	Oleiphilus
0	1	0	G	2909705	Oleidesulfovibrio
0	3	2	G	46254	Oenococcus
0	3	0	G	225143	Oceanisphaera
0	254	0	G	1434026	Oceanirhabdus
0	22	3	G	165696	Novosphingobium
0	3	0	G	99479	Nostocoides
0	2	0	G	169055	Nordella
0	7	1	G	1839	Nocardioides
0	4	0	G	1817	Nocardia
0	2	0	G	1543705	Nitrospirillum
0	11	10	G	1234	Nitrospira
0	1	0	F	407032	Nitrospinaceae
0	47	1	G	914	Nitrosomonas
0	2	0	G	1227	Nitrosococcus
0	1	0	G	2891294	Nitrogeniibacter
0	10	3	G	911	Nitrobacter
0	1	0	G	245876	Nitratireductor
0	3	0	G	2802295	Nitratidesulfovibrio
0	1	1	G	390876	Nisaea
0	107	0	G	2978367	Nicoliella
0	7	2	G	2837506	Niallia
0	38	0	G	64001	Nevskia
0	2	0	G	75687	Neptunomonas
0	3	0	G	459520	Neptuniibacter
0	3	0	G	33993	Neorickettsia
0	57	0	G	2987605	Neopusillimonas
0	4	0	G	2675232	Neobacillus
0	57	0	G	482	Neisseria
0	2	0	G	191291	Nautilia
0	2	0	G	52003	Natroniella
0	12	12	G	5761	Naegleria
0	1	0	F	31	Myxococcaceae
0	1	1	S	171291	Mycoplasmopsis verecunda
0	1	1	S	76629	Mycoplasmopsis gallopavonis
0	75	75	S	33923	Mycoplasmopsis felis
0	12	12	S	55603	Mycoplasmopsis caviae
0	1	1	S	2104	Mycoplasmoides pneumoniae
0	30	14	G	2093	Mycoplasma
0	8	3	G	1866885	Mycolicibacterium
0.05	4086	12	G	1763	Mycobacterium
0	53	4	G	1810868	Mycoavidus
0	25	0	G	2884243	Musicola
0	1	0	G	1546255	Mumia
0	2	0	G	248038	Mucispirillum
0	1	0	G	1914248	Motilimonas
0	2	2	G	58050	Moritella
0	11	0	G	581	Morganella
0	85	3	G	475	Moraxella
0	1	0	G	2050	Mobiluncus
0	2	0	G	52225	Mitsuokella
0	16	15	G	2843200	Miltoncostaea
0	33	32	G	186650	Microvirga
0	1	0	G	518733	Microterricola
0	15	7	G	1873	Micromonospora
0	22	21	G	1269	Micrococcus
0	23	21	G	48073	Microbulbifer
0	281	223	G	33882	Microbacterium
0	103	0	G	213485	Micavibrio
0	1	0	G	762296	Methylovulum
0	1	1	G	81682	Methylovorus
0	6	0	G	1156568	Methylovirgula
0	1	0	G	378210	Methyloversatilis
0	1	0	G	2822410	Methylotuvimicrobium
0	1	1	G	425	Methylosinus
0	2	2	G	2282523	Methylorubrum
0	3	0	G	3382645	Methyloraptor
0	1	0	G	2872156	Methyloradius
0.01	466	2	G	16	Methylophilus
0	8	0	G	40222	Methylophaga
0	3	0	G	2093783	Methylomusa
0	2	2	G	416	Methylomonas
0	1	0	G	39773	Methylomicrobium
0	11	0	G	133	Methylocystis
0	87	0	G	413	Methylococcus
0	33	0	G	120652	Methylocella
0	7	1	G	73778	Methylocaldum
0	220	127	G	407	Methylobacterium
0	1	0	G	429	Methylobacter
0	2	0	F	2206	Methanosarcinaceae
0	3	0	G	3236656	Metapseudomonas
0	4	4	S	2125	Metamycoplasma sualvi
0	1	1	S	2121	Metamycoplasma orale
0	9	0	G	2675233	Metabacillus
0	49	26	G	68287	Mesorhizobium
0	32	0	G	1649468	Melaminivora
0	8	0	G	906	Megasphaera
0	1	0	G	2316020	Mediterraneibacter
0	1	0	G	293088	Martelella
0	5	0	F1	3020825	Marivivens group
0	14	0	G	623276	Maritalea
0	12	2	G	377315	Mariprofundus
0	1	0	G	367771	Marinovum
0	17	0	G	28253	Marinomonas
0	15	0	G	48075	Marinobacterium
0	13	2	G	2742	Marinobacter
0	1	0	G	2903100	Mariniplasma
0	1	0	G	359337	Marinimicrobium
0	13	1	O	1970189	Marinilabiliales
0	1	0	G	3414216	Marinicellulosiphila
0	39	0	G	863253	Marinicella
0	1	0	G	1792291	Marinagarivorans
0	1	1	G	3382698	Marilutibacter
0	5	2	G	2794998	Maridesulfovibrio
0	4	0	G	85076	Marichromatium
0	1	1	S	2116	Malacoplasma iowae
0	2	0	G	252965	Mahella
0	3	0	G	1637257	Mageeibacillus
0	2	0	G	69965	Macrococcus
0	36	7	G	68	Lysobacter
0	14	0	G	400634	Lysinibacillus
0	4	0	G	3444169	Lwoffella
0	2	0	G	2004797	Luteitalea
0	26	1	G	83614	Luteimonas
0	8	0	F1	1655488	Luna cluster
0	1	0	G	1167830	Litorimonas
0	25	0	G	1637	Listeria
0	4	0	G	2767888	Liquorilactobacillus
0	1	0	G	2742598	Limosilactobacillus
0	43	0	G	665874	Limnohabitans
0	2	0	G	131079	Limnobacter
0	11	0	G	2767887	Ligilactobacillus
0	6	6	G	2723776	Lichenihabitans
0	14	2	G	34019	Liberibacter
0	76	2	G	2767886	Levilactobacillus
0	6	0	G	32067	Leptotrichia
0	15	9	G	171	Leptospira
0	6	0	G	1649463	Lentilitoribacter
0	2	0	G	175304	Lentibacillus
0	78	43	G	110932	Leifsonia
0	10	0	G	445	Legionella
0	11	0	G	83654	Leclercia
0	9	0	G	41707	Lawsonia
0	3	0	G	1847725	Lawsonella
0	3	0	G	47670	Lautropia
0	12	0	G	2767885	Latilactobacillus
0	1	0	G	168470	Laribacter
0	1	1	G	2767353	Lancefieldella
0	4	0	G	1357	Lactococcus
0	120	1	G	1578	Lactobacillus
0	39	0	G	2767842	Lactiplantibacillus
0	46	0	G	2759736	Lacticaseibacillus
0	1	0	G	2719231	Lacrimispora
0	1	0	F	2691359	Lacipirellulaceae
0	15	0	G	1506553	Lachnoclostridium
0	4	3	G	204476	Labrys
0	1	0	G	1129704	Kyrpidia
0	1	0	G	504090	Kushneria
0	14	0	G	1649	Kurthia
0	1	0	G	2692417	Ktedonosporobacter
0	2	0	G	1274351	Kroppenstedtia
0	15	0	G	182639	Kribbella
0	3	0	G	1330547	Kosakonia
0	3	2	G	288021	Kordiimonas
0	16	0	F	3444226	Kolteriaceae
0	27	19	G	57493	Kocuria
0	155	0	F1	2890311	Klebsiella/Raoultella group
0	1	0	G	2063	Kitasatospora
0	2	0	F	1921783	Kiritimatiellaceae
0	11	4	G	32257	Kingella
0	10	0	G	2025617	Ketobacter
0	1	0	G	2838250	Kaustia
0	1	0	G	261963	Kangiella
0	1	0	G	1470540	Jeotgalibaca
0	3	2	G	885864	Jeongeupia
0	1	0	G	1434010	Jatrophihabitans
0	13	0	G	29580	Janthinobacterium
0	2	0	G	188905	Jannaschia
0	6	5	F	1763524	Isosphaeraceae
0	1	1	G	32014	Iodobacter
0	1	0	G	1505657	Intestinibacter
0	1	0	G	2478349	Indioceanicola
0	2	0	G	1934947	Immundisolibacter
0	14	0	G	3422601	Imbroritus
0	39	0	O	795748	Ignavibacteriales
0	3	3	G	112008	Ignatzschineria
0	3	1	G	135575	Idiomarina
0	10	0	G	467975	Iamia
0	7	1	G	85	Hyphomonas
0	69	63	G	81	Hyphomicrobium
0	15	0	G	2705399	Hypericibacter
0	2	0	F	1890500	Hyellaceae
0	17	0	G	70774	Hydrogenophilus
0	18	0	G	47420	Hydrogenophaga
0	7	0	G	168657	Hydrogenobaculum
0	3	3	G	223785	Hydrogenimonas
0	1	0	G	3451669	Hydrocurvibacter
0	1	0	G	243627	Hydrocarboniphaga
0	5	0	G	2650549	Hydrocarboniclastica
0	2	0	G	2605940	Hwanghaeella
0	1	0	G	3078171	Hujiaoplasma
0	2	0	G	274591	Hoeflea
0	7	0	G	214906	Histophilus
0	2	0	G	2837504	Heyndrickxia
0	10	0	G	963	Herbaspirillum
0	5	0	G	79598	Heliorestis
0	11	2	G	209	Helicobacter
0	1	0	G	31983	Helcococcus
0	2	0	G	1161125	Helcobacillus
0.57	45699	0	G	1769729	Hathewaya
0	3	0	G	1572860	Hartmannibacter
0	33	0	G	1763827	Hankyongella
0	36	4	G	109262	Halothiobacillus
0	14	0	G	32636	Halothermothrix
0	2	0	G	85108	Halorhodospira
0	31	21	G	2901189	Halopseudomonas
0	31	13	G	2745	Halomonas
0	68	0	G	1755832	Haloimpatiens
0	3	0	G	1912771	Halodesulfovibrio
0	7	0	G	42417	Halobacteroides
0	11	0	G	1652133	Halobacteriovorax
0	3	0	G	45667	Halobacillus
0	1	0	G	1217416	Halioglobus
0	53	0	G	162027	Haliangium
0	20	0	G	2330	Halanaerobium
0	3	0	G	2893056	Halalkalibacter
0	1	1	G	158481	Hahella
0	1	0	G	568	Hafnia
0	10	1	G	724	Haemophilus
0	1	0	G	1804663	Haematospirillum
0	3	2	G	2035712	Guyparkeria
0	46	0	G	3421338	Guptibacillus
0	2	0	G	256818	Gulosibacter
0	10	1	G	940557	Granulicella
0	1	0	G	364409	Granulibacter
0	1	0	G	2951106	Gracilinema
0	7	0	G	644652	Gordonibacter
0	11	1	G	2053	Gordonia
0	4	4	G	1742989	Glutamicibacter
0	1	0	F	1955043	Gloeomargaritaceae
0	1	1	G	13075	Globicatella
0	9	0	G	2094023	Glaesserella
0	26	0	G	1229970	Glaciimonas
0	3	0	G	2860235	Glacieibacterium
0	2	0	G	3058346	Gimibacter
0	1	0	G	1193503	Gilliamella
0	2	0	G	46200	Geovibrio
0	12	10	G	154116	Georgenia
0	3	2	G	129337	Geobacillus
0	25	0	F	219687	Gemmatimonadaceae
0	2	1	F	1914233	Gemmataceae
0	9	0	G	1378	Gemella
0	2	0	F	3079752	Geitlerinemataceae
0	1	1	G	2701	Gardnerella
0	3	0	G	96	Gallionella
0	1	0	G	155493	Gallibacterium
0	2	1	G	745410	Gallaecimonas
0	97	4	G	848	Fusobacterium
0	15	0	G	2767881	Fructilactobacillus
0	29	0	G	447237	Frondihabitans
0	2	0	G	96492	Frigoribacterium
0	1	0	G	1434006	Fretibacterium
0	1	0	G	70411	Frateuria
0	1	1	G	1854	Frankia
0	19	5	G	262	Francisella
0	1	0	G	2952773	Formicincola
0	1	0	F	3050006	Fontisphaeraceae
0	50	0	G	3156481	Fodinisporobacter
0	1	0	G	1930830	Floricoccus
0	26	0	G	946234	Flavonifractor
0.03	2619	618	O	200644	Flavobacteriales
0	1	0	G	2893022	Flagellatimonas
0	1	0	G	119044	Filomicrobium
0	3	0	G	44259	Filifactor
0	2	0	F	3377527	Fidelibacteraceae
0	5	0	G	1329200	Fictibacillus
0	2	0	G	2422	Fervidobacterium
0	2	0	G	3033930	Fervidibacillus
0	2	1	G	1231242	Ferrovibrio
0	2	1	G	2249462	Ferrigenium
0	1	0	G	88875	Ferribacterium
0	13	13	G	1686313	Fenollaria
0	23	3	G	1604696	Faucicola
0	18	0	G	236752	Fastidiosipila
0	2	0	G	2005355	Faecalimonas
0	73	0	G	216851	Faecalibacterium
0	7	0	G	2837485	Evansella
0	1	0	G	908623	Euzebya
0	135	0	G	1730	Eubacterium
0	214	5	G	561	Escherichia
0	3	0	F1	2800788	Erythrobacter/Porphyrobacter group
0	9	7	G	1647	Erysipelothrix
0	12	0	G	551	Erwinia
0	35	0	G	2680021	Ephemeroptericola
0	5	0	G	2758906	Entomomonas
0	19	0	G	2811380	Entomobacter
0	1	0	G	188143	Enterovibrio
0	34	5	G	1350	Enterococcus
0	1	0	G	2719313	Enterocloster
0	37	0	F1	191675	Enterobacteriaceae incertae sedis
0	3	3	S	3132096	Enterobacterales bacterium endosymbiont of Anomoneura mori
0	16	0	G	547	Enterobacter
0	1	0	G	212791	Enhydrobacter
0	4	0	G	3405233	Engelhardtia
0	18	0	G	305899	Endozoicomonas
0	1	0	G	2699295	Embleya
0	2	0	G	457933	Elioraea
0	1	0	G	538	Eikenella
0	10	0	G	943	Ehrlichia
0	1	0	G	1747770	Egibacter
0	29	1	G	635	Edwardsiella
0	1	0	G	2591381	Dysosmobacter
0	1	0	G	231454	Dyella
0	6	0	G	1980697	Duodenibacillus
0	1	0	G	189330	Dorea
0	2	0	G	1433999	Domibacillus
0	1	1	G	29393	Dolosigranulum
0	1	0	G	323413	Dokdonella
0	1	0	G	204037	Dickeya
0	2	1	G	238749	Diaphorobacter
0	1	1	G	39948	Dialister
0	6	1	G	46913	Devosia
0	7	0	G	427922	Desulfurivibrio
0	3	0	G	393029	Desulfurispirillum
0	4	1	G	872	Desulfovibrio
0	1	0	G	109168	Desulfotalea
0	1	0	G	79206	Desulfosporosinus
0	4	0	G	2867376	Desulfoscipio
0	8	2	G	2916693	Desulforamulus
0	3	0	G	45662	Desulfohalobium
0	2	0	G	51194	Desulfofustis
0	2	0	G	893	Desulfobulbus
0	1	0	G	28222	Desulfobacula
0	1	0	G	36853	Desulfitobacterium
0	14	14	G	57495	Dermacoccus
0	23	0	G	117999	Denitrovibrio
0	5	0	G	2901261	Denitrificimonas
0	4	0	G	311181	Denitratisoma
0	3	0	G	80865	Delftia
0	11	2	G	1298	Deinococcus
0	1	1	G	61434	Dehalococcoides
0.01	682	2	G	56112	Dehalobacter
0	2	0	G	111830	Defluviicoccus
0	2	2	G	73029	Dechloromonas
0	1	0	G	1940143	Dankookia
0	2	0	G	35753	Dactylosporangium
0	280	7	O	768507	Cytophagales
0	23	0	G	2675230	Cytobacillus
0	229	59	G	1912216	Cutibacterium
0	4	1	G	2034	Curtobacterium
0.02	1568	759	G	106589	Cupriavidus
0	19	0	G	776	Coxiella
0	56	30	G	1716	Corynebacterium
0	3	0	G	3228940	Coralliovum
0	1	0	F	3056371	Coraliomargaritaceae
0	1	0	G	68335	Coprothermobacter
0	3	3	G	393661	Congregibacter
0	2	0	G	191494	Conexibacter
0	4	0	G	334107	Conchiformibius
0	3	0	G	2767879	Companilactobacillus
0	52	33	G	283	Comamonas
0	5	0	G	202907	Collimonas
0	1	0	G	329857	Cohnella
0	3	0	G	2211635	Cognatishimia
0	1	0	G	2848171	Cognaticolwellia
0	15	12	G	204286	Cobetia
0.07	5363	2089	G	1485	Clostridium
0	22	0	G	1870884	Clostridioides
0	2	0	G	1573	Clavibacter
0	1	0	G	72173	Citromicrobium
0	16	0	G	544	Citrobacter
0	1	0	G	2883512	Citrifermentans
0	3	0	G	1077265	Chthonomonas
0	3	0	O	1118	Chroococcales
0	1	0	G	535	Chromobacterium
0	2	0	G	990721	Christensenella
0.04	3415	0	P	7711	Chordata
0	73	0	O	191411	Chlorobiales
0	1	0	G	458032	Chloracidobacterium
0	1	1	F	809	Chlamydiaceae
0.01	892	0	O	1853229	Chitinophagales
0	1	0	G	1055692	Chitinolyticbacter
0	2	0	G	1653176	Cereibacter
0	3	0	F	3056374	Cerasicoccaceae
0	19	10	G	10	Cellvibrio
0	13	12	G	1707	Cellulomonas
0	2	0	G	412033	Celerinatantimonas
0	14	10	G	75	Caulobacter
0	1	1	G	359336	Castellaniella
0	3	0	G	2706000	Casimicrobium
0	2	0	G	2717	Cardiobacterium
0	6	4	G	2834348	Caproicibacterium
0	1	0	G	3405119	Candidiatus Paracoxiella
0	2	0	G	884214	Candidatus Zinderia
0	4	0	G	2686004	Candidatus Vondammii
0	7	5	G	2018044	Candidatus Vallotiella
0	2	2	G	1913444	Candidatus Thiodiazotropha
0	7	0	G	2293313	Candidatus Syntrophocurvum
0	17	0	G	1436289	Candidatus Symbiobacter
0	1	0	F	2171986	Candidatus Saccharimonadaceae
0	1	0	G	1541743	Candidatus Ruthturnera
0	3	0	F	689704	Candidatus Rhabdochlamydiaceae
0	41	41	S	2738883	Candidatus Reidiella endopervernicosa
0	4	0	G	2841677	Candidatus Pseudothioglobus
0	8	8	S	669502	Candidatus Profftella armatura
0	8	0	G	235572	Candidatus Portiera
0	1	0	G	2983186	Candidatus Poriferisocius
0	1	0	G	33926	Candidatus Phytoplasma
0	4	0	G	2115980	Candidatus Phycorickettsia
0	12	10	G	198251	Candidatus Pelagibacter
0	3	0	G	3040948	Candidatus Paraluminiphilus
0	1	0	G	1521255	Candidatus Paracaedibacter
0	3	3	S	186490	Candidatus Palibaumannia cicadellinicola
0	3	0	F	3056649	Candidatus Palauibacteraceae
0	7	0	G	84646	Candidatus Odyssella
0	4	4	G	453161	Candidatus Nitrotoga
0	2	2	G	2796146	Candidatus Nitrosacidococcus
0	1	0	G	2601651	Candidatus Nesciobacter
0	34	0	G	49082	Candidatus Neoarthromitus
0	3	3	S	1160784	Candidatus Nasuia deltocephalincola
0	2	0	G	1048757	Candidatus Moranella
0	2	0	G	411566	Candidatus Midichloria
0	2	0	G	1808977	Candidatus Methylospira
0	3	0	G	3135206	Candidatus Methylocalor
0	5	0	G	2545692	Candidatus Methanoliparum
0	2	0	G	2883098	Candidatus Mesenet
0	1	0	G	2321204	Candidatus Marinarcus
0	1	0	G	3140596	Candidatus Leptofilum
0	10	0	G	1175554	Candidatus Lariskella
0	90	90	S	1576550	Candidatus Kinetoplastidibacterium kentomonadis
0	3	0	S	994692	Candidatus Kinetoplastidibacterium desouzai
0	1	0	G	2975549	Candidatus Izemoplasma
0	1	0	G	409304	Candidatus Ishikawella
0	2	0	G	2929841	Candidatus Ichthyocystis
0	3	0	G	2654634	Candidatus Hydrogenosomobacter
0	9	0	G	573657	Candidatus Hodgkinia
0	13	0	G	2900571	Candidatus Gromoviella
0	9	0	G	1927833	Candidatus Fukatsuia
0	1	0	G	2840454	Candidatus Formimonas
0	2	0	G	2045213	Candidatus Fonsibacter
0	28	0	G	2383	Candidatus Epulonipiscium
0	2	0	G	376743	Candidatus Endowatersipora
0	2	0	G	3238959	Candidatus Endomicrobiellum
0	32	0	G	1263978	Candidatus Endolissoclinum
0	1	0	G	471826	Candidatus Desulforudis
0	3	0	G	1902583	Candidatus Desulfofervidus
0	2	0	G	2603321	Candidatus Deianiraea
0	4	0	G	2601574	Candidatus Cytomitobacter
0	6	0	G	338648	Candidatus Contubernalis
0	2	0	G	2975286	Candidatus Comchoanobacter
0	2	0	F	2953756	Candidatus Chromulinivoraceae
0	20	0	G	3139173	Candidatus Chlorohelix
0	1	0	F	2715733	Candidatus Chazhemtobacteraceae
0	1	0	F	1127830	Candidatus Brocadiaceae
0	1	0	G	3163645	Candidatus Bodocaedibacter
0	1	0	F	3121609	Candidatus Bipolaricaulaceae
0	2	0	G	1920992	Candidatus Bealeia
0	33	8	G	2716172	Candidatus Bandiella
0	2	0	G	2817383	Candidatus Azoamicus
0	3	0	G	2900570	Candidatus Absconditicoccus
0	21	2	G	194	Campylobacter
0	1	0	G	166484	Caminicella
0	3	3	G	191301	Caminibacter
0	51	0	G	44258	Caloramator
0	3	0	F	693073	Caldisericaceae
0	1	0	G	196013	Caldimonas
0	4	0	G	249529	Caldanaerobacter
0	1	0	G	1827195	Caballeronia
0	3	0	G	830	Butyrivibrio
0	281	18	G	32008	Burkholderia
0	3	0	G	118747	Bulleidia
0	41	0	G	32199	Buchnera
0	56	0	F1	2826938	Brucella/Ochrobactrum group
0	73	30	G	41275	Brevundimonas
0	1	1	G	1696	Brevibacterium
0	9	0	G	55080	Brevibacillus
0	11	0	G	1406135	Breoghania
0.08	6630	4882	G	374	Bradyrhizobium
0	6	0	G	29521	Brachyspira
0	15	0	G	28219	Brachymonas
0	2	0	G	85413	Bosea
0	5	0	G	64895	Borreliella
0	10	7	G	138	Borrelia
0	43	1	G	517	Bordetella
0	8	0	G	2767878	Bombilactobacillus
0	50	50	G	59282	Blastochloris
0	3	0	G	2770094	Biomaibacter
0	16	0	G	1678	Bifidobacterium
0	7	3	G	599651	Bermanella
0	4	0	G	1021	Beggiatoa
0	77	10	G	958	Bdellovibrio
0	6	0	G	1145345	Bauldia
0	23	6	G	773	Bartonella
0	16	0	O	1853223	Balneolales
0	1	0	G	2600304	Baekduia
0	234	42	O	171549	Bacteroidales
0	3	0	G	146784	Bacteriovorax
0.01	560	27	G	1386	Bacillus
0	7	0	O2	539742	Bacillales Family XII. Incertae Sedis
0	1	0	G	191	Azospirillum
0	1	0	G	6	Azorhizobium
0	1	1	G	12960	Azoarcus
0	12	0	G	292486	Avibacterium
0	1	1	G	1160973	Auritidibacter
0	24	3	G	414371	Aureimonas
0	6	0	G	1278221	Auraticoccus
0	201	0	G	1769718	Athalassotoga
0	1	0	G	76890	Asticcacaulis
0	2	0	G	91914	Asaia
0	6	0	G	1663	Arthrobacter
0	30	0	G	637	Arsenophonus
0	1	1	G	551759	Aromatoleum
0	1	1	G	3046369	Aristaeella
0	4	0	G	490567	Arenimonas
0	1	0	G	28196	Arcobacter
0	5	5	G	28263	Arcanobacterium
0	18	0	G	2801844	Arachnia
0	1	0	G	2005386	Arabiibacter
0	5	0	G	2676781	Aquisediminimonas
0	1	0	G	1795639	Aquisalinus
0	8	0	G	3236652	Aquipseudomonas
0	11	0	G	391952	Aquincola
0	3	0	G	1648491	Aquihabitans
0	3	0	G	2713	Aquifex
0	11	0	G	2055850	Aquicoccus
0	3	0	G	254245	Aquicella
0	169	0	G	2911176	Aquibium
0	2	0	G	2593687	Aquella
0	2	0	G	187	Aquaspirillum
0	11	0	G	150247	Anoxybacillus
0	1	0	F1	85151	Aneurinibacillus group
0	9	0	G	444432	Anderseniella
0	2	0	G	99	Ancylobacter
0	7	7	G	768	Anaplasma
0	23	0	G	207244	Anaerostipes
0	3	0	F	1524215	Anaeromyxobacteraceae
0	8	0	F	2690158	Anaerohalosphaeraceae
0	32	19	G	165779	Anaerococcus
0	3	0	G	704093	Anaerobacillus
0	1	1	G	3079925	Amygdalobacter
0	3	0	G	1813	Amycolatopsis
0	1	0	G	1920247	Ampullimonas
0	1	0	G	515417	Amphritea
0	5	0	G	31988	Aminobacter
0	82	0	F1	2903219	Alteromonas/Salinimonas group
0	9	0	G	3423723	Alterirhizorhabdus
0	6	1	G	361177	Altererythrobacter
0	3	0	G	1502180	Alsobacter
0	7	0	F1	10293	Alphaherpesvirinae
0	206	0	G	2823232	Allosphingosinicella
0	2	0	G	1855402	Allohahella
0	2	1	G	85072	Allochromatium
0	19	19	G	3020832	Alloalcanivorax
0	1	0	G	222991	Alkanindiges
0	7	0	G	114627	Alkaliphilus
0	2	0	G	511678	Aliivibrio
0	4	0	G	29330	Alicyclobacillus
0	5	0	G	201096	Alicycliphilus
0	3	0	G	2321111	Aliarcobacter
0	15	0	G	1266053	Algiphilus
0	15	14	G	59753	Alcanivorax
0	1	1	G	507	Alcaligenes
0	1	0	F	1647988	Akkermansiaceae
0	8	0	G	2233801	Ahniella
0	2	1	G	46352	Agrococcus
0	3	0	G	3382696	Agrilutibacter
0	2	0	G	2038244	Agaribacterium
0	94	6	G	1033	Afipia
0	1	0	G	643217	Afifella
0	2	0	G	2650923	Aestuariivirga
0	85	5	G	642	Aeromonas
0	5	0	G	1375	Aerococcus
0	2	0	G	2847769	Aequoribacter
0	7	0	G	1904377	Acuticoccus
0	3	0	G	1865	Actinoplanes
0	19	0	G	1654	Actinomyces
0	1	0	G	2789775	Actinomarinicola
0	1	0	G	76833	Actinobaculum
0	20	0	G	713	Actinobacillus
0	1	0	G	1051898	Actimicrobium
0.05	4003	2788	G	469	Acinetobacter
0	1	1	S	673860	Aciduliprofundum sp. MAR08-339
0	1	1	S1	439481	Aciduliprofundum boonei T469
0	8	1	G	12916	Acidovorax
0	1	0	G	50709	Acidocella
0	1	1	G	119977	Acidithiobacillus
0	1	0	G	2608728	Acidisarcina
0	2	2	G	522	Acidiphilium
0	8	2	G	1765964	Acidihalobacter
0	4	4	G	986106	Acidiferrobacter
0	159	0	G	222	Achromobacter
0	125	1	G	33951	Acetobacterium
0	8	6	G	434	Acetobacter
0	1	0	G	35829	Acetivibrio
0	7	7	S	92757	[Mycoplasma] cavipharyngis
0	3	3	S	542	Zymomonas mobilis
0	45	45	G	33073	Zymobacter
0	1	1	S	3137370	Yoonia rhodophyticola
0	1	1	S	2890318	Yersinia vastinensis
0	21	0	G1	1649845	Yersinia pseudotuberculosis complex
0	8	7	S	630	Yersinia enterocolitica
0	11	11	S	1444770	Xylella taiwanensis
0	10	4	S	2371	Xylella fastidiosa
0	2	0	S	40577	Xenorhabdus poinarii
0	2	2	S	56460	Xanthomonas vesicatoria
0	3	3	S	56459	Xanthomonas vasicola
0	4	0	G1	3390202	Xanthomonas translucens group
0	8	8	S	56464	Xanthomonas theicola
0	1	1	S	56458	Xanthomonas sacchari
0	20	2	S	347	Xanthomonas oryzae
0	2	2	S	48664	Xanthomonas fragariae
0	131	0	S	456327	Xanthomonas euvesicatoria
0	25	0	G1	643453	Xanthomonas citri group
0	18	1	S	339	Xanthomonas campestris
0	1	0	S	53413	Xanthomonas axonopodis
0	6	2	S	56448	Xanthomonas arboricola
0	34	34	S	29447	Xanthomonas albilineans
0	3	3	S	1723361	Wukongibacter baidiensis
0	30	6	G	953	Wolbachia
0	1	1	S	400946	Wohlfahrtiimonas chitiniclastica
0	1	1	S	1548547	Woeseia oceani
0	7	7	S	155866	Weissella soli
0	5	5	S	1162633	Weissella diestrammenae
0.02	1677	513	F	2762318	Weeksellaceae
0	3	3	S	3016050	Vulcanimicrobium alpinum
0	1	1	S	263475	Viridibacillus arvi
0	1	1	S	672	Vibrio vulnificus
0	1	0	S	52443	Vibrio tapetis
0	3	3	S	45658	Vibrio scophthalmi
0	5	5	S	76258	Vibrio rumoiensis
0	1	1	S	413403	Vibrio rarus
0	2	2	S	198832	Vibrio pomeroyi
0	5	5	S	104609	Vibrio penaeicida
0	1	1	S	28173	Vibrio nigripulchritudo
0	1	1	S	28172	Vibrio metschnikovii
0	47	0	G1	717610	Vibrio harveyi group
0	8	8	S	676	Vibrio fluvialis
0	137	137	S	190893	Vibrio coralliilyticus
0	1	1	S	666	Vibrio cholerae
0	12	12	S	673372	Vibrio casei
0	20	20	S	55601	Vibrio anguillarum
0	7	0	S	28171	Vibrio aestuarianus
0	1	1	S	1443036	Vespertiliibacter pulmonis
0	6	0	G	2735	Verrucomicrobium
0	5	0	S	364317	Verminephrobacter eiseniae
0	2	1	S	34073	Variovorax paradoxus
0	8	8	S	1333996	Variibacter gotjawalensis
0	22	22	S	2029117	Vandammella animalimorsus
0	1	1	S	2571750	Vagococcus zengguangii
0	1	1	S	3074108	Utexia brackfieldae
0	3	3	S	367743	Ureibacillus thermophilus
0	1	1	S	401471	Undibacterium parvum
0	3	3	S	3073561	Undibacterium cyanobacteriorum
0	2	0	G1	2646274	unclassified Xylophilus
0	1	0	G1	2643310	unclassified Xanthomonas
0	1	0	G1	2621846	unclassified Wukongibacter
0	20	0	G1	2614977	unclassified Vibrio
0	5	0	G1	663243	unclassified Variovorax
0	49	1	G1	2630295	unclassified Undibacterium
0	15	0	G1	2800703	unclassified Tsuneonella
0	346	0	G1	2638726	unclassified Tissierella
0	34	0	G1	3025756	unclassified Thomasclavelia
0	3	0	G1	2625466	unclassified Thiomonas
0	5	0	G1	2643099	unclassified Thiomicrospira
0	1	0	G1	2905950	unclassified Thermodesulfomicrobium
0	1	0	G1	2622527	unclassified Thermoanaerobacterium
0	1	0	G1	2614972	unclassified Thalassotalea
0	1	0	G1	2648997	unclassified Thalassospira
0	2	0	G1	2632499	unclassified Thalassobaculum
0	1	0	G1	2630222	unclassified Terrabacter
0	1	0	G1	2648457	unclassified Teredinibacter
0	4	1	G1	2614952	unclassified Terasakiella
0	5	0	G1	2908647	unclassified Suttonella
0	7	0	G1	2646778	unclassified Sulfurovum
0	65	1	G1	2593676	unclassified Streptomyces
0	6	0	G1	2643635	unclassified Stomatobaculum
0	69	24	G1	196198	unclassified Stenotrophomonas
0	1	0	G1	2629676	unclassified Stappia
0	20	1	G1	2647733	unclassified Sporosarcina
0	25	0	G1	2637901	unclassified Spiroplasma
0	1	0	G1	2644549	unclassified Sphingosinicella
0	371	29	G1	196159	unclassified Sphingomonas
0	33	33	G1	2611147	unclassified Sphingobium
0	1	0	G1	2637139	unclassified Solimonas
0	7	0	G1	2636512	unclassified Sodalis (in: enterobacteria)
0	2	0	G1	2621506	unclassified Sinimarinibacterium
0	1	0	G1	2837530	unclassified Siminovitchia
0	11	0	G1	196818	unclassified Shewanella
0	1	0	G1	2647522	unclassified Serratia (in: enterobacteria)
0	1	0	G1	2614656	unclassified Salmonella
0	2	0	G1	2646512	unclassified Salinispirillum
0	1	0	G1	2632331	unclassified Salinibacterium
0	1	0	G1	2624628	unclassified Sagittula
0	44	0	G1	2608920	unclassified Ruminococcus
0	1	0	G1	2635761	unclassified Rouxiella
0	31	0	G1	2626991	unclassified Roseateles
0	18	0	G1	2626894	unclassified Romboutsia
0	4	3	G1	2637345	unclassified Rickettsiella
0	14	0	G1	2619116	unclassified Rhodoplanes
0	1	0	G1	2627954	unclassified Rhodoferax
0	3	0	G1	115860	unclassified Rheinheimera
0	3	0	F1	689705	unclassified Rhabdochlamydiaceae
0	10	0	G1	2630009	unclassified Reyranella
0	71	3	G1	209769	unclassified Ralstonia
0	4	0	G1	2645039	unclassified Qipengyuania
0	1	0	G1	2640606	unclassified Pullulanibacillus
0	2	0	G1	2614982	unclassified Psychrobium
0	22	0	G1	196806	unclassified Psychrobacter
0	1	0	G1	2636677	unclassified Psychrobacillus
0	6	0	G1	2645906	unclassified Pseudoxanthomonas
0.01	1160	755	G1	196821	unclassified Pseudomonas
0	3	0	G1	2638514	unclassified Pseudolabrys
0	1	1	G1	2848178	unclassified Pseudocolwellia
0	1	0	G1	2647000	unclassified Pseudarthrobacter
0	12	0	G1	2630696	unclassified Proteiniclasticum
0	1	0	G1	880158	unclassified Prasinovirus
0	4	0	G1	2636594	unclassified Porticoccus
0	30	6	G1	2640945	unclassified Polynucleobacter
0	1	0	G1	2624265	unclassified Plantibacter
0	16	0	G1	2631981	unclassified Plantactinospora
0	2	0	G1	2638441	unclassified Phyllobacterium
0	12	0	G1	2628852	unclassified Photobacterium
0	2	0	G1	2903062	unclassified Phosphitispora
0	1	0	G1	2619260	unclassified Petroclostridium
0	1	0	G1	2675266	unclassified Peribacillus
0	1	0	G1	2795378	unclassified Pelagovum
0	148	0	G1	2636623	unclassified Pelagibius
0	12	0	G1	2647080	unclassified Parvularcula
0	2	0	G1	2709687	unclassified Parasphingorhabdus
0	1	0	G1	3110365	unclassified Paramicrobacterium
0	1	1	G1	2688777	unclassified Paracoccus (in: a-proteobacteria)
0	8	0	G1	2615204	unclassified Paraburkholderia
0	1	0	G1	2643625	unclassified Parablastomonas
0	4	0	G1	2630326	unclassified Pantoea
0	1	0	G1	2644543	unclassified Paludihabitans
0	2	2	G1	2618429	unclassified Paludibacterium
0	1	0	G1	2614920	unclassified Palleronia
0	9	0	G1	2639426	unclassified Paeniglutamicibacter
0	18	1	G1	185978	unclassified Paenibacillus
0	1	0	G1	2634190	unclassified Paenarthrobacter
0	2	0	G1	2645384	unclassified Oryzisolibacter
0	1	0	G1	2638792	unclassified Olsenella
0	254	0	G1	2675010	unclassified Oceanirhabdus
0	9	1	G1	2644732	unclassified Novosphingobium
0	3	0	G1	2643346	unclassified Nostocoides
0	2	0	G1	2623691	unclassified Nordella
0	1	0	G1	2615069	unclassified Nocardioides
0	4	4	G1	2637762	unclassified Nocardia
0	1	0	G1	2652172	unclassified Nitrospira
0	19	0	G1	2609265	unclassified Nitrosomonas
0	3	0	G1	2620411	unclassified Nitrobacter
0	3	0	G1	2837522	unclassified Niallia
0	3	2	G1	2630693	unclassified Neptuniibacter
0	1	0	G1	2675272	unclassified Neobacillus
0	3	0	G1	2623750	unclassified Neisseria
0	2	0	G1	2632186	unclassified Nautilia
0	2	0	G1	2619801	unclassified Natroniella
0	1	0	G1	2683645	unclassified Mycoplasma
0	1	0	G1	2636767	unclassified Mycolicibacterium
0	2	0	G1	2642494	unclassified Mycobacterium
0	49	49	G1	2649241	unclassified Mycoavidus
0	1	0	G1	2621872	unclassified Mumia
0	79	79	G1	2685852	unclassified Moraxella
0	8	0	G1	2617518	unclassified Micromonospora
0	1	0	G1	2619833	unclassified Microbulbifer
0	4	1	G1	2609290	unclassified Microbacterium
0	6	0	G1	2640612	unclassified Methylovirgula
0	1	0	G1	2639971	unclassified Methyloversatilis
0	7	0	G1	2625913	unclassified Methylocystis
0	11	0	G1	2615210	unclassified Methylobacterium
0	1	0	G1	2635283	unclassified Methylobacter
0	9	0	G1	2675274	unclassified Metabacillus
0	7	1	G1	325217	unclassified Mesorhizobium
0	4	0	G1	196814	unclassified Marinomonas
0	6	0	G1	2644139	unclassified Marinobacterium
0	1	0	G1	2632100	unclassified Marinimicrobium
0	39	0	G1	2685560	unclassified Marinicella
0	3	0	G1	2794999	unclassified Maridesulfovibrio
0	27	0	G1	2635362	unclassified Lysobacter
0	13	0	G1	2636778	unclassified Lysinibacillus
0	25	0	G1	2629088	unclassified Luteimonas
0	1	0	G1	2614927	unclassified Litorimonas
0	43	18	G1	2626134	unclassified Limnohabitans
0	1	0	G1	2630203	unclassified Limnobacter
0	1	0	G1	2633022	unclassified Leptotrichia
0	2	0	G1	2633828	unclassified Leptospira
0	6	0	G1	2647570	unclassified Lentilitoribacter
0	1	0	G1	2614679	unclassified Lentibacillus
0	35	2	G1	2663824	unclassified Leifsonia
0	1	1	G1	2620435	unclassified Lactobacillus
0	1	0	G1	2688601	unclassified Labrys (in: a-proteobacteria)
0	15	0	G1	2644121	unclassified Kribbella
0	2	0	G1	2649579	unclassified Kocuria
0	1	0	G1	2619593	unclassified Jeongeupia
0	1	0	G1	2629395	unclassified Jatrophihabitans
0	3	0	G1	2610881	unclassified Janthinobacterium
0	2	0	G1	2645469	unclassified Jannaschia
0	2	0	G1	2614829	unclassified Idiomarina
0	10	0	G1	2624035	unclassified Iamia
0	6	0	G1	2630699	unclassified Hyphomonas
0	3	0	G1	2619925	unclassified Hyphomicrobium
0	7	1	G1	2622382	unclassified Hydrogenobaculum
0	2	0	G1	2605944	unclassified Hwanghaeella
0	1	0	G1	2614931	unclassified Hoeflea
0	31	0	G1	2636392	unclassified Halothiobacillus
0	10	1	G1	2609666	unclassified Halomonas
0	6	0	G1	2618869	unclassified Haloimpatiens
0	1	0	G1	2618068	unclassified Halioglobus
0	10	0	G1	2657482	unclassified Gordonia (in: high G+C Gram-positive bacteria)
0	26	0	G1	2644401	unclassified Glaciimonas
0	2	0	G1	2860236	unclassified Glacieibacterium
0	1	0	G1	2629356	unclassified Gallaecimonas
0	1	0	G1	2626248	unclassified Frondihabitans
0	2	0	G1	2627005	unclassified Frigoribacterium
0	7	0	G1	2837486	unclassified Evansella
0	103	0	G1	3100185	unclassified Eubacterium
0	2	1	G1	2608891	unclassified Enterococcus
0	1	0	G1	2608935	unclassified Enterobacter
0	1	0	G1	2632691	unclassified Enhydrobacter
0	16	7	G1	2644528	unclassified Endozoicomonas
0	1	0	G1	2699296	unclassified Embleya
0	2	0	G1	2632383	unclassified Domibacillus
0	3	2	G1	196773	unclassified Devosia
0	1	0	G1	2593640	unclassified Desulfovibrio
0	4	0	G1	2867378	unclassified Desulfoscipio
0	2	0	G1	2613839	unclassified Delftia
0	7	0	G1	2623546	unclassified Deinococcus
0.01	680	0	G1	2635733	unclassified Dehalobacter
0	1	0	G1	2630042	unclassified Dankookia
0	3	0	G1	257496	unclassified Curtobacterium
0.01	779	13	G1	2640874	unclassified Cupriavidus
0	19	0	G1	2676648	unclassified Coxiella (in: g-proteobacteria)
0	7	0	G1	2624378	unclassified Corynebacterium
0	2	0	G1	2627773	unclassified Conexibacter
0	3	0	G1	2638500	unclassified Comamonas
0	3	0	G1	2609414	unclassified Cobetia
0.01	623	23	G1	2614128	unclassified Clostridium
0	3	0	G1	2635829	unclassified Clostridioides
0	1	0	G1	2630544	unclassified Citromicrobium
0	2	0	G1	2644389	unclassified Citrobacter
0	1	0	G1	2641838	unclassified Chromobacterium
0	9	9	G1	2624793	unclassified Cellvibrio
0	2	0	G1	2648921	unclassified Caulobacter
0	2	0	G1	2648856	unclassified Cardiobacterium
0	2	0	G1	2834349	unclassified Caproicibacterium
0	2	0	G1	3077950	unclassified Candidatus Zinderia
0	4	0	G1	2687300	unclassified Candidatus Vondammii
0	4	4	G1	3072908	unclassified Candidatus Pseudothioglobus
0	1	0	G1	3099743	unclassified Candidatus Poriferisocius
0	2	2	G1	2647897	unclassified Candidatus Pelagibacter
0	34	26	G1	2638829	unclassified Candidatus Neoarthromitus
0	5	0	G1	2874847	unclassified Candidatus Methanoliparum
0	2	0	G1	3066220	unclassified Candidatus Mesenet
0	1	0	G1	3099409	unclassified Candidatus Marinarcus
0	1	0	G1	3241575	unclassified Candidatus Leptofilum
0	10	10	G1	2632605	unclassified Candidatus Lariskella
0	1	0	G1	2975572	unclassified Candidatus Izemoplasma
0	2	0	G1	3077945	unclassified Candidatus Endowatersipora
0	3	0	G1	2593542	unclassified Campylobacter
0	51	4	G1	2629145	unclassified Caloramator
0	1	0	G1	2646786	unclassified Caballeronia
0	4	0	G1	2613784	unclassified Burkholderia
0	3	0	G1	2704656	unclassified Bulleidia
0	6	1	G1	2622653	unclassified Brevundimonas
0	11	0	G1	2624130	unclassified Breoghania
0.02	1345	173	G1	2631580	unclassified Bradyrhizobium
0	2	0	G1	2653178	unclassified Bosea (in: a-proteobacteria)
0	3	0	G1	2649934	unclassified Borrelia
0	63	0	G1	2633795	unclassified Bdellovibrio
0	6	0	G1	2647740	unclassified Bauldia
0	11	1	G1	2645622	unclassified Bartonella
0	38	0	G1	185979	unclassified Bacillus (in: firmicutes)
0	1	0	G1	2630922	unclassified Azospirillum
0	1	1	G1	2685287	unclassified Avibacterium
0	1	0	G1	2615206	unclassified Aureimonas
0	1	0	G1	2628350	unclassified Asticcacaulis
0	5	0	G1	235627	unclassified Arthrobacter
0	27	0	G1	2627083	unclassified Arsenophonus
0	2	0	G1	2633173	unclassified Aquihabitans
0	11	0	G1	2637090	unclassified Aquicoccus
0	2	0	G1	2620219	unclassified Aquaspirillum
0	9	0	G1	2614933	unclassified Anderseniella
0	3	0	G1	2635253	unclassified Anaerostipes
0	3	0	G1	2614126	unclassified Anaerococcus
0	3	3	G1	2618356	unclassified Amycolatopsis
0	5	0	G1	2644704	unclassified Aminobacter
0	5	0	G1	2614945	unclassified Altererythrobacter
0	3	0	G1	2636536	unclassified Alsobacter
0	2	0	G1	2648132	unclassified Allohahella
0	1	0	G1	2644688	unclassified Alkanindiges
0	1	1	G1	2622400	unclassified Alicyclobacillus
0	15	0	G1	2632013	unclassified Algiphilus
0	1	0	G1	2638842	unclassified Alcanivorax
0	2	0	G1	2649705	unclassified Agaribacterium
0	20	0	G1	2642050	unclassified Afipia
0	1	0	G1	2624128	unclassified Afifella
0	2	0	G1	2650925	unclassified Aestuariivirga
0	7	2	G1	2631034	unclassified Acuticoccus
0	3	0	G1	2626549	unclassified Actinoplanes
0	1	0	G1	2609299	unclassified Actinobaculum
0	1	0	G1	2624959	unclassified Actimicrobium
0	106	17	G1	196816	unclassified Acinetobacter
0	4	0	G1	2684926	unclassified Acidovorax
0	1	0	G1	2648610	unclassified Acidocella
0	44	44	S	1796652	Turicimonas muris
0	1	1	S	2051959	Tunturiibacter lichenicola
0	3	3	S	1982042	Tsuneonella mangrovi
0	1	1	S	158	Treponema denticola
0	1	0	S	81028	Treponema brennaborense
0	3	3	S	379893	Trabulsiella odontotermitis
0	2	2	S	171437	Tistrella mobilis
0	1	1	S	689904	Tissierella carlieri
0	3	0	G	2907187	Tichowtungia
0	1	1	S	525917	Thiothrix lacustris
0	2	2	S	631362	Thiorhodovibrio frisius
0	1	1	S	926	Thiomonas intermedia
0	1	0	S	92245	Thiomicrospira aerophila
0	1	1	S	2739063	Thiomicrorhabdus xiamenensis
0	1	1	S	2267253	Thiomicrorhabdus indica
0	1	1	S	2211106	Thiomicrorhabdus aquaedulcis
0	3	0	S	73141	Thiocystis violascens
0	1	1	S	521689	Thiocapsa bogorovii
0	2	2	S	1033854	Thioalkalivibrio sulfidiphilus
0	1	0	S	186931	Thioalkalivibrio nitratireducens
0	1	1	S	2047767	Thermosulfurimonas marina
0	1	0	S	412593	Thermosulfidibacter takaii
0	44	44	S	1871031	Thermophilibacter mediterraneus
0	98	98	S	1463158	Thermomonas carbonis
0	1	0	S	500	Thermomicrobium roseum
0	13	13	S	3142973	Thermohahella caldifontis
0	91	91	S	1510	Thermoclostridium stercorarium
0	1	0	S	1050	Thermochromatium tepidum
0	1	1	S	2006	Thermobispora bispora
0	7	0	S	166501	Thermobaculum terrenum
0	2	2	S	2325	Thermoanaerobacter kivui
0	3	0	S	161154	Thermanaeromonas toyohensis
0	8	8	S	1523392	Thalassotalea ponticola
0	3	3	S	3242416	Thalassotalea maritima
0	49	49	S	3065649	Thalassotalea fonticola
0	2	2	S	266809	Thalassobacter stenotrophicus
0	1	1	S	51669	Tetragenococcus halophilus
0	2	2	S	1610493	Tessaracoccus flavus
0	1	1	S	3058402	Terrisporobacter vanillatitrophus
0	33	33	S	2895980	Terrirubrum flagellatum
0	1	1	S	708113	Terrihabitans soli
0	3	3	S	1592106	Terriglobus albidus
0	2	2	S	586416	Terribacillus aidingensis
0	5	5	S	3131995	Tepidibacillus marianensis
0	2	0	S	499229	Tepidanaerobacter acetatoxydans
0	1	1	S	1456591	Temperatibacter marinus
0	10	10	S	204525	Teichococcus cervicalis
0	1	0	S	29575	Taylorella equigenitalis
0	16	16	S	340268	Tardiphaga alba
0	12	0	F	2005525	Tannerellaceae
0	2	2	S	43774	Syntrophus buswellii
0	2	0	S	316277	Syntrophus aciditrophicus
0	4	0	S	863	Syntrophomonas wolfei
0	2	0	G	1129	Synechococcus
0	1	1	S	2810479	symbiont of Argiope bruennichi
0	5	5	S	40545	Sutterella wadsworthensis
0	1	1	S	2494234	Sutterella megalosphaeroides
0	4	4	S	2584944	Sutterella faecalis
0	1	1	S	2893889	Sulfurovum mangrovi
0	1	1	S	206403	Sulfurovum lithotrophicum
0	1	1	S	1972068	Sulfurivermis fontis
0	2	2	S	1914471	Sulfuritortus calidifontis
0	5	0	S	748811	Sulfuritalea hydrogenivorans
0	3	3	S	2590551	Sulfurimonas marina
0	1	1	S	171865	Sulfuriferula plumbiphila
0	2	2	S	2211108	Sulfuricystis multivorans
0	3	0	S	649841	Sulfuricella denitrificans
0	2	2	S	1620215	Sulfuricaulis limicola
0	1	1	S	3131938	Sulfonitrofixus jiaomeiensis
0	3	3	S	1775881	Sulfitobacter faviae
0	1	1	S	2818388	Sulfidibacter corallicola
0	4	4	S	83771	Succinivibrio dextrinosolvens
0	21	21	S	1176257	Stutzerimonas zhaodongensis
0	10	2	G1	136846	Stutzerimonas stutzeri group
0	1	1	S	68286	Streptomyces zaomyceticus
0	3	3	S	1038928	Streptomyces xinghaiensis
0	1	1	S	44033	Streptomyces thermolineatus
0	2	2	S	436397	Streptomyces sudanensis
0	3	3	S	146923	Streptomyces parvulus
0	2	2	S	40318	Streptomyces nodosus
0	2	2	S	1827580	Streptomyces nigra
0	1	1	S	33900	Streptomyces murinus
0	11	0	S	1916	Streptomyces lividans
0	1	0	G1	629295	Streptomyces griseus group
0	1	1	S	51201	Streptomyces griseocarneus
0	3	3	S	1969	Streptomyces chartreusis
0	2	0	G1	2838335	Streptomyces aurantiacus group
0	2	2	S	83291	Streptomyces armeniacus
0	6	0	G1	1477431	Streptomyces albidoflavus group
0	1	1	S	149016	Streptococcus urinalis
0	1	1	S	1349	Streptococcus uberis
[truncated: 2,300 more rows]

## Sheet: T0040 Ovary
Percentage of reads covered by the clade rooted at this taxon	Number of reads covered by the clade rooted at this taxon (total count of sequencing reads (or fragments) that are classified as belonging to a specific taxonomic group (like a genus, family, or phylum) and all of its descendants in the taxonomic tree, representing the aggregate microbial abundance for that lineage in a metagenomic analysis)	Number of reads assigned directly to this taxon (shows how many reads support the specific taxonomic classification)	A taxonomy rank code	NCBI taxonomy ID	indented scientific name
87.39	5483537	5483537	U	0	unclassified
12.61	791004	1020	R	1	root
0	138	0	R1	10239	Viruses
0.22	13906	0	R1	2787854	other entries
12.37	775940	1616	R1	131567	cellular organisms
0	3	0	R2	2732004	Varidnaviria
0	1	0	R2	12429	unclassified viruses
0	1	0	R2	2559587	Riboviria
0.22	13906	13906	R2	28384	other sequences
0.06	3895	0	R2	2759	Eukaryota
0	133	0	R2	2731341	Duplodnaviria
12.28	770362	168649	R2	2	Bacteria
0	67	1	R2	2157	Archaea
0	1	0	R3	2204151	unclassified DNA viruses
0.01	602	0	K	3384194	Thermotogati
0	18	0	K	1783275	Thermoproteati
2.9	182083	10048	K	3379134	Pseudomonadati
0	1	0	K	1935183	Promethearchaeati
0	1	0	K	2732396	Orthornavirae
0.06	3851	0	R3	33154	Opisthokonta
0	47	0	K	3366610	Methanobacteriati
0	133	0	K	2731360	Heunggongvirae
0	78	0	K	3384189	Fusobacteriati
0	44	0	R3	2611352	Discoba
0	7	0	R3	68525	delta/epsilon subdivisions
0	3	0	K	2732005	Bamfordvirae
0	39	0	R3	2323	Bacteria incertae sedis
6.68	418904	16427	K	1783272	Bacillati
0	4	0	P	1154676	Vulcanimicrobiota
0	78	0	P	2731618	Uroviricota
0	1	0	R4	51368	unclassified dsDNA viruses
0.01	357	0	P	200918	Thermotogota
0	10	0	P	3123113	Thermosulfidibacterota
0	17	0	P	28889	Thermoproteota
0	1	0	P	2283796	Thermoplasmatota
0	1	0	P	3002442	Thermodesulfobiota
0.01	502	116	P	200940	Thermodesulfobacteriota
0	7	0	P	508458	Synergistota
0	150	0	P	203691	Spirochaetota
0.05	2911	11	K1	1783257	PVC group
2.3	144254	18275	P	1224	Pseudomonadota
0	1	0	P	3366641	Promethearchaeota
0	55	0	P	2731361	Peploviricota
0	3	0	P	2732007	Nucleocytoviricota
0	60	0	P	40117	Nitrospirota
0	1	0	K1	1802340	Nitrospinota/Tectimicrobiota group
0	1	1	P	651137	Nitrososphaerota
0	265	4	P	2818505	Myxococcota
0.04	2242	62	P	544448	Mycoplasmatota
0	46	0	P	28890	Methanobacteriota
0.06	3851	0	K	33208	Metazoa
0	1	0	P	2732406	Kitrinoviricota
0	44	0	P	5752	Heterolobosea
0	78	0	P	32066	Fusobacteriota
0.36	22669	6	K1	1783270	FCB group
0	73	1	P	74152	Elusimicrobiota
0	7	0	C	28221	Deltaproteobacteria
0	238	0	P	1297	Deinococcota
0.01	409	0	P	200930	Deferribacterota
0	156	0	K1	1798711	Cyanobacteriota/Melainabacteria group
0	1	0	P	200938	Chrysiogenota
0	20	0	P	200795	Chloroflexota
0	192	0	P	29547	Campylobacterota
0	1	0	P	1930617	Calditrichota
0	1	0	K1	2498710	Caldisericota/Cryosericota group
0.01	456	1	P	3018035	Bdellovibrionota
0	39	0	R4	1783234	Bacteria candidate phyla
6.19	388397	75450	P	1239	Bacillota
0	1	0	P	67818	Atribacterota
0	11	0	P	67819	Armatimonadota
0	9	0	P	200783	Aquificota
0.19	11647	56	P	201174	Actinomycetota
0	69	3	P	57723	Acidobacteriota
0	4	0	C	2829293	Vulcanimicrobiia
0	6	0	C	1813735	Vicinamibacteria
0	149	0	P	74201	Verrucomicrobiota
0.01	918	49	C	1737404	Tissierellia
0.01	357	3	C	188708	Thermotogae
0	10	0	C	3118679	Thermosulfidibacteria
0	17	0	C	183924	Thermoprotei
0	1	0	C	183967	Thermoplasmata
0	67	0	C	1497346	Thermoleophilia
0	1	0	C	1495646	Thermoflexia
0	2	0	C	2811502	Thermodesulfovibrionia
0	1	0	C	3002443	Thermodesulfobiia
0	2	0	C	67799	Thermodesulfobacteria
0	1	0	C	183968	Thermococci
0	44	0	P1	2601529	Tetramitia
0	53	0	C	204432	Terriglobia
0	28	0	C	3031648	Syntrophia
0	7	0	C	649775	Synergistia
0	34	0	P1	2290931	Stenosarchaea group
0	150	0	C	203692	Spirochaetia
0	4	0	C	84995	Rubrobacteria
0	1	0	C	3366642	Promethearchaeia
0	258	0	P1	3031711	Polyangia
0	3	0	C	2732525	Pokkesviricetes
0.04	2719	4	P	203682	Planctomycetota
0	1	0	R5	1783273	Patescibacteria group
0	1	0	G	2060084	Pandoravirus
0	21	0	C	1553900	Oligoflexia
0	58	0	C	203693	Nitrospiria
0	1	0	P	1293497	Nitrospinota
0	3	1	C	908620	Nitriliruptoria
0.01	451	0	C	909932	Negativicutes
0	3	0	C	32015	Myxococcia
0	303	1	O	2790996	Mycoplasmoidales
0.03	1877	3	C	31969	Mollicutes
0	1	0	P1	2283794	Methanomada group
0	1	0	C	3118669	Magnetococcia
0	3	0	C	1676648	Limnochordia
0	1	0	P	134625	Kiritimatiellota
0	7	0	C	533205	Holophagae
0	55	0	C	2731363	Herviviricetes
0	15	0	P	142182	Gemmatimonadota
0.43	26984	8240	C	1236	Gammaproteobacteria
0	78	0	C	203490	Fusobacteriia
0	1	0	C	1663419	Fimbriimonadia
0	1	0	P	62680	Fidelibacterota
0	7	0	P	65842	Fibrobacterota
0.06	3851	0	K1	6072	Eumetazoa
0	33	0	C	526524	Erysipelotrichia
0	191	2	C	3031852	Epsilonproteobacteria
0	16	0	C	447830	Endomicrobiia
0	56	0	C	641853	Elusimicrobia
0	34	0	C	3086086	Dethiobacteria
0	7	0	C	3031651	Desulfuromonadia
0	1	0	C	3031853	Desulfurellia
0	257	0	C	3031449	Desulfovibrionia
0	3	0	C	3031650	Desulfomonilia
0	13	0	C	3031451	Desulfobulbia
0	67	0	C	3024418	Desulfobacteria
0	3	0	C1	45456	Deltaproteobacteria incertae sedis
0	238	1	C	188787	Deinococci
0	9	0	C	301297	Dehalococcoidia
0.01	409	0	C	68337	Deferribacteres
0	156	0	P	1117	Cyanobacteriota
0.01	700	0	C	84998	Coriobacteriia
4.84	303804	43397	C	186801	Clostridia
0	7	0	C	1077257	Chthonomonadia
0	1	0	C	118001	Chrysiogenia
0	6	0	C	32061	Chloroflexia
0	30	0	P	204428	Chlamydiota
0	78	0	C	2731619	Caudoviricetes
0	9	7	P	95818	Candidatus Saccharimonadota
0	1	0	P	67812	Candidatus Omnitrophota
0	10	0	C	2545688	Candidatus Methanoliparia
0	9	0	C	3031450	Candidatus Desulfofervidia
0	3	0	P	67810	Candidatus Bipolaricaulota
0	1	0	R5	95901	Candidatus Babelota
0	25	0	P	221235	Candidatus Absconditibacteriota
0	57	0	C	580370	Candidatius Mariprofundia
0	1	0	C	1962850	Calditrichia
0	1	0	P	67814	Caldisericota
0	1	0	C	475962	Caldilineae
0	4	0	O	1779134	Bradymonadales
0.7	43823	11038	C	28216	Betaproteobacteria
0	183	0	C	3031418	Bdellovibrionia
0.36	22640	194	K2	68336	Bacteroidota/Chlorobiota group
0	251	0	C	3031419	Bacteriovoracia
0	6	0	P1	33974	Bacillota sensu stricto incertae sedis
0	14	0	P1	2840488	Bacillota incertae sedis
0.12	7684	302	C	91061	Bacilli
0	1	0	C	2847774	Atribacteria
0	3	0	C	1042312	Armatimonadia
0	3	0	C	1382928	Ardenticatenia
0	9	0	C	187857	Aquificia
0	1	0	C	2732461	Alsuviricetes
0.88	55107	8468	C	28211	Alphaproteobacteria
0.16	10339	1675	C	1760	Actinomycetes
0	7	0	C	1807140	Acidithiobacillia
0.01	478	0	C	84992	Acidimicrobiia
0	1	0	O	3104269	Woeseiales
0	1	0	C1	2946648	Weiservirinae
0	4	0	O	2599632	Vulcanimicrobiales
0	6	0	O	2910145	Vicinamibacterales
0.01	547	0	O	135623	Vibrionales
0	128	0	C	203494	Verrucomicrobiia
0.01	328	0	O	1843489	Veillonellales
0	8	0	C1	33811	unclassified Gammaproteobacteria
0	7	0	C1	33807	unclassified Alphaproteobacteria
0	2	0	O	2762275	Trueperales
0	2	0	C1	1737407	Tissierellia incertae sedis
0.01	867	0	O	1737405	Tissierellales
0	149	0	O	72273	Thiotrichales
0	1	0	O	3084968	Thiohalomonadales
0	1	0	O	3085109	Thiohalobacterales
0	8	0	O	2419	Thermotogales
0	10	0	O	3120453	Thermosulfidibacterales
0	53	1	O	2770089	Thermosediminibacterales
0	1	0	O	1495647	Thermoflexales
0	2	0	O	2811503	Thermodesulfovibrionales
0	1	0	O	3002444	Thermodesulfobiales
0	2	1	O	188710	Thermodesulfobacteriales
0	1	0	O	2258	Thermococcales
0	77	0	O	68295	Thermoanaerobacterales
0	4	0	O	68933	Thermales
0	39	0	O	204433	Terriglobales
0	28	0	O	2914038	Syntrophales
0	7	0	O	649776	Synergistales
0	17	0	O	2281	Sulfolobales
0	34	0	O	85012	Streptosporangiales
0	7	0	O	3060226	Steroidobacterales
0	5	0	F	3044479	Stanwilliamsviridae
0	3	0	O	2495578	Sporichthyales
0	100	3	O	136	Spirochaetales
0.2	12765	3996	O	204457	Sphingomonadales
0	51	0	O	588673	Solirubrobacterales
0	2	0	O	510684	Sneathiellales
0	21	21	O	2024973	Silvanigrellales
0	114	0	O	909929	Selenomonadales
0	8	0	F	2842329	Schitoviridae
0	5	0	C1	648176	SAR202 cluster
0	4	0	O	84996	Rubrobacterales
0.01	435	21	O	766	Rickettsiales
0.01	827	0	P	1853220	Rhodothermota
0.01	379	13	O	204441	Rhodospirillales
0	49	12	O	206389	Rhodocyclales
0.01	434	58	O	204455	Rhodobacterales
0	11	0	O	85010	Pseudonocardiales
0.1	6192	1	O	72274	Pseudomonadales
0.01	334	2	O	85009	Propionibacteriales
0	1	0	O	3366643	Promethearchaeales
0	11	0	O	3031712	Polyangiales
0.04	2640	7	C	203683	Planctomycetia
0	73	0	C	666505	Phycisphaerae
0	5	0	O	1643947	Petrotogales
0.01	453	0	O	3082720	Peptostreptococcales
0	82	0	O	135625	Pasteurellales
0	32	0	O	255473	Parvularculales
0	48	0	O	3420545	Pantevenvirales
0	1	1	S	2107707	Pandoravirus macleodensis
0	1	0	O	1240482	Orbales
0	20	0	C	414999	Opitutia
0.01	487	11	O	135619	Oceanospirillales
0	58	0	O	189778	Nitrospirales
0	1	0	C	1293498	Nitrospinia
0.01	512	21	O	32003	Nitrosomonadales
0	39	0	O	1775403	Nevskiales
0	60	0	O	3039167	Neomorellales
0.01	370	7	O	206351	Neisseriales
0	6	0	G	1930845	Ndongobacter
0	52	0	O	235899	Nautiliales
0	7	0	O	3031713	Nannocystales
0	3	0	O	29	Myxococcales
0	11	0	F	2790998	Mycoplasmoidaceae
0	76	0	O	2085	Mycoplasmatales
0.09	5454	32	O	85007	Mycobacteriales
0.01	900	0	O	2887326	Moraxellales
0	4	0	O	3085656	Monoglobales
0	4	0	O	2493627	Minwuiales
0	16	0	O	2843198	Miltoncostaeales
0	4	0	F	2946505	Microvenatoraceae
0	121	0	O	85008	Micromonosporales
0	1	0	R6	1794810	Microgenomates group
0.04	2359	839	O	85006	Micrococcales
0	125	0	O	135618	Methylococcales
0	1	0	C	1955630	Methylacidiphilae
0	24	0	C	224756	Methanomicrobia
0	1	0	O	1235850	Methanomassiliicoccales
0	1	0	C	183939	Methanococci
0	291	1	F	2895623	Metamycoplasmataceae
0	1	0	F	2946162	Mesyanzhinovviridae
0.01	338	0	O	1769716	Mesoaciditogales
0	57	0	O	580371	Mariprofundales
0	26	0	O	2800059	Maricaulales
0	1	0	O	1191478	Magnetococcales
0.11	7062	394	O	135614	Lysobacterales
0	3	0	O	1676649	Limnochordales
0	46	0	O	1643688	Leptospirales
0	67	0	O	118969	Legionellales
0.04	2594	133	O	186826	Lactobacillales
0.01	391	5	O	3085636	Lachnospirales
0	3	0	O	1643946	Kosmotogales
0	11	1	O	362534	Kordiimonadales
0	8	0	O	2786987	Koleobacterales
0	253	0	O	85011	Kitasatosporales
0	1	0	C	1921781	Kiritimatiellia
0	1	0	O	622452	Kineosporiales
0	3	0	O	2887327	Kangiellales
0	2	0	F	3424654	Jeanschmidtviridae
0	3	0	O	2805415	Jatrophihabitantales
0.01	486	0	P	1134404	Ignavibacteriota
0	24	0	O	2800060	Hyphomonadales
0.46	28779	5136	O	356	Hyphomicrobiales
0	95	6	O	1921002	Holosporales
0	7	0	O	574975	Holophagales
0	55	0	O	548681	Herpesvirales
0	1	0	F	2560065	Herelleviridae
0	1	0	O	2732543	Hepelivirales
0	10	0	C	183963	Halobacteria
0	240	0	O	3031714	Haliangiales
0	23	0	O	53433	Halanaerobiales
0	2	0	O	85014	Glycomycetales
0	4	0	O	3031668	Geobacterales
0	15	0	C	219685	Gemmatimonadia
0	19	0	O	3108222	Geminicoccales
0	71	0	C1	118884	Gammaproteobacteria incertae sedis
0	78	0	O	203491	Fusobacteriales
0	1	0	O	85013	Frankiales
0	1	0	O	1663425	Fimbriimonadales
0	1	0	C	3377525	Fidelibacteria
0	7	0	C	204430	Fibrobacteria
0	1	0	O	1442155	Ferrovales
0	1	0	O	908621	Euzebyales
0	44	0	P2	2601530	Eutetramitia
4.13	259299	1111	O	186802	Eubacteriales
0	33	0	O	526525	Erysipelotrichales
0.03	1786	0	O	186328	Entomoplasmatales
0.03	2061	194	O	91347	Enterobacterales
0	16	0	O	1783344	Endomicrobiales
0	10	0	O	2066490	Emcibacterales
0	56	0	O	641854	Elusimicrobiales
0	1	0	O	1747768	Egibacterales
0	153	0	O	1643822	Eggerthellales
0	3	0	G	1769732	Dissulfurimicrobium
0	34	0	O	3086087	Dethiobacterales
0	3	3	O	69541	Desulfuromonadales
0	2	0	O	1485951	Desulfurobacteriales
0	1	0	O	213113	Desulfurellales
0	257	1	O	213115	Desulfovibrionales
0	3	0	O	3031657	Desulfomonilales
0	13	1	O	3024411	Desulfobulbales
0	67	2	O	213118	Desulfobacterales
0	231	0	O	118964	Deinococcales
0	4	0	O	1202465	Dehalococcoidales
0.01	409	76	O	191393	Deferribacterales
0	156	16	C	3028117	Cyanophyceae
0.01	547	0	O	84999	Coriobacteriales
0	8	0	C1	189325	Clostridia incertae sedis
0	7	0	O	1077263	Chthonomonadales
0	1	0	O	189769	Chrysiogenales
0	169	0	O	135613	Chromatiales
0	31	0	O	3082768	Christensenellales
0	1	0	O	32064	Chloroflexales
0	19	0	P	1090	Chlorobiota
0	30	0	C	204429	Chlamydiia
0	3	0	O	2732527	Chitovirales
0	9	0	F	3152113	Chimalliviridae
0	107	3	O	1706369	Cellvibrionales
0.05	3294	0	O	204458	Caulobacterales
0	2	0	F	2943001	Casjensviridae
0	24	0	O	135615	Cardiobacteriales
0	3	0	O	2494207	Capsulimonadales
0	1	0	G	2789201	Candidatus Velamenicoccus
0	2	0	O	3399777	Candidatus Thermobaculales
0	1	0	O	2983161	Candidatus Spongiisociales
0	1	0	P1	2905966	Candidatus Saccharimonadota incertae sedis
0	1	0	C	2093818	Candidatus Saccharimonadia
0	1	0	O	2978121	Candidatus Rariloculales
0	1	0	O	3119832	Candidatus Puniceispirillales
0	3	0	O	3085098	Candidatus Promineifilales
0	186	132	O	54526	Candidatus Pelagibacterales
0	2	0	O	2039638	Candidatus Nanopelagicales
0	10	0	O	2545689	Candidatus Methanoliparales
0	10	0	O	3399795	Candidatus Johnevansiales
0	4	1	O	2975519	Candidatus Izemoplasmatales
0	9	0	O	3031460	Candidatus Desulfofervidales
0	5	0	O	2975284	Candidatus Comchoanobacterales
0	3	0	O	3139175	Candidatus Chloroheliales
0	2	0	C	2517206	Candidatus Brocadiia
0	3	0	C	3121607	Candidatus Bipolaricaulia
0	1	0	C	2497643	Candidatus Babeliae
0	25	0	O	2900568	Candidatus Absconditabacterales
0	137	18	O	213849	Campylobacterales
0	1	0	O	1962852	Calditrichales
0	1	0	C	693071	Caldisericia
0	1	0	O	475963	Caldilineales
0	14	0	O	3071001	Caldicellulosiruptorales
0.45	28441	12752	O	80840	Burkholderiales
0	14	0	O	332160	Bryobacterales
0	4	0	O	1643686	Brachyspirales
0.06	3851	0	K2	33213	Bilateria
0	27	0	O	85004	Bifidobacteriales
0.05	3412	0	C1	119066	Betaproteobacteria incertae sedis
0	183	0	O	213481	Bdellovibrionales
0	12	0	P	1936987	Balneolota
0.34	21102	3991	P	976	Bacteroidota
0	251	7	O	2024979	Bacteriovoracales
0.08	4788	200	O	1385	Bacillales
0	1	0	O	2847775	Atribacterales
0	2	0	O	1617890	Arenicellales
0	7	2	O	32069	Aquificales
0	1	0	F	3424631	Andersonviridae
0.01	515	4	O	135622	Alteromonadales
0	76	0	O	135624	Aeromonadales
0	1	0	O	622450	Actinopolysporales
0	58	0	O	2037	Actinomycetales
0	7	0	O	225057	Acidithiobacillales
0.01	477	0	O	84993	Acidimicrobiales
0	31	0	O	1692040	Acidiferrobacterales
0	9	0	O	1843488	Acidaminococcales
0	8	0	O	186329	Acholeplasmatales
0	136	26	O	3120395	Acetobacterales
0	5	0	F	2844881	Zymomonadaceae
0	4	0	F	2008794	Zoogloeaceae
0	2	0	G	2943020	Zhonglingvirus
0	3	0	F	2748673	Zhaonellaceae
0	84	2	F	1903411	Yersiniaceae
0	16	0	F	335928	Xanthobacteraceae
0	1	0	F	1738654	Woeseiaceae
0	1	0	F	1676141	Wenzhouxiangellaceae
0	4	0	F	2829291	Vulcanimicrobiaceae
0	6	0	F	2211325	Vicinamibacteraceae
0.01	547	10	F	641	Vibrionaceae
0	125	7	O	48461	Verrucomicrobiales
0.01	328	0	F	31977	Veillonellaceae
0	5	0	F	2603322	Vallitaleaceae
0	44	0	F	5765	Vahlkampfiidae
0	1	0	G	2129	Ureaplasma
0	5	0	O1	1699067	unclassified Rickettsiales
0	7	0	O1	1665628	unclassified Mycoplasmatales
0	2	0	F	85028	Tsukamurellaceae
0	2	0	F	332247	Trueperaceae
0	18	0	F	2805591	Tropherymataceae
0	39	3	F	2845253	Treponemataceae
0.01	744	0	F	1737406	Tissierellaceae
0	11	0	F	135617	Thiotrichaceae
0	1	0	F	3084969	Thiohalomonadaceae
0	1	0	F	3085110	Thiohalobacteraceae
0	9	0	F	2008790	Thiobacillaceae
0	1	0	F	2035710	Thioalkalibacteraceae
0	7	5	F	188709	Thermotogaceae
0	3	0	F	3118657	Thermotaleaceae
0	10	0	F	3120748	Thermosulfidibacteraceae
0	1	0	F	2770093	Thermosediminibacteraceae
0	2	1	F	2012	Thermomonosporaceae
0	5	0	F	2848916	Thermohalobacteraceae
0	1	0	F	1495648	Thermoflexaceae
0	1	0	F	227387	Thermodesulfobiaceae
0	1	0	F	188711	Thermodesulfobacteriaceae
0	1	0	F	2259	Thermococcaceae
0	32	0	F	543372	Thermoanaerobacterales Family IV. Incertae Sedis
0	44	1	F	186814	Thermoanaerobacteraceae
0	5	1	F	186824	Thermoactinomycetaceae
0	4	0	F	188786	Thermaceae
0	14	0	F	2844866	Thalassospiraceae
0	22	0	F	2844864	Thalassobaculaceae
0	28	0	F	3142785	Terrirubraceae
0	1	0	F	2813951	Terasakiellaceae
0	6	1	O	1771349	Tepidisphaerales
0	3	0	F	2992719	Tepidimicrobiaceae
0	51	0	F	2770092	Tepidanaerobacteraceae
0	7	0	F	1549128	Temperatibacteraceae
0	6	2	F	68298	Syntrophomonadaceae
0	28	0	F	213468	Syntrophaceae
0	5	0	F	649777	Synergistaceae
0	33	10	O	1890424	Synechococcales
0	117	4	F	995019	Sutterellaceae
0	1	0	C2	32036	sulfur-oxidizing symbionts
0	4	0	F	2771472	Sulfurovaceae
0	1	0	F	2932623	Sulfurospirillaceae
0	5	0	F	2771471	Sulfurimonadaceae
0	29	1	F	2772226	Sulfuricellaceae
0	17	4	F	118883	Sulfolobaceae
0	2	0	F	83763	Succinivibrionaceae
0	24	0	F	2004	Streptosporangiaceae
0	252	3	F	2062	Streptomycetaceae
0.01	757	3	F	1300	Streptococcaceae
0	1	1	F	2946170	Straboviridae
0	112	0	F	2008793	Sterolibacteriaceae
0	7	0	F	2689614	Steroidobacteraceae
0	118	33	F	2821832	Stappiaceae
0.01	934	84	F	90964	Staphylococcaceae
0	106	25	F	1843490	Sporomusaceae
0	1	0	F	186821	Sporolactobacillaceae
0	3	0	F	85033	Sporichthyaceae
0	4	0	F	2992718	Sporanaerobacteraceae
0	2	0	F	1706375	Spongiibacteraceae
0.03	1786	0	F	2131	Spiroplasmataceae
0	6	1	F	137	Spirochaetaceae
0	33	20	F	2820280	Sphingosinicellaceae
0.14	8627	2735	F	41297	Sphingomonadaceae
0.01	408	0	C	117747	Sphingobacteriia
0.04	2436	603	F	2975441	Sphaerotilaceae
0	6	0	F	2791015	Sphaerochaetaceae
0	2	0	F	510685	Sneathiellaceae
0	103	1	F	267890	Shewanellaceae
0	8	0	F	1843491	Selenomonadaceae
0	46	0	O	2483366	Sedimentisphaerales
0	2	0	F	3067276	Sedimenticolaceae
0	2	0	G	190972	Sedimentibacter
0	25	0	C	1937959	Saprospiria
0	1	0	F	1055686	Sandaracinaceae
0	140	0	F	3436874	Salinilacustritrichaceae
0	1	0	F	2137278	Salinarimonadaceae
0	2	0	F	3149307	Salaquimonadaceae
0	9	1	F	255527	Saccharospirillaceae
0	4	0	F	84997	Rubrobacteraceae
0	6	0	F	1331736	Ruaniaceae
0	11	2	F	3385906	Roseomonadaceae
0	92	4	F	2854170	Roseobacteraceae
0	1	0	O1	1508595	Roseiflexineae
0	23	12	F	2800062	Robiginitomaculaceae
0	8	0	G	2843008	Riverridervirus
0	87	2	F	775	Rickettsiaceae
0	92	0	F	2844403	Rhodovibrionaceae
0.01	827	0	C	1853222	Rhodothermia
0	191	1	F	41295	Rhodospirillaceae
0	1	0	F	3149308	Rhodoligotrophaceae
0	16	0	F	75787	Rhodocyclaceae
0	14	0	O1	3374108	Rhodobacter group
0	48	7	F	1775411	Rhodanobacteraceae
0	3	0	F	3423714	Rhizorhabdaceae
0	254	24	F	82115	Rhizobiaceae
0	2	0	F	2844375	Reyranellaceae
0	4	0	O	415001	Puniceicoccales
0	3	0	F	267894	Psychromonadaceae
0	11	0	F	2070	Pseudonocardiaceae
0.1	6166	456	F	135621	Pseudomonadaceae
0	183	0	F	213483	Pseudobdellovibrionaceae
0	279	0	F	267888	Pseudoalteromonadaceae
0	3	0	O	2881377	Pseudanabaenales
0	1	0	F	1491775	Proteinivoracaceae
0	285	40	F	31957	Propionibacteriaceae
0	2	0	F	85017	Promicromonosporaceae
0	1	0	F	3366644	Promethearchaeaceae
0	3	0	F	10240	Poxviridae
0	7	0	F	1706374	Porticoccaceae
0	3	1	F	49	Polyangiaceae
0	8	0	O	52604	Pleurocapsales
0	6	0	F	2843308	Pleomorphomonadaceae
0	3	0	F	2823145	Pleioneaceae
0.03	2182	0	O	112	Planctomycetales
0	64	1	F	135616	Piscirickettsiaceae
0.01	387	1	O	2691354	Pirellulales
0.01	454	231	F	69277	Phyllobacteriaceae
0	21	0	O	666506	Phycisphaerales
0	43	0	F	2843305	Phreatobacteraceae
0	8	0	G	680115	Phikzvirus
0	5	3	F	1643949	Petrotogaceae
0	240	39	F	186804	Peptostreptococcaceae
0	106	0	F	1570339	Peptoniphilaceae
0	82	0	F	186807	Peptococcaceae
0	2	0	F	3120161	Peptoclostridiaceae
0	48	1	F	1903410	Pectobacteriaceae
0	82	11	F	712	Pasteurellaceae
0	32	1	F	255474	Parvularculaceae
0	39	0	F	2813035	Parvibaculaceae
0	1	0	F	2758916	Paraconexibacteraceae
0	270	10	F	31989	Paracoccaceae
0	25	1	O	1963360	Parachlamydiales
0.01	349	38	F	186822	Paenibacillaceae
0.02	1405	200	F	75682	Oxalobacteraceae
0	1	0	F1	1985285	Ounavirinae
0.07	4538	155	F	216572	Oscillospiraceae
0	70	15	C1	1301283	Oscillatoriophycideae
0	55	0	F	3044472	Orthoherpesviridae
0	5	0	F	2805590	Ornithinimicrobiaceae
0	1	0	F	1240483	Orbaceae
0	16	0	O	415000	Opitutales
0	220	13	F	135620	Oceanospirillaceae
0	1	0	G	2560190	Noxifervirus
0	5	0	F	3031145	Novispirillaceae
0	12	1	O	1161	Nostocales
0	8	8	F	83676	Nocardiopsidaceae
0	46	0	F	85015	Nocardioidaceae
0	47	12	F	85025	Nocardiaceae
0	58	0	F	189779	Nitrospiraceae
0	1	0	O	1293499	Nitrospinales
0	54	2	F	206379	Nitrosomonadaceae
0.34	21595	11376	F	41294	Nitrobacteraceae
0	4	0	F	2795691	Nitratiruptoraceae
0	37	3	F	568386	Nevskiaceae
0	57	0	F	3039168	Neomoorellaceae
0	271	28	F	481	Neisseriaceae
0	6	6	S	1871025	Ndongobacter massiliensis
0	48	0	F	224467	Nautiliaceae
0	98	0	F	3118656	Natronincolaceae
0	7	0	F	224463	Nannocystaceae
0	254	5	G	2767358	Mycoplasmopsis
0	9	4	G	2995234	Mycoplasmoides
0	63	0	F	2092	Mycoplasmataceae
0.08	5253	73	F	1762	Mycobacteriaceae
0	4	0	F	267891	Moritellaceae
0	171	0	F	1903414	Morganellaceae
0.01	900	61	F	468	Moraxellaceae
0	4	0	F	3085657	Monoglobaceae
0	4	0	F	2493628	Minwuiaceae
0	1	0	P	1752724	Minisyncoccota
0	16	0	F	2843199	Miltoncostaeaceae
0	4	0	G	2946507	Microvenator
0	121	0	F	28056	Micromonosporaceae
0	4	0	O1	577468	Micrococcales incertae sedis
0	77	20	F	1268	Micrococcaceae
0	43	0	F	1706373	Microbulbiferaceae
0.02	1313	537	F	85023	Microbacteriaceae
0	21	0	F	3149309	Methylopilaceae
0	263	8	F	32011	Methylophilaceae
0	18	1	F	31993	Methylocystaceae
0	125	5	F	403	Methylococcaceae
0.01	525	161	F	119045	Methylobacteriaceae
0	1	0	O	717963	Methylacidiphilales
0	11	0	O	2905377	Methanotrichales
0	13	0	O	2191	Methanomicrobiales
0	1	0	F	2517203	Methanomethylophilaceae
0	1	0	O	2182	Methanococcales
0	32	0	G	2895509	Metamycoplasma
0	4	2	G	2923352	Mesomycoplasma
0.01	338	0	F	1769717	Mesoaciditogaceae
0	1	0	F	2560066	Matonaviridae
0	57	0	F	580372	Mariprofundaceae
0	17	0	F	2887365	Marinobacteraceae
0	64	0	F	3120710	Marinicellaceae
0	3	0	F	2800061	Maricaulaceae
0	1	1	G	2791001	Malacoplasma
0	1	0	F	1191479	Magnetococcaceae
0.1	6556	1244	F	32033	Lysobacteraceae
0	33	0	F	186820	Listeriaceae
0	1	0	F	1676650	Limnochordaceae
0	3	0	O	134621	Limisphaerales
0	1	0	F	2723775	Lichenihabitantaceae
0	3	0	F	1129771	Leptotrichiaceae
0	46	0	F	170	Leptospiraceae
0	3	0	O	3079749	Leptolyngbyales
0	33	0	F	444	Legionellaceae
0	8	0	F	2805586	Lawsonellaceae
0.02	1567	127	F	33958	Lactobacillaceae
0.01	379	189	F	186803	Lachnospiraceae
0	7	0	F	1524216	Labilitrichaceae
0	1	0	F	2726069	Kribbellaceae
0	1	1	G	2948788	Kratiovirus
0	3	0	F	1643948	Kosmotogaceae
0	3	0	F	1331809	Kordiimonadaceae
0	8	0	F	2786988	Koleobacteraceae
0	240	0	F	224464	Kofleriaceae
0	1	0	O	1921782	Kiritimatiellales
0	1	0	F	83778	Kineosporiaceae
0	8	0	F	3085096	Ketobacteraceae
0	3	0	F	1920240	Kangiellaceae
0	1	0	F	2831111	Kaistiaceae
0	3	0	F	2805416	Jatrophihabitantaceae
0	10	0	O	2691356	Isosphaerales
0	11	0	F	85021	Intrasporangiaceae
0.01	486	0	C	795747	Ignavibacteria
0	6	0	F	3018589	Ignatzschineriaceae
0	19	11	F	267893	Idiomarinaceae
0.01	335	106	F	633392	Iamiaceae
0	24	0	F	69657	Hyphomonadaceae
0	57	0	O1	119042	Hyphomicrobiales incertae sedis
0	102	1	F	45401	Hyphomicrobiaceae
0	2	0	F	292630	Hydrogenimonadaceae
0	2	0	F	3078170	Hujiaoplasmataceae
0	75	0	F	44746	Holosporaceae
0	7	7	F	574976	Holophagaceae
0	1	0	F	3048035	Hippeaceae
0	46	0	F	31984	Heliobacteriaceae
0	8	0	G	3136917	Helicovermis
0	31	0	F	72293	Helicobacteraceae
0	68	0	F	255526	Halothiobacillaceae
0	163	18	F	28256	Halomonadaceae
0	7	0	F	53434	Halobacteroidaceae
0	5	0	F	1652132	Halobacteriovoraceae
0	10	0	O	2235	Halobacteriales
0	6	0	F	3072461	Haliovirgaceae
0	16	3	F	1706372	Halieaceae
0	3	0	O1	387655	Halanaerobiales incertae sedis
0	13	0	F	972	Halanaerobiaceae
0	12	0	F	224379	Hahellaceae
0	34	0	F	1903412	Hafniaceae
0	2	0	F	3421337	Guptibacillaceae
0	2	0	F	449719	Granulosicoccaceae
0	3	0	F	2042895	Gottschalkiaceae
0	1	0	F	85026	Gordoniaceae
0	2	0	F	85034	Glycomycetaceae
0	8	7	O	307595	Gloeobacterales
0.01	332	0	F	2945019	Geovibrionaceae
0	2	0	F	3366852	Geochordaceae
0	4	1	F	213422	Geobacteraceae
0	13	0	O	219686	Gemmatimonadales
0	54	0	O	2691355	Gemmatales
0	19	0	F	2066434	Geminicoccaceae
0	17	0	F	539738	Gemellaceae
0	24	3	F	90627	Gallionellaceae
0	15	0	F	3120698	Gallaecimonadaceae
0	69	0	F	203492	Fusobacteriaceae
0	1	0	F	74712	Frankiaceae
0	72	1	F	34064	Francisellaceae
0.24	14833	0	C	117743	Flavobacteriia
0	1	0	F	1663426	Fimbriimonadaceae
0	11	0	F	3118655	Filifactoraceae
0	1	0	O	3377526	Fidelibacterales
0	33	0	F	3120697	Fictibacillaceae
0	7	0	O	218872	Fibrobacterales
0	1	0	F	1643950	Fervidobacteriaceae
0	1	0	F	1442156	Ferrovaceae
0	2	0	F	267892	Ferrimonadaceae
0	2	0	F	2056687	Fastidiosibacteraceae
0	1	0	F	908622	Euzebyaceae
0	160	0	O1	538999	Eubacteriales incertae sedis
0.02	1090	31	F	186806	Eubacteriaceae
0	101	15	F	335929	Erythrobacteraceae
0	30	1	F	128827	Erysipelotrichaceae
0	88	1	F	1903409	Erwiniaceae
0	84	0	F	81852	Enterococcaceae
0.02	1393	429	F	543	Enterobacteriaceae
0	35	0	F	2066474	Endozoicomonadaceae
0	6	6	S	1248727	endosymbiont of unidentified scaly snail isolate Monju
0	1	1	S	650377	endosymbiont of Euscepes postfasciatus
0	16	0	F	1783343	Endomicrobiaceae
0	10	2	F	2066491	Emcibacteraceae
0	56	3	F	641876	Elusimicrobiaceae
0	6	0	F	2690195	Elioraeaceae
0	1	0	F	1747769	Egibacteraceae
0	153	8	F	1643826	Eggerthellaceae
0	47	13	F	72276	Ectothiorhodospiraceae
0	25	0	F	3031144	Dongiaceae
0	2	0	F	2811505	Dissulfurispiraceae
0	3	3	S	1750598	Dissulfurimicrobium hydrothermale
0	50	10	F	2831106	Devosiaceae
0.06	3851	0	K3	33511	Deuterostomia
0	34	0	F	3086088	Dethiobacteraceae
0	2	0	F	558314	Desulfurobacteriaceae
0	239	41	F	194924	Desulfovibrionaceae
0	51	0	F	3031624	Desulfosarcinaceae
0	3	0	F	3031658	Desulfomonilaceae
0	13	0	F	213116	Desulfomicrobiaceae
0	4	0	F	213117	Desulfohalobiaceae
0	2	0	F	2931039	Desulfococcaceae
0	1	0	F	2886822	Desulfocapsaceae
0	11	0	F	213121	Desulfobulbaceae
0	12	0	F	213119	Desulfobacteraceae
0.01	488	0	F	2937909	Desulfitobacteriaceae
0	11	0	F	2867375	Desulfallaceae
0	3	0	F	85018	Dermatophilaceae
0	9	0	F	145357	Dermacoccaceae
0	2	1	F	85020	Dermabacteraceae
0	1	0	F	1042322	Demequinaceae
0	231	0	F	183710	Deinococcaceae
0	4	0	F	1202464	Dehalococcoidaceae
0	1	0	F	1185407	Defluviitaleaceae
0	1	0	F	191394	Deferribacteraceae
0.01	393	0	C	768503	Cytophagia
0	3	1	O1	80811	Cystobacterineae
0	34	1	F	118968	Coxiellaceae
0	111	0	F	1653	Corynebacteriaceae
0	1	0	F	84107	Coriobacteriaceae
0	4	0	F	3228937	Coralliovaceae
0	3	0	F	2810280	Coprobacillaceae
0	22	0	F	320583	Conexibacteraceae
0.05	3302	1776	F	80864	Comamonadaceae
0	41	0	F	267889	Colwelliaceae
0	2	0	G	2733153	Colossusvirus
0	1	0	F	655351	Cohaesibacteraceae
4.01	251722	108169	F	31979	Clostridiaceae
0	7	0	F	1077264	Chthonomonadaceae
0	1	0	F	189770	Chrysiogenaceae
0	3	0	O	1890505	Chroococcidiopsidales
0	40	12	F	1499392	Chromobacteriaceae
0	48	1	F	1046	Chromatiaceae
0	31	0	F	990719	Christensenellaceae
0	19	0	C	191410	Chlorobiia
0	5	0	O	51291	Chlamydiales
0.02	1139	0	C	1853228	Chitinophagia
0	48	14	F	2897177	Chitinibacteraceae
0	2	0	F	2036754	Chelatococcaceae
0	36	1	F	1706371	Cellvibrionaceae
0	1	0	F	3018741	Cellulosilyticaceae
0	14	4	F	85016	Cellulomonadaceae
0.05	3294	1371	F	76892	Caulobacteraceae
0	41	0	F	2705999	Casimicrobiaceae
0	91	0	F	186818	Caryophanaceae
0	29	1	F	186828	Carnobacteriaceae
0	18	0	F	868	Cardiobacteriaceae
0	1	0	F	2864377	Carbonactinosporaceae
0	3	0	F	2494208	Capsulimonadaceae
0	1	1	S	1930593	Candidatus Velamenicoccus archaeovorus
0	2	0	F	3399778	Candidatus Thermobaculaceae
0	1	0	F	2983162	Candidatus Spongiisociaceae
0	1	0	O	2093825	Candidatus Saccharimonadales
0	56	0	G	2738850	Candidatus Reidiella
0	1	0	F	2978122	Candidatus Rariloculaceae
0	1	0	F	3119833	Candidatus Puniceispirillaceae
0	4	2	F	3399801	Candidatus Pseudothioglobaceae
0	3	0	F	3085097	Candidatus Promineifilaceae
0	8	7	G	1381133	Candidatus Profftella
0	2	0	F	3033994	Candidatus Poriferihabitaceae
0	6	0	O1	2813274	Candidatus Pelagibacterales incertae sedis
0	48	0	F	1655514	Candidatus Pelagibacteraceae
0	14	0	F	1777752	Candidatus Paracaedibacteraceae
0	1	0	G	198346	Candidatus Palibaumannia
0	2	0	O	2995212	Candidatus Palauibacterales
0	15	0	G	1301080	Candidatus Nasuia
0	9	0	G	204619	Candidatus Nardonella
0	2	0	F	2162846	Candidatus Nanopelagicaceae
0	1	0	G	2905967	Candidatus Minimicrobia
0	84	10	F	1328881	Candidatus Midichloriaceae
0	10	0	F	2545690	Candidatus Methanoliparaceae
0	5	0	O	3143247	Candidatus Lucifugimonadales
0.05	3345	3129	G	33055	Candidatus Kinetoplastidibacterium
0	10	0	F	3399796	Candidatus Johnevansiaceae
0	1	0	F	2975520	Candidatus Izemoplasmataceae
0	2	0	F	2983183	Candidatus Hopanoidivoransaceae
0	6	0	F	3132029	Candidatus Hepatoplasmataceae
0	1	0	F	3399799	Candidatus Desulforudaceae
0	9	0	F	1902584	Candidatus Desulfofervidaceae
0	7	0	F	2603433	Candidatus Deianiraeaceae
0	5	0	F	2975285	Candidatus Comchoanobacteraceae
0	3	0	F	3139177	Candidatus Chloroheliaceae
0	2	0	O	1127829	Candidatus Brocadiales
0	3	0	O	3121608	Candidatus Bipolaricaulales
0	1	0	O	2497644	Candidatus Babeliales
0	3	0	G	327159	Candidatus Accumulibacter
0	25	0	F	2900569	Candidatus Absconditicoccaceae
0	65	0	F	72294	Campylobacteraceae
0	27	0	F	3118654	Caminicellaceae
0	1	0	F	1962854	Calditrichaceae
0	1	0	O	693072	Caldisericales
0	1	0	F	475964	Caldilineaceae
0	14	10	F	3071002	Caldicellulosiruptoraceae
0	126	6	O1	224471	Burkholderiales genera incertae sedis
0.12	7750	1737	F	119060	Burkholderiaceae
0	1	0	F	1903416	Budviciaceae
0	14	0	F	1962910	Bryobacteraceae
0	33	0	F	2812006	Bruguierivoracaceae
0	35	0	F	118882	Brucellaceae
0	4	0	F	85019	Brevibacteriaceae
0	1	0	F1	2946626	Bradleyvirinae
0	4	0	F	143786	Brachyspiraceae
0	5	5	F1	2946625	Boydwoodruffvirinae
0	45	0	F	2831100	Boseaceae
0	46	2	F	1643685	Borreliaceae
0	51	0	F	145358	Bogoriellaceae
0	97	0	F	2831090	Blastochloridaceae
0	27	2	F	31953	Bifidobacteriaceae
0	22	1	F	45404	Beijerinckiaceae
0	1	1	F1	2560070	Bastillevirinae
0	26	0	F	772	Bartonellaceae
0	12	0	C	1853221	Balneolia
0	28	0	F	2600303	Baekduiaceae
0	313	10	C	200643	Bacteroidia
0	239	0	F	263369	Bacteriovoracaceae
0	14	0	O1	539002	Bacillales incertae sedis
0.04	2730	42	F	186817	Bacillaceae
0	16	1	F	2829815	Azospirillaceae
0	17	16	F	2008795	Azonexaceae
0	39	1	F	255475	Aurantimonadaceae
0	1	0	F	2847776	Atribacteraceae
0.01	546	1	F	1643824	Atopobiaceae
0	40	0	F	3046368	Aristaeellaceae
0	11	5	F	2808963	Arcobacteraceae
0	5	1	F	64898	Aquificaceae
0	4	0	F	2897176	Aquaspirillaceae
0	82	0	F	3120669	Anoxybacillaceae
0	8	0	F	2172021	Ancalomicrobiaceae
0	231	10	F	942	Anaplasmataceae
0	72	1	F	543314	Anaerovoracaceae
0	10	0	F	2685818	Amorphaceae
0	2	0	F	3029087	Aminobacteriaceae
0	2	0	O1	256005	Alteromonadales genera incertae sedis
0	58	0	F	72275	Alteromonadaceae
0	4	0	F	2792775	Alsobacteraceae
0	7	7	S	3077944	Alphaproteobacteria bacterium endosymbiont of Tiliacea citrago
0	297	1	F	186823	Alicyclobacillaceae
0	2	0	F	1266054	Algiphilaceae
0	34	2	F	224372	Alcanivoracaceae
0.01	553	62	F	506	Alcaligenaceae
0	10	0	F	2829814	Ahrensiaceae
0	1	0	F	2829802	Afifellaceae
0	5	0	F	2650922	Aestuariivirgaceae
0	74	0	F	84642	Aeromonadaceae
0	24	1	F	186827	Aerococcaceae
0	4	0	F	3082771	Acutalibacteraceae
0	1	0	F	622451	Actinopolysporaceae
0	58	0	F	2049	Actinomycetaceae
0	47	47	F	2169529	Ackermannviridae
0	2	0	F	3385905	Acidocellaceae
0	39	6	F	204434	Acidobacteriaceae
0	7	0	F	225058	Acidithiobacillaceae
0	2	0	F	2992717	Acidilutibacteraceae
0	31	12	F	1692041	Acidiferrobacteraceae
0	9	0	F	909930	Acidaminococcaceae
0	8	0	F	2146	Acholeplasmataceae
0	91	18	F	433	Acetobacteraceae
0	1	0	S	596095	Abyssogena phaseoliformis symbiont
0	5	0	G	541	Zymomonas
0	54	0	F1	114403	Zymobacter group
0	2	0	S	2956710	Zhonglingvirus SAP012
0	3	0	G	2748674	Zhaonella
0	5	0	G	2211641	Yoonia
0	1	0	G	158876	Yokenella
0	31	0	G	629	Yersinia
0	5	0	G	54066	Xylophilus
0	54	2	G	2370	Xylella
0	2	0	G	626	Xenorhabdus
0.01	640	143	G	338	Xanthomonas
0	2	0	G	279	Xanthobacter
0	101	24	G	1884926	Wukongibacter
0	60	0	F1	952	Wolbachieae
0	3	0	G	582472	Wohlfahrtiimonas
0	1	0	G	1738655	Woeseia
0	1	0	G	1676142	Wenzhouxiangella
0	89	2	G	46255	Weissella
0	4	0	G	3016049	Vulcanimicrobium
0	4	0	G	3137766	Vreelandella
0	1	0	G	57739	Vogesella
0	2	1	G	59	Vitreoscilla
0	1	0	G	496496	Viridibacillus
0	1	0	G	84406	Virgibacillus
0.01	433	33	G	662	Vibrio
0	1	0	G	1520333	Vespertiliibacter
0	115	50	F	203557	Verrucomicrobiaceae
0	28	0	G	364316	Verminephrobacter
0	2	0	G	2893036	Venatoribacter
0.01	408	348	G	34072	Variovorax
0	9	0	G	1649510	Variibacter
0	1	0	G	184869	Varibaculum
0	26	0	G	2919468	Vandammella
0	1	0	G	1348611	Vallitalea
0	2	2	G	2737	Vagococcus
0	4	0	G	160795	Ureibacillus
0	1	1	S	2130	Ureaplasma urealyticum
0.02	957	1	G	401469	Undibacterium
0	2	1	G1	2649220	unclassified Sedimentibacter
0	1	0	F1	363695	unclassified Mycoplasmataceae
0	26	19	F1	36866	unclassified Enterobacteriaceae
0	9	0	G1	3099057	unclassified Candidatus Nardonella
0	4	0	G	1506577	Tyzzerella
0	89	0	G	1918598	Turicimonas
0	3	0	G	3154218	Tunturiibacter
0	190	190	G	432330	Tumebacillus
0	25	0	G	2800686	Tsuneonella
0	2	2	G	2060	Tsukamurella
0	16	0	G	1069494	Trueperella
0	2	0	G	332248	Truepera
0	18	0	G	2038	Tropheryma
0	1	0	G	2571160	Trinickia
0	1	1	G	82802	Trichococcus
0	36	21	G	157	Treponema
0	7	0	G	158851	Trabulsiella
0	1	0	F	119859	Tolypothrichaceae
0	3	0	G	43947	Tolumonas
0	19	12	G	171436	Tistrella
0.01	743	0	G	41273	Tissierella
0	5	3	G	1030	Thiothrix
0	1	0	G	2781121	Thiosulfatimonas
0	2	0	G	2792240	Thiospirochaeta
0	1	0	G	2780488	Thiosocius
0	16	0	G	1654787	Thiopseudomonas
0	25	10	G	32012	Thiomonas
0	30	0	G	933	Thiomicrospira
0	23	10	G	2039723	Thiomicrorhabdus
0	1	0	G	1273155	Thiohalobacter
0	33	0	G	13724	Thiocystis
0	5	5	G	285107	Thioclava
0	1	0	G	1056	Thiocapsa
0	8	8	G	919	Thiobacillus
0	20	3	G	106633	Thioalkalivibrio
0	3	0	G	270	Thermus
0	1	1	G	2335	Thermotoga
0	10	0	G	412592	Thermosulfidibacter
0	1	0	G	2420	Thermosipho
0	1	0	G	291988	Thermosediminibacter
0	303	0	G	2847307	Thermophilibacter
0	53	14	G	141948	Thermomonas
0	10	0	G	3449104	Thermohahella
0	1	0	G	1495649	Thermoflexus
0	13	0	G	2905949	Thermodesulfomicrobium
0	1	1	G	227388	Thermodesulfobium
0	1	0	G	2263	Thermococcus
0.04	2732	0	G	2304691	Thermoclostridium
0	1	0	G	3048127	Thermocaproicibacter
0	2	0	G	147067	Thermobispora
0	2	0	G	262406	Thermobaculum
0	1	0	G	76632	Thermobacillus
0	12	6	G	28895	Thermoanaerobacterium
0	6	2	G	1754	Thermoanaerobacter
0	5	3	G	81461	Thermanaerovibrio
0	54	0	G	202949	Thermanaeromonas
0	2	0	G	140458	Thermacetogenium
0	1	0	G	33057	Thauera
0	24	0	G	1518149	Thalassotalea
0	9	6	G	168934	Thalassospira
0	1	0	G	137583	Thalassomonas
0	32	0	G	187492	Thalassolituus
0	19	0	G	526215	Thalassobaculum
0	4	0	G	266808	Thalassobacter
0	8	1	G	72763	Tessaracoccus
0	68	25	G	1505652	Terrisporobacter
0	28	0	G	3142786	Terrirubrum
0	5	0	G	2874214	Terrihabitans
0	9	8	G	2425	Teredinibacter
0	1	0	G	196080	Terasakiella
0	1	0	G	2778400	Tepiditoga
0	5	0	F	1771355	Tepidisphaeraceae
0	5	3	G	114248	Tepidimonas
0	5	0	G	1742977	Tepidicaulis
0	2	2	G	214904	Tepidibacter
0	1	0	G	1494427	Tepidibacillus
0	3	0	G	499228	Tepidanaerobacter
0	1	0	G	1549129	Temperatibacter
0	4	1	G	1078829	Telmatobacter
0	107	16	F1	2895353	Telluria group
0	48	41	G	29574	Taylorella
0	3	0	G	3126915	Taurinivorans
0	25	0	G	1395974	Tardiphaga
0	1	0	G	2685927	Tardibacter
0	2	0	G	2943184	Tannockella
0	1	0	G	1443919	Tabrizicola
0	28	2	G	43773	Syntrophus
0	1	0	G	862	Syntrophomonas
0	17	0	F	1890426	Synechococcaceae
0	5	0	G	13275	Suttonella
0	15	5	G	40544	Sutterella
0	4	3	G	265570	Sulfurovum
0	1	1	G	57665	Sulfurospirillum
0	1	0	G	2034504	Sulfurivermis
0	1	0	G	1938335	Sulfuritortus
0	35	0	G	1054211	Sulfuritalea
0	2	0	G	202746	Sulfurimonas
0	4	0	G	2772198	Sulfurimicrobium
0	23	7	G	1778653	Sulfuriferula
0	5	0	G	3050898	Sulfuricystis
0	2	0	G	286130	Sulfuricurvum
0	1	0	G	935200	Sulfuricella
0	11	0	G	1744881	Sulfuricaulis
0	1	0	G	3451668	Sulfonitrofixus
0	1	0	G	2017961	Sulfodiicoccus
0	1	0	G	60136	Sulfitobacter
0	2	0	G	83770	Succinivibrio
0	160	140	G	292632	Subdoligranulum
0	46	0	G	2901164	Stutzerimonas
0	245	26	G	1883	Streptomyces
0.01	745	221	G	1301	Streptococcus
0	1	0	G	228398	Streptacidiphilus
0	6	0	G	1213720	Stomatobaculum
0	7	0	G	469322	Steroidobacter
0.07	4412	3440	G	40323	Stenotrophomonas
0	2	0	G	152161	Stappia
0.01	846	126	G	1279	Staphylococcus
0	2	0	G	1124625	Stakelama
0	59	34	G	1569	Sporosarcina
0	61	0	G	2375	Sporomusa
0	1	0	G	2077	Sporolactobacillus
0	4	0	G	165812	Sporanaerobacter
0	2	1	G	630749	Spongiibacter
0.03	1786	1703	G	2132	Spiroplasma
0	1	0	G	146	Spirochaeta
0	5	5	G	1335745	Spiribacter
0	1	0	G	2676233	Sphingosinithalassobacter
0	1	0	G	335405	Sphingosinicella
0	2	0	G	1434046	Sphingorhabdus
0	31	2	G	165697	Sphingopyxis
0.09	5567	3879	G	13687	Sphingomonas
0	5	0	G	1227948	Sphingomicrobium
0	21	2	G	165695	Sphingobium
0.01	408	0	O	200666	Sphingobacteriales
0	20	5	G	34102	Sphaerotilus
0	4	4	G	399320	Sphaerochaeta
0	2	2	G	39643	Sorangium
0	1	0	G	413435	Solimonas
0	1	0	G	3382695	Solilutibacter
0	3	2	G	2910984	Solidesulfovibrio
0	1	0	G	2842531	Solibaculum
0	5	0	G	648800	Solibacillus
0	33	2	G	84565	Sodalis
0	14	0	G	1193515	Snodgrassella
0	2	0	G	510690	Sneathiella
0	1	0	G	168808	Sneathia
0	7	0	G	84108	Slackia
0	1	1	G	204447	Skermanella
0	41	0	F1	227292	Sinorhizobium/Ensifer group
0	12	0	G	1861863	Sinimarinibacterium
0	45	0	G	2886866	Sinanaerobacter
0	2	0	G	352450	Simplicispira
0	4	0	F	92712	Simkaniaceae
0	1	0	G	2837510	Siminovitchia
0	1	0	G	447467	Simiduia
0	5	0	G	620	Shigella
0	102	73	G	22	Shewanella
0	49	21	G	613	Serratia
0	14	1	G	2490452	Serpentinimonas
0	40	0	G	1890059	Serpentinicella
0	2	0	G	1769710	Sellimonas
0	5	1	G	970	Selenomonas
0	1	0	G	3074372	Selenobaculum
0	45	0	F	2483367	Sedimentisphaeraceae
0	1	0	G	2815785	Scrofimicrobium
0	1	0	G	2767891	Schleiferilactobacillus
0	1	1	G	2529408	Schaalia
0	10	0	G	196081	Scardovia
0	5	0	G	2726810	Scandinavium
0	143	0	G	1266	Sarcina
0	25	0	O	1936988	Saprospirales
0	1	0	G	1055688	Sandaracinus
0	3	0	G	2883109	Sandaracinobacteroides
0	135	0	G	590	Salmonella
0	4	0	G	263377	Salipiger
0	1	0	G	51366	Salinivibrio
0	1	0	G	1649491	Salinispirillum
0	1	0	G	1616789	Salinispira
0	140	0	G	3436875	Salinilacustrithrix
0	1	1	G	404432	Salinicola
0	1	0	G	690086	Salinarimonas
0	2	2	G	351195	Salimicrobium
0	1	1	G	2685905	Salicibibacter
0	2	0	G	2712688	Salaquimonas
0	6	0	G	231683	Saccharospirillum
0	10	1	G	2100760	Saccharolobus
0	12	0	G	2894574	Saccharobesus
0.01	330	8	G	1263	Ruminococcus
0	1	0	G	1508657	Ruminiclostridium
0	3	0	G	3137419	Ruicaihuangia
0	69	0	G	1914449	Rugosibacter
0	4	0	G	42255	Rubrobacter
0	14	0	G	28067	Rubrivivax
0	1	0	G	11040	Rubivirus
0	6	5	G	626119	Ruania
0	8	0	G	32207	Rothia
0	5	5	G	74030	Roseovarius
0	7	3	G	125216	Roseomonas
0	3	0	G	2433	Roseobacter
0	1	0	G	93682	Roseivivax
0	1	0	G	1915401	Roseitalea
0	27	0	G	121820	Roseinatronobacter
0	1	0	F	1508635	Roseiflexaceae
0	2	0	G	336277	Roseicyclus
0	1	0	G	1209946	Roseicitreum
0	12	0	G	150830	Roseibium
0.02	1436	351	G	93681	Roseateles
0	9	0	G	1501226	Romboutsia
0	1	0	G	1960084	Rodentibacter
0	2	0	G	2038280	Robbsia
0	8	0	S	2846672	Riverridervirus riverrider
0	10	2	G	59195	Rickettsiella
0	74	4	F1	33988	Rickettsieae
0	5	5	S	2486578	Rickettsiales endosymbiont of Stachyamoeba lipophora
0.01	827	0	O	1853224	Rhodothermales
0	2	0	G	1081	Rhodospirillum
0	82	43	G	1073	Rhodopseudomonas
0	9	0	G	29407	Rhodoplanes
0	1	0	G	1070	Rhodopila
0	4	4	G	1068	Rhodomicrobium
0	1	0	G	987053	Rhodoligotrophos
0	68	1	G	28065	Rhodoferax
0	20	19	G	1827	Rhodococcus
0	14	0	G	1060	Rhodobacter
0	2	0	G	75309	Rhodanobacter
0	1	0	G	1649486	Rhizorhabdus
0	138	60	F1	227290	Rhizobium/Agrobacterium group
0	1	0	G	212743	Rhizobacter
0	2	0	G	67575	Rheinheimera
0	2	0	G	445219	Reyranella
0	15	1	G	174951	Ramlibacter
0.05	3193	2642	G	48736	Ralstonia
0	5	0	G	1911549	Raineyella
0	1	0	G	2785518	Radiobacillus
0	17	0	G	1855416	Qipengyuania
0	2	0	G	305976	Pusillimonas
0	1	0	O1	3056381	Puniceicoccales incertae sedis
0	1	0	G	2678886	Pulveribacter
0	1	0	G	907197	Psychrosphaera
0	3	1	G	67572	Psychromonas
0	69	3	G	497	Psychrobacter
0	2	0	G	1221880	Psychrobacillus
0	90	13	G	83618	Pseudoxanthomonas
0	8	8	G	258255	Pseudovibrio
0	1	0	G	1643951	Pseudothermotoga
0	1	0	G	2891324	Pseudothauera
0	15	0	G	2854186	Pseudosulfitobacter
0	5	0	G	1734920	Pseudorhodoplanes
0	7	0	G	113286	Pseudoramibacter
0	6	0	G	1679449	Pseudooceanicola
0	5	0	G	1847	Pseudonocardia
0.09	5609	3615	G	286	Pseudomonas
0	5	0	G	2709666	Pseudolysobacter
0	6	0	G	3382694	Pseudoluteimonas
0	5	3	G	556257	Pseudolabrys
0	1	0	G	1742991	Pseudoglutamicibacter
0	143	5	G	2035811	Pseudodesulfovibrio
0	3	1	G	2862745	Pseudobdellovibrio
0	278	2	G	53246	Pseudoalteromonas
0	6	0	G	2943291	Pseudemcibacter
0	3	0	F	1890436	Pseudanabaenaceae
0	1	0	G	2893058	Pseudalkalibacillus
0	6	0	G	586	Providencia
0	26	0	G	583	Proteus
0	1	0	G	1491776	Proteinivorax
0	68	0	G	1155385	Proteiniclasticum
0	3	0	G	415014	Proteiniborus
0	1	1	G	2680004	Protaetiibacter
0	6	4	G	1743	Propionibacterium
0	1	0	G	3366645	Promethearchaeum
0	6	0	F	2881426	Prochlorococcaceae
0.03	1711	3	G	2800373	Priestia
0	7	0	G	1123967	Porticoccus
0	1	0	G	1434032	Pontimonas
0	1	0	G	289201	Pontibacillus
0	304	60	G	44013	Polynucleobacter
0	7	0	G	1508451	Polymorphobacter
0	8	0	G	2987599	Pollutimonas
0	29	20	G	52972	Polaromonas
0	24	0	G	1330546	Pluralibacter
0	5	2	G	261933	Pleomorphomonas
0	3	0	G	1502941	Pleionea
0	1	0	G	190323	Plantibacter
0	23	0	G	673534	Plantactinospora
0.03	2182	0	F	126	Planctomycetaceae
0	1	0	G	1897649	Pistricoccus
0	7	0	G	1237	Piscirickettsia
0	55	0	G	2066914	Piscinibacterium
0	268	4	G	1114981	Piscinibacter
0.01	384	1	F	2691357	Pirellulaceae
0	1	0	G	2044	Pimelobacter
0	23	0	G	2831955	Pikeienuella
0	152	1	G	152267	Pigmentiphaga
0	1	0	G	907364	Phytohabitans
0	42	29	G	28100	Phyllobacterium
0	21	2	F	666507	Phycisphaeraceae
0	43	5	G	1632780	Phreatobacter
0	1	0	G	29487	Photorhabdus
0	100	0	G	657	Photobacterium
0	1	0	G	2903061	Phosphitispora
0	8	0	S	169683	Phikzvirus phiKZ
0	39	25	G	20	Phenylobacterium
0	3	0	G	33024	Phascolarctobacterium
0	1	0	G	28236	Petrotoga
0	10	0	G	2304687	Petroclostridium
0	4	0	G	2603323	Petrocella
0	5	0	G	1649479	Permianibacter
0	29	1	G	2675229	Peribacillus
0	237	11	G	263370	Peredibacter
0	89	1	G	1257	Peptostreptococcus
0	21	1	G	162289	Peptoniphilus
0	2	0	G	1481960	Peptoclostridium
0	6	3	G	2743582	Peptacetobacter
0	4	0	G	2888818	Pengzhenrongella
0	14	14	G	365348	Pelosinus
0	2	0	G	106146	Pelistega
0	92	0	G	643951	Pelagibius
0	1	0	G	1082930	Pelagibacterium
0	146	0	G	1253	Pediococcus
0	27	1	G	122277	Pectobacterium
0	19	0	G	745	Pasteurella
0	28	1	G	208215	Parvularcula
0	1	1	G	543311	Parvimonas
0	8	0	G	256616	Parvibaculum
0	18	0	G	2683599	Paroceanicella
0	53	0	G	3416099	Parelusimicrobium
0	1	0	G	2891322	Parazoarcus
0	3	0	G	2709685	Parasphingorhabdus
0	6	3	G	1234545	Parasphingopyxis
0	2	0	G	3062336	Parasphaerochaeta
0	3	0	G	2738399	Parasedimentitalea
0	1	1	G	1602345	Parasaccharibacter
0	2	0	G	2870712	Pararoseomonas
0	49	0	G	2718863	Pararobbsia
0	2	0	G	1612157	Pararhodospirillum
0	1	0	G	2042066	Paraphotobacterium
0	5	0	G	2905123	Paraneptunicella
0	2	0	G	3110364	Paramicrobacterium
0	8	0	G	2898489	Paralysiella
0	1	0	G	1621534	Paraglaciecola
0	2	2	G	1906945	Parageobacillus
0	2	0	G	3143992	Paragemmobacter
0	1	0	G	2847312	Parafannyhessea
0	1	0	G	2758920	Paraconexibacter
0	118	10	G	265	Paracoccus
0	34	0	G	3051137	Paracidovorax
0	15	0	F	92713	Parachlamydiaceae
0	251	167	G	1822464	Paraburkholderia
0	12	0	G	53335	Pantoea
0	21	10	G	93217	Pandoraea
0	14	0	G	1649475	Paludibaculum
0	12	0	G	400060	Paludibacterium
0	23	0	G	315422	Palleronia
0	1	0	G	651660	Paenisporosarcina
0	295	26	G	44249	Paenibacillus
0	9	1	G	1742992	Paenarthrobacter
0	63	0	G	846	Oxalobacter
0	1	0	G	3393728	Owariibacterium
0	92	2	G	219181	Ottowia
0	37	0	O	1150	Oscillatoriales
0	5	0	G	1911577	Oryzomicrobium
0	13	10	G	1921582	Orrella
0	5	5	G	125287	Ornithinimicrobium
0	1	0	G	484508	Ornithinibacillus
0	7	7	G	1594166	Oricola
0	16	1	F	134623	Opitutaceae
0	1	0	G	3051548	Opacimonas
0	239	0	G	133925	Olsenella
0	12	12	G	90243	Oligella
0	3	0	G	2791118	Oecophyllibacter
0	1	0	G	182709	Oceanobacillus
0	3	0	G	225143	Oceanisphaera
0	298	0	G	1434026	Oceanirhabdus
0	1	0	G	2679892	Oceaniradius
0	1	0	G	2905722	Oceanidesulfovibrio
0	1	0	G	153232	Oceanicaulis
0	1	0	S	2560671	Noxifervirus noxifer
0	1	1	G	2709686	Novosphingopyxis
0	124	7	G	165696	Novosphingobium
0	2	0	G	1344552	Noviherbaspirillum
0	1	0	G	1677050	Novibacillus
0	7	0	G	2919364	Novacetimonas
0	8	0	F	1162	Nostocaceae
0	8	0	G	169055	Nordella
0	21	3	G	83681	Nonomuraea
0	35	26	G	1839	Nocardioides
0	15	1	G	1817	Nocardia
0	2	0	G	1769726	Niveibacterium
0	3	0	G	1543705	Nitrospirillum
0	57	56	G	1234	Nitrospira
0	1	0	F	407032	Nitrospinaceae
0	8	0	G	35798	Nitrosospira
0	1	1	G	2795692	Nitrosophilus
0	44	12	G	914	Nitrosomonas
0	3	0	G	1227	Nitrosococcus
0	1	0	G	2891294	Nitrogeniibacter
0	7	4	G	911	Nitrobacter
0	3	0	G	269258	Nitratiruptor
0	1	0	G	245876	Nitratireductor
0	10	0	G	2802295	Nitratidesulfovibrio
0	3	1	G	390876	Nisaea
0	21	0	G	2978367	Nicoliella
0	10	5	G	2837506	Niallia
0	7	0	G	64001	Nevskia
0	2	0	G	75687	Neptunomonas
0	3	2	G	459520	Neptuniibacter
0	2	0	G	33993	Neorickettsia
0	35	0	G	2987605	Neopusillimonas
0	3	3	G	44260	Neomoorella
0	16	0	G	2675232	Neobacillus
0	145	8	G	482	Neisseria
0	1	0	G	191291	Nautilia
0	2	0	G	2838311	Natronoglycomyces
0	4	0	F	1644061	Natrialbaceae
0	7	4	G	53	Nannocystis
0	44	44	G	5761	Naegleria
0	2	0	F	31	Myxococcaceae
0	1	1	S	2107	Mycoplasmopsis pulmonis
0	7	7	S	29561	Mycoplasmopsis meleagridis
0	222	222	S	33923	Mycoplasmopsis felis
0	1	1	S	35768	Mycoplasmopsis felifaucium
0	9	9	S	171284	Mycoplasmopsis cynos
0	7	7	S	55603	Mycoplasmopsis caviae
0	2	2	S	29553	Mycoplasmopsis bovirhinis
0	1	1	S	2104	Mycoplasmoides pneumoniae
0	2	2	S	92758	Mycoplasmoides fastidiosum
0	62	5	G	2093	Mycoplasma
0	2	0	G	1866885	Mycolicibacterium
0	2	1	G	670516	Mycobacteroides
0.08	5176	144	G	1763	Mycobacterium
0	42	17	G	1810868	Mycoavidus
0	5	2	G	2571159	Mycetohabitans
0	17	0	G	2884243	Musicola
0	2	0	G	1914248	Motilimonas
0	4	4	G	58050	Moritella
0	8	0	G	581	Morganella
0	11	5	G	475	Moraxella
0	1	0	G	1985303	Mooglevirus
0	4	0	G	2039302	Monoglobus
0	9	7	G	86331	Mogibacterium
0	1	0	G	2050	Mobiluncus
0	2	0	G	52225	Mitsuokella
0	4	0	G	2493629	Minwuia
0	1	0	C	3120113	Minisyncoccia
0	1	0	G	2126548	Miniphocaeibacter
0	16	13	G	2843200	Miltoncostaea
0	47	35	G	186650	Microvirga
0	4	4	S	2600177	Microvenator marinus
0	3	0	G	518733	Microterricola
0	76	69	G	1873	Micromonospora
0	1	1	G	29404	Microlunatus
0	10	8	G	1269	Micrococcus
0	43	39	G	48073	Microbulbifer
0	1	1	G	2005	Microbispora
0.01	601	459	G	33882	Microbacterium
0	116	0	G	213485	Micavibrio
0	1	1	G	81682	Methylovorus
0	3	2	G	1156568	Methylovirgula
0	3	0	G	378210	Methyloversatilis
0	12	0	G	359407	Methylotenera
0	1	1	G	425	Methylosinus
0	15	15	G	2282523	Methylorubrum
0	8	0	G	3382645	Methyloraptor
0	2	0	G	2872156	Methyloradius
0	2	0	G	1565313	Methyloprofundus
0	235	6	G	16	Methylophilus
0	1	1	G	40222	Methylophaga
0	6	0	G	2093783	Methylomusa
0	33	15	G	416	Methylomonas
0	6	0	G	39773	Methylomicrobium
0	16	2	G	133	Methylocystis
0	69	0	G	413	Methylococcus
0	15	1	G	120652	Methylocella
0	1	0	G	1484898	Methyloceanibacter
0	1	0	G	184923	Methylocapsa
0	2	0	G	73778	Methylocaldum
0	302	180	G	407	Methylobacterium
0	6	0	G	429	Methylobacter
0	1	0	G	404	Methylobacillus
0	1	1	G	316612	Methylibium
0	1	0	F	717964	Methylacidiphilaceae
0	11	0	F	143067	Methanotrichaceae
0	13	0	F	2194	Methanomicrobiaceae
0	1	0	G	1291539	Methanomethylophilus
0	1	0	F	2183	Methanococcaceae
0	1	0	G	2703677	Metasolibacillus
0	1	0	G	3236656	Metapseudomonas
0	31	31	S	2125	Metamycoplasma sualvi
0	1	1	S	92402	Metamycoplasma equirhinis
0	1	0	G	41980	Metallosphaera
0	42	0	G	2675233	Metabacillus
0	2	1	G	1184396	Mesotoga
0	150	54	G	68287	Mesorhizobium
0	1	1	S	2100	Mesomycoplasma hyorhinis
0	3	0	G	2675231	Mesobacillus
0	1	0	G	2899790	Mergibacter
0	26	0	G	1649468	Melaminivora
0	1	0	G	65551	Meiothermus
0.01	327	9	G	906	Megasphaera
0	16	0	G	2910978	Megalodesulfovibrio
0	2	0	G	2316020	Mediterraneibacter
0	3	0	G	248744	Marvinbryantia
0	5	0	G	623276	Maritalea
0	6	0	G	1230698	Marisediminicola
0	57	3	G	377315	Mariprofundus
0	3	0	G	367771	Marinovum
0	3	0	G	64968	Marinospirillum
0	35	0	G	28253	Marinomonas
0	124	1	G	48075	Marinobacterium
0	17	6	G	2742	Marinobacter
0	1	0	G	2903100	Mariniplasma
0	8	0	G	359337	Marinimicrobium
0	28	0	O	1970189	Marinilabiliales
0	64	0	G	863253	Marinicella
0	2	0	G	1792291	Marinagarivorans
0	1	0	G	3382698	Marilutibacter
0	5	0	G	2794998	Maridesulfovibrio
0	1	0	G	74317	Maricaulis
0	2	0	G	75984	Mannheimia
0	1	0	G	2803850	Mammaliicoccus
0	2	0	G	1981028	Mailhella
0	32	0	G	252965	Mahella
0	1	0	G	13134	Magnetospirillum
0	5	0	G	1182780	Magnetospira
0	1	0	G	162171	Magnetococcus
0	13	0	G	1637257	Mageeibacillus
0	2	0	G	69965	Macrococcus
0	16	11	G	68	Lysobacter
0	7	0	G	400634	Lysinibacillus
0	2	0	G	2813803	Luteithermobacter
0	6	5	G	2004797	Luteitalea
0	18	12	G	83614	Luteimonas
0	5	0	F1	1655488	Luna cluster
0	1	0	G	1167830	Litorimonas
0	32	0	G	1637	Listeria
0	13	0	G	2767888	Liquorilactobacillus
0	12	0	G	2742598	Limosilactobacillus
0	63	0	G	665874	Limnohabitans
0	1	0	G	1676651	Limnochorda
0	18	12	G	131079	Limnobacter
0	68	0	G	2767887	Ligilactobacillus
0	1	1	G	2723776	Lichenihabitans
0	4	2	G	2804525	Lichenicola
0	26	7	G	34019	Liberibacter
0.01	457	11	G	2767886	Levilactobacillus
0	14	2	G	55968	Leucobacter
0	2	0	G	32067	Leptotrichia
0	1	0	G	88	Leptothrix
0	1	1	G	179	Leptospirillum
0	46	17	G	171	Leptospira
0	3	0	F	1890438	Leptolyngbyaceae
0	21	0	G	1649463	Lentilitoribacter
0	1	0	G	2767893	Lentilactobacillus
0	2	0	G	175304	Lentibacillus
0	1	1	G	82980	Leminorella
0	110	93	G	110932	Leifsonia
0	33	5	G	445	Legionella
0	6	0	G	83654	Leclercia
0	5	0	G	41707	Lawsonia
0	8	0	G	1847725	Lawsonella
0	38	0	G	47670	Lautropia
0	22	0	G	2767885	Latilactobacillus
0	4	0	G	168470	Laribacter
0	2	0	G	2767353	Lancefieldella
0	2	2	G	1357	Lactococcus
0.01	350	0	G	1578	Lactobacillus
0	14	0	G	2767842	Lactiplantibacillus
0	140	0	G	2759736	Lacticaseibacillus
0	1	0	G	2719231	Lacrimispora
0	2	2	F	2691359	Lacipirellulaceae
0	33	0	G	1506553	Lachnoclostridium
0	1	0	G	292635	Laceyella
0	4	1	G	204476	Labrys
0	7	0	G	1524217	Labilithrix
0	1	0	G	504090	Kushneria
0	20	1	G	1649	Kurthia
0	2	0	G	1274351	Kroppenstedtia
0	1	0	G	182639	Kribbella
0	1	0	G	651456	Kosmotoga
0	6	0	G	1330547	Kosakonia
0	3	2	G	288021	Kordiimonas
0	2	0	G	1434011	Komagataeibacter
0	8	0	G	2786989	Koleobacter
0	5	0	G	57493	Kocuria
0	180	0	F1	2890311	Klebsiella/Raoultella group
0	3	0	G	2063	Kitasatospora
0	1	0	F	1921783	Kiritimatiellaceae
0	7	0	G	32257	Kingella
0	1	0	G	2163168	Kineothrix
0	12	0	G	92944	Ketogulonicigenium
0	8	0	G	2025617	Ketobacter
0	2	0	G	257820	Kerstersia
0	3	0	G	1354809	Keratinibaculum
0	2	0	G	2838250	Kaustia
0	3	3	G	261963	Kangiella
0	2	0	G	1775688	Jiella
0	1	1	G	227979	Jeotgalicoccus
0	12	0	G	1470540	Jeotgalibaca
0	1	1	G	885864	Jeongeupia
0	3	0	G	1434010	Jatrophihabitans
0	19	0	G	29580	Janthinobacterium
0	4	0	G	188905	Jannaschia
0	11	0	G	53457	Janibacter
0	10	5	F	1763524	Isosphaeraceae
0	6	0	G	1505657	Intestinibacter
0	63	0	G	644355	Inhella
0	2	0	G	2478349	Indioceanicola
0	25	0	G	3422601	Imbroritus
0.01	486	0	O	795748	Ignavibacteriales
0	3	1	G	112008	Ignatzschineria
0	8	1	G	135575	Idiomarina
0	1	0	G	36862	Ideonella
0	198	0	G	467975	Iamia
0	11	2	G	85	Hyphomonas
0	67	54	G	81	Hyphomicrobium
0	3	1	G	2038635	Hyphococcus
0	25	0	G	2705399	Hypericibacter
0	8	0	F	1890500	Hyellaceae
0	56	15	G	47420	Hydrogenophaga
0	3	0	G	168657	Hydrogenobaculum
0	2	0	G	223785	Hydrogenimonas
0	10	1	G	243627	Hydrocarboniphaga
0	2	0	G	2650549	Hydrocarboniclastica
0	2	0	G	2605940	Hwanghaeella
0	1	0	G	1223303	Humitalea
0	1	0	G	3425211	Humidisolicoccus
0	2	0	G	3078171	Hujiaoplasma
0	4	0	G	274591	Hoeflea
0	4	0	G	214906	Histophilus
0	13	0	G	2723	Hirschia
0	1	0	G	84404	Hippea
0	8	7	G	2837504	Heyndrickxia
0	1	0	G	303379	Herminiimonas
0	1	0	G	1663717	Herbinix
0	5	0	G	881616	Herbiconiux
0	23	0	G	963	Herbaspirillum
0	44	0	G	79598	Heliorestis
0	2	0	G	2831443	Heliomicrobium
0	8	8	S	3065157	Helicovermis profundi
0	31	3	G	209	Helicobacter
2.07	130014	0	G	1769729	Hathewaya
0	1	0	G	1572860	Hartmannibacter
0	32	0	G	1763827	Hankyongella
0	68	17	G	109262	Halothiobacillus
0	1	0	G	85108	Halorhodospira
0	9	4	G	2901189	Halopseudomonas
0	61	4	G	2745	Halomonas
0	185	2	G	1755832	Haloimpatiens
0	1	0	G	1912771	Halodesulfovibrio
0	5	0	G	42417	Halobacteroides
0	5	0	G	1652133	Halobacteriovorax
0	1	0	G	45667	Halobacillus
0	6	0	F	1963268	Haloarculaceae
0	6	0	G	3072462	Haliovirga
0	240	0	G	162027	Haliangium
0	13	1	G	2330	Halanaerobium
0	5	0	G	2893056	Halalkalibacter
0	2	0	G	158481	Hahella
0	21	0	G	724	Haemophilus
0	5	0	G	1804663	Haematospirillum
0	1	0	G	1445504	Gynuella
0	1	0	G	2937410	Gymnodinialimonas
0	1	0	G	2035712	Guyparkeria
0	2	0	G	3421338	Guptibacillus
0	2	0	G	256818	Gulosibacter
0	1	0	G	2692382	Gudongella
0	2	0	G	437504	Granulosicoccus
0	22	1	G	940557	Granulicella
0	1	0	G	364409	Granulibacter
0	1	0	G	74385	Gracilibacillus
0	3	0	G	1505664	Gottschalkia
0	1	0	G	2837503	Gottfriedia
0	137	0	G	644652	Gordonibacter
0	1	0	G	2053	Gordonia
0	1	1	G	1433402	Glycocaulis
0	3	0	G	1742989	Glutamicibacter
0	16	16	G	13075	Globicatella
0	1	0	G	2692113	Gleimia
0	7	0	G	2094023	Glaesserella
0	13	0	G	1229970	Glaciimonas
0	2	0	G	2860235	Glacieibacterium
0	6	0	G	3058346	Gimibacter
0	2	2	G	940550	Gilvimarinus
0	1	0	G	1193503	Gilliamella
0	26	0	G	46200	Geovibrio
0	2	0	G	2910589	Geotalea
0	3	0	G	390805	Geosporobacter
0	51	49	G	154116	Georgenia
0	2	0	G	3236655	Geopseudomonas
0	2	0	G	3366854	Geochorda
0	1	1	G	28231	Geobacter
0	6	4	G	129337	Geobacillus
0	13	0	F	219687	Gemmatimonadaceae
0	54	47	F	1914233	Gemmataceae
0	17	4	G	1378	Gemella
0	4	0	G	155493	Gallibacterium
0	15	13	G	745410	Gallaecimonas
0	68	21	G	848	Fusobacterium
0	1	0	G	2767882	Furfurilactobacillus
0	82	3	G	2767881	Fructilactobacillus
0	6	0	G	447237	Frondihabitans
0	2	0	G	96492	Frigoribacterium
0	1	0	G	1434006	Fretibacterium
0	8	0	G	1649331	Fretibacter
0	3	0	G	1649317	Frederiksenia
0	3	0	G	70411	Frateuria
0	1	0	G	1854	Frankia
0	71	11	G	262	Francisella
0	3	0	G	2952773	Formicincola
0	3	0	F	3050006	Fontisphaeraceae
0	46	0	G	3156481	Fodinisporobacter
0	7	0	G	1930830	Floricoccus
0.01	394	0	G	946234	Flavonifractor
0.24	14833	1520	O	200644	Flavobacteriales
0	4	0	G	2893022	Flagellatimonas
0	11	0	G	150022	Finegoldia
0	1	0	G	1005038	Fimbriimonas
0	29	0	G	119044	Filomicrobium
0	8	0	G	44259	Filifactor
0	1	0	F	3377527	Fidelibacteraceae
0	32	0	G	1329200	Fictibacillus
0	7	0	F	204431	Fibrobacteraceae
0	3	0	G	3033930	Fervidibacillus
0	1	0	G	416212	Ferrovum
0	5	0	G	1231242	Ferrovibrio
0	2	0	G	44011	Ferrimonas
0	1	0	G	2249462	Ferrigenium
0	154	153	G	1686313	Fenollaria
0	16	1	G	1604696	Faucicola
0	135	0	G	236752	Fastidiosipila
0.01	501	0	G	216851	Faecalibacterium
0	1	0	G	2837485	Evansella
0	1	0	G	908623	Euzebya
0	303	1	G	1730	Eubacterium
0	2	0	F	543313	Eubacteriales Family XII. Incertae Sedis
0.01	455	6	G	561	Escherichia
0	24	1	F1	2800788	Erythrobacter/Porphyrobacter group
0	24	3	G	1647	Erysipelothrix
0	8	0	G	551	Erwinia
0	3	0	G	2078948	Epidermidibacterium
0	11	0	G	2680021	Ephemeroptericola
0	1	1	G	2834378	Entomospira
0	3	0	F1	10284	Entomopoxvirinae
0	5	0	G	2758906	Entomomonas
0	2	0	G	2811380	Entomobacter
0	1	0	G	188143	Enterovibrio
0	82	10	G	1350	Enterococcus
0	3	2	G	2719313	Enterocloster
0	26	0	F1	191675	Enterobacteriaceae incertae sedis
0	36	0	G	547	Enterobacter
0	1	0	G	212791	Enhydrobacter
0	35	0	G	305899	Endozoicomonas
0	7	7	S	1609546	endosymbiont DhMRE of Dentiscutata heterogama
0	1	0	G	1926556	Emergencia
0	6	0	G	457933	Elioraea
0	14	0	G	1597779	Eleftheria
0	12	4	G	538	Eikenella
0	143	0	G	943	Ehrlichia
0	1	0	G	1747770	Egibacter
0	1	0	G	1502725	Effusibacillus
0	34	1	G	635	Edwardsiella
0	3	2	G	1051	Ectothiorhodospira
0	4	0	G	3236654	Ectopseudomonas
0	18	0	G	2591381	Dysosmobacter
0	15	1	G	231454	Dyella
0	9	0	G	1980697	Duodenibacillus
0	3	0	G	3026546	Duffyella
0	1	0	G	3021684	Dryocola
0	1	1	G	29393	Dolosigranulum
0	7	0	G	323413	Dokdonella
0	2	0	G	2811506	Dissulfurispira
0	3	0	G	204037	Dickeya
0	2	0	G	869	Dichelobacter
0	33	0	G	238749	Diaphorobacter
0	1	0	G	39948	Dialister
0	34	21	G	46913	Devosia
0	2	0	G	64159	Desulfurobacterium
0	8	0	G	427922	Desulfurivibrio
0	1	0	G	393029	Desulfurispirillum
0	8	0	G	872	Desulfovibrio
0	5	2	G	79206	Desulfosporosinus
0	1	0	G	2886823	Desulfosediminicola
0	11	1	G	2867376	Desulfoscipio
0	51	43	G	2299	Desulfosarcina
0	6	0	G	2904687	Desulforapulum
0	76	0	G	2916693	Desulforamulus
0	2	0	G	45654	Desulfonema
0	3	0	G	2357	Desulfomonile
0	1	0	G	2894767	Desulfomarina
0	4	0	G	45662	Desulfohalobium
0	1	0	G	2282742	Desulfofarcimen
0	1	0	G	2582840	Desulfocurvibacter
0	2	0	G	893	Desulfobulbus
0	2	0	G	28222	Desulfobacula
0	4	3	G	2289	Desulfobacter
0	4	0	G	36853	Desulfitobacterium
0	3	0	G	1862	Dermatophilus
0	9	5	G	57495	Dermacoccus
0	306	0	G	117999	Denitrovibrio
0	7	0	G	2901261	Denitrificimonas
0	1	0	G	577469	Demequina
0	11	0	G	80865	Delftia
0	231	186	G	1298	Deinococcus
0	1	0	G	670486	Dehalogenimonas
0	3	3	G	61434	Dehalococcoides
0	3	0	G	51514	Dehalobacterium
0.01	479	1	G	56112	Dehalobacter
0	1	0	G	1185408	Defluviitalea
0	1	0	G	111830	Defluviicoccus
0	1	0	G	53572	Deferribacter
0	17	0	G	400947	Deefgea
0	1	1	G	73029	Dechloromonas
0	1	0	G	1940143	Dankookia
0	11	0	G	35753	Dactylosporangium
0.01	393	31	O	768507	Cytophagales
0	9	0	G	2675230	Cytobacillus
0	2	0	G	2056696	Cysteiniphilum
0	1	0	G	34067	Cycloclasticus
0	218	81	G	1912216	Cutibacterium
0	2	0	G	2034	Curtobacterium
0.01	940	513	G	106589	Cupriavidus
0	1	0	G	84162	Cryptobacterium
0	1	0	G	413496	Cronobacter
0	1	0	G	1295327	Croceicoccus
0	16	0	G	1654931	Crenobacter
0	4	1	G	1848399	Crassaminicella
0	14	0	G	776	Coxiella
0	111	38	G	1716	Corynebacterium
0	4	0	G	3228940	Coralliovum
0	1	0	F	3056371	Coraliomargaritaceae
0	6	6	G	393661	Congregibacter
0	22	0	G	191494	Conexibacter
0	27	0	G	334107	Conchiformibius
0	16	0	G	2767879	Companilactobacillus
0	1	0	G	1079922	Commensalibacter
0	286	138	G	283	Comamonas
0	3	0	G	28228	Colwellia
0	2	0	S	2734195	Colossusvirus PW
0	1	0	G	102106	Collinsella
0	5	4	G	202907	Collimonas
0	4	4	G	329857	Cohnella
0	1	0	G	655352	Cohaesibacter
0	18	0	G	2211635	Cognatishimia
0	13	0	G	2848171	Cognaticolwellia
0	23	22	G	204286	Cobetia
0.2	12300	2764	G	1485	Clostridium
0	21	0	G	1870884	Clostridioides
0	1	0	F	539000	Clostridiales Family XVII. Incertae Sedis
0	5	1	G	1573	Clavibacter
0	2	0	G	72173	Citromicrobium
0	40	3	G	544	Citrobacter
0	7	0	G	1077265	Chthonomonas
0	3	0	F	1890528	Chroococcidiopsidaceae
0	18	0	O	1118	Chroococcales
0	15	5	G	535	Chromobacterium
0	31	19	G	990721	Christensenella
0.06	3851	0	P	7711	Chordata
0	19	0	O	191411	Chlorobiales
0	4	0	G	458032	Chloracidobacterium
0	5	1	F	809	Chlamydiaceae
0.02	1139	0	O	1853229	Chitinophagales
0	14	0	G	1055692	Chitinolyticbacter
0	2	0	G	240411	Chitinimonas
0	21	0	G	2041902	Chenggangzhangella
0	2	2	G	28209	Chelatococcus
0	5	0	G	3088373	Chakrabartyella
0	1	0	G	180162	Cetobacterium
0	19	0	G	1653176	Cereibacter
0	2	0	F	3056374	Cerasicoccaceae
0	12	8	G	10	Cellvibrio
0	2	0	G	157920	Cellulosimicrobium
0	1	0	G	698776	Cellulosilyticum
0	10	10	G	1707	Cellulomonas
0	9	0	G	875170	Celeribacter
0.03	1789	1197	G	75	Caulobacter
0	1	1	G	135858	Catenibacterium
0	1	0	G	53365	Catellatospora
0	1	1	G	359336	Castellaniella
0	41	0	G	2706000	Casimicrobium
0	1	0	G	2747	Carnobacterium
0	11	0	G	2717	Cardiobacterium
0	1	0	G	129957	Carboxydothermus
0	1	0	G	2864378	Carbonactinospora
0	3	0	G	2494209	Capsulimonas
0	55	14	G	2834348	Caproicibacterium
0	3	0	G	2576755	Caproicibacter
0	1	0	G	3405119	Candidiatus Paracoxiella
0	14	0	G	884214	Candidatus Zinderia
0	1	0	G	2686004	Candidatus Vondammii
0	61	48	G	2018044	Candidatus Vallotiella
0	3	0	G	2293313	Candidatus Syntrophocurvum
0	194	0	G	1436289	Candidatus Symbiobacter
0	1	0	G	2983163	Candidatus Spongiisocius
0	2	0	G	3033996	Candidatus Spongiihabitans
0	1	0	G	1081630	Candidatus Schneideria
0	1	1	F	2171986	Candidatus Saccharimonadaceae
0	1	0	G	1541743	Candidatus Ruthturnera
0	1	0	G	401618	Candidatus Riesia
0	5	0	F	689704	Candidatus Rhabdochlamydiaceae
0	56	56	S	2738883	Candidatus Reidiella endopervernicosa
0	1	0	G	2978114	Candidatus Rariloculus ( ex Nguyen 2022)
0	1	0	G	767891	Candidatus Puniceispirillum
0	1	0	G	2841677	Candidatus Pseudothioglobus
0	3	0	G	1988031	Candidatus Promineifilum
0	1	1	S	2661583	Candidatus Profftella armatura (Diaphorina cf. continua)
0	10	0	G	235572	Candidatus Portiera
0	2	0	G	2983186	Candidatus Poriferisocius
0	2	1	G	622681	Candidatus Planktophila
0	4	4	G	33926	Candidatus Phytoplasma
0	8	0	G	2115980	Candidatus Phycorickettsia
0	2	0	G	1541445	Candidatus Phaeomarinobacter
0	48	45	G	198251	Candidatus Pelagibacter
0	2	0	G	3040948	Candidatus Paraluminiphilus
0	1	0	G	1521255	Candidatus Paracaedibacter
0	1	1	S	186490	Candidatus Palibaumannia cicadellinicola
0	2	0	F	3056649	Candidatus Palauibacteraceae
0	12	0	G	84646	Candidatus Odyssella
0	20	20	G	453161	Candidatus Nitrotoga
0	1	0	G	1980513	Candidatus Nitrosoglobus
0	6	6	G	2796146	Candidatus Nitrosacidococcus
0	3	0	G	2601651	Candidatus Nesciobacter
0	3	0	G	467749	Candidatus Neoehrlichia
0	235	0	G	49082	Candidatus Neoarthromitus
0	15	15	S	1160784	Candidatus Nasuia deltocephalincola
0	1	0	G	1048757	Candidatus Moranella
0	1	1	S	2841264	Candidatus Minimicrobia vallesae
0	3	0	G	411566	Candidatus Midichloria
0	4	2	G	1679002	Candidatus Methylopumilus
0	2	0	G	3135206	Candidatus Methylocalor
0	10	0	G	2545692	Candidatus Methanoliparum
0	5	0	G	2883098	Candidatus Mesenet
0	3	0	G	1742636	Candidatus Megaera
0	5	0	F	3143248	Candidatus Lucifugimonadaceae
0	45	0	G	1175554	Candidatus Lariskella
0	211	211	S	1576550	Candidatus Kinetoplastidibacterium kentomonadis
0	2	0	S	994695	Candidatus Kinetoplastidibacterium galati
0	3	0	S	994692	Candidatus Kinetoplastidibacterium desouzai
0	1	0	G	2975549	Candidatus Izemoplasma
0	7	0	G	409304	Candidatus Ishikawella
0	4	0	G	2929841	Candidatus Ichthyocystis
0	31	0	G	2654634	Candidatus Hydrogenosomobacter
0	25	0	G	573657	Candidatus Hodgkinia
0	6	0	G	295595	Candidatus Hepatoplasma
0	19	0	G	2900571	Candidatus Gromoviella
0	2	0	G	1927833	Candidatus Fukatsuia
0	1	0	G	2840454	Candidatus Formimonas
0	6	0	G	2045213	Candidatus Fonsibacter
0	1	1	G	1802983	Candidatus Fokinia
0	74	0	G	2383	Candidatus Epulonipiscium
0	13	0	G	376743	Candidatus Endowatersipora
0	1	0	G	393764	Candidatus Endoriftia
0	16	0	G	3238959	Candidatus Endomicrobiellum
0	176	0	G	1263978	Candidatus Endolissoclinum
0	1	1	G	471826	Candidatus Desulforudis
0	9	0	G	1902583	Candidatus Desulfofervidus
0	7	0	G	2603321	Candidatus Deianiraea
0	13	8	G	2601574	Candidatus Cytomitobacter
0	34	0	G	338648	Candidatus Contubernalis
0	5	0	G	2975286	Candidatus Comchoanobacter
0	1	0	F	2953756	Candidatus Chromulinivoraceae
0	3	0	G	3139173	Candidatus Chlorohelix
0	2	0	F	1127830	Candidatus Brocadiaceae
0	1	0	G	3163645	Candidatus Bodocaedibacter
0	3	0	F	3121609	Candidatus Bipolaricaulaceae
0	9	0	G	1920992	Candidatus Bealeia
0	25	9	G	2716172	Candidatus Bandiella
0	3	3	S	327160	Candidatus Accumulibacter phosphatis
0	25	0	G	2900570	Candidatus Absconditicoccus
0	65	14	G	194	Campylobacter
0	27	0	G	166484	Caminicella
0	47	47	G	191301	Caminibacter
0	5	0	G	171003	Caloranaerobacter
0	205	0	G	44258	Caloramator
0	1	0	G	187144	Caldithrix
0	1	0	F	693073	Caldisericaceae
0	2	0	G	196013	Caldimonas
0	1	0	G	444090	Caldimicrobium
0	1	0	G	233191	Caldilinea
0	1	0	G	3034001	Caldifermentibacillus
0	1	0	G	2828366	Caldichromatium
0	4	4	G	44000	Caldicellulosiruptor
0	18	0	G	249529	Caldanaerobacter
0	3	1	G	1827195	Caballeronia
0	16	0	G	830	Butyrivibrio
0.02	1049	93	G	32008	Burkholderia
0	64	0	G	32199	Buchnera
0	35	1	F1	2826938	Brucella/Ochrobactrum group
0	1	0	G	2755	Brochothrix
0	91	16	G	41275	Brevundimonas
0	4	3	G	1696	Brevibacterium
0	3	1	G	55080	Brevibacillus
0	63	0	G	1406135	Breoghania
0.16	10047	7499	G	374	Bradyrhizobium
0	4	0	G	29521	Brachyspira
0	5	0	G	28219	Brachymonas
0	1	0	G	43668	Brachybacterium
0	45	39	G	85413	Bosea
0	1	0	G	2946834	Bosavirus
0	5	0	G	64895	Borreliella
0	39	20	G	138	Borrelia
0	184	17	G	517	Bordetella
0	5	0	G	2767878	Bombilactobacillus
0	23	11	G	572511	Blautia
0	1	0	G	150203	Blastomonas
0	97	96	G	59282	Blastochloris
0	48	0	G	2770094	Biomaibacter
0	15	6	G	1678	Bifidobacterium
0	6	2	G	599651	Bermanella
0	2	0	G	532	Beijerinckia
0	6	0	G	1021	Beggiatoa
0	64	3	G	958	Bdellovibrio
0	1	0	G	1145345	Bauldia
0	4	0	G	1472344	Basilea
0	26	9	G	773	Bartonella
0	12	2	O	1853223	Balneolales
0	28	0	G	2600304	Baekduia
0	275	33	O	171549	Bacteroidales
0	2	0	G	146784	Bacteriovorax
0.01	823	130	G	1386	Bacillus
0	14	0	O2	539742	Bacillales Family XII. Incertae Sedis
0	1	0	F1	351	Azotobacter group
0	9	1	G	191	Azospirillum
0	9	0	G	146937	Azospira
0	1	0	G	292486	Avibacterium
0	1	1	G	1160973	Auritidibacter
0	34	1	G	414371	Aureimonas
0	2	0	G	2800681	Aurantiacibacter
0	1	0	G	2847777	Atribacter
0.01	338	0	G	1769718	Athalassotoga
0	4	2	G	76890	Asticcacaulis
0	20	8	G	1663	Arthrobacter
0	128	0	G	637	Arsenophonus
0	1	0	G	3027666	Aristophania
0	40	40	G	3046369	Aristaeella
0	3	0	G	490567	Arenimonas
0	6	0	G	28196	Arcobacter
0	9	6	G	28263	Arcanobacterium
0	7	0	G	2801844	Arachnia
0	2	0	G	2676781	Aquisediminimonas
0	23	0	G	2824158	Aquirhabdus
0	5	0	G	3236652	Aquipseudomonas
0	27	0	G	391952	Aquincola
0	28	0	G	1648491	Aquihabitans
0	1	0	G	2713	Aquifex
0	10	0	G	2055850	Aquicoccus
0	8	2	G	254245	Aquicella
0	24	0	G	2911176	Aquibium
0	10	0	G	2593687	Aquella
0	11	0	G	92793	Aquabacterium
0	2	0	F	1892259	Aphanizomenonaceae
0	1	0	F	3079741	Anthocerotibacteraceae
0	2	0	G	3042730	Antarcticirhabdus
0	15	0	G	3408579	Anoxybacterium
0	3	0	G	1769008	Anoxybacter
0	74	0	G	150247	Anoxybacillus
0	1	0	G	908626	Angustibacter
0	8	0	F1	85151	Aneurinibacillus group
0	22	0	G	444432	Anderseniella
0	5	0	G	99	Ancylobacter
0	8	8	G	768	Anaplasma
0	15	0	G	207244	Anaerostipes
0	1	0	F	2690158	Anaerohalosphaeraceae
0	6	0	G	264995	Anaerofustis
0	1	0	G	1843210	Anaerocolumna
0	61	34	G	165779	Anaerococcus
0	1	0	G	1617805	Amylibacter
0	24	19	G	3079925	Amygdalobacter
0	6	0	G	1813	Amycolatopsis
0	2	0	G	1920247	Ampullimonas
0	1	0	G	29331	Amphibacillus
0	2	0	G	42837	Ammonifex
0	1	0	G	81466	Aminobacterium
0	6	0	G	31988	Aminobacter
0	1	0	G	2060094	Aminipila
0	1	0	G	56999	Amaricoccus
0	2	0	G	194195	Alysiella
0	31	0	F1	2903219	Alteromonas/Salinimonas group
0	3	0	G	3423723	Alterirhizorhabdus
0	17	1	G	361177	Altererythrobacter
0	4	0	G	1502180	Alsobacter
0	55	0	F1	10293	Alphaherpesvirinae
0	2	1	G	2919626	Alloyangia
0	90	0	G	2823232	Allosphingosinicella
0	13	0	G	1651	Alloiococcus
0	5	2	G	174708	Allobaculum
0	24	23	G	3020832	Alloalcanivorax
[truncated: 4,119 more rows]

## Sheet: T0110 Stomach
Percentage of reads covered by the clade rooted at this taxon	Number of reads covered by the clade rooted at this taxon (total count of sequencing reads (or fragments) that are classified as belonging to a specific taxonomic group (like a genus, family, or phylum) and all of its descendants in the taxonomic tree, representing the aggregate microbial abundance for that lineage in a metagenomic analysis)	Number of reads assigned directly to this taxon (shows how many reads support the specific taxonomic classification)	A taxonomy rank code	NCBI taxonomy ID	indented scientific name
91.58	1653863	1653863	U	0	unclassified
8.42	152118	2713	R	1	root
0	16	0	R1	10239	Viruses
0.17	3081	0	R1	2787854	other entries
8.1	146308	486	R1	131567	cellular organisms
0	3	0	R2	2559587	Riboviria
0.17	3081	3081	R2	28384	other sequences
0.1	1789	0	R2	2759	Eukaryota
0	13	0	R2	2731341	Duplodnaviria
7.97	144020	19598	R2	2	Bacteria
0	13	0	R2	2157	Archaea
0	51	0	K	3384194	Thermotogati
0	9	0	K	1783275	Thermoproteati
3.56	64300	4646	K	3379134	Pseudomonadati
0	3	0	K	2732396	Orthornavirae
0.1	1789	0	R3	33154	Opisthokonta
0	4	1	K	3366610	Methanobacteriati
0	13	0	K	2731360	Heunggongvirae
0	33	0	K	3384189	Fusobacteriati
0	2	0	R3	2323	Bacteria incertae sedis
3.32	60036	1274	K	1783272	Bacillati
0	13	0	P	2731618	Uroviricota
0	44	0	P	200918	Thermotogota
0	2	0	P	3123113	Thermosulfidibacterota
0	9	0	P	28889	Thermoproteota
0	68	13	P	200940	Thermodesulfobacteriota
0	35	0	P	203691	Spirochaetota
0.05	928	2	K1	1783257	PVC group
3.08	55604	6827	P	1224	Pseudomonadota
0	2	0	P	40117	Nitrospirota
0	35	3	P	2818505	Myxococcota
0.01	127	3	P	544448	Mycoplasmatota
0	3	0	P	28890	Methanobacteriota
0.1	1789	0	K	33208	Metazoa
0	3	0	P	2732406	Kitrinoviricota
0	33	0	P	32066	Fusobacteriota
0.16	2841	0	K1	1783270	FCB group
0	21	0	P	74152	Elusimicrobiota
0	7	0	P	1297	Deinococcota
0	22	0	P	200930	Deferribacterota
0	37	0	K1	1798711	Cyanobacteriota/Melainabacteria group
0	1	0	P	2138240	Coprothermobacterota
0	3	0	P	200938	Chrysiogenota
0	1	0	P	200795	Chloroflexota
0	33	0	P	29547	Campylobacterota
0	43	0	P	3018035	Bdellovibrionota
0	2	0	R4	1783234	Bacteria candidate phyla
2.94	53013	8450	P	1239	Bacillota
0	10	0	P	67819	Armatimonadota
0	3	0	P	200783	Aquificota
0.31	5574	20	P	201174	Actinomycetota
0	13	1	P	57723	Acidobacteriota
0	15	1	P	74201	Verrucomicrobiota
0.01	179	9	C	1737404	Tissierellia
0	44	0	C	188708	Thermotogae
0	2	0	C	3118679	Thermosulfidibacteria
0	9	0	C	183924	Thermoprotei
0	5	0	C	1497346	Thermoleophilia
0	1	0	C	67799	Thermodesulfobacteria
0	12	0	C	204432	Terriglobia
0	1	0	C	3024408	Syntrophobacteria
0	2	0	P1	2290931	Stenosarchaea group
0	35	0	C	203692	Spirochaetia
0	4	0	C	84995	Rubrobacteria
0	29	0	P1	3031711	Polyangia
0.05	905	0	P	203682	Planctomycetota
0	2	0	C	1553900	Oligoflexia
0	2	0	C	203693	Nitrospiria
0	1	0	C	908620	Nitriliruptoria
0	27	0	C	909932	Negativicutes
0	3	0	C	32015	Myxococcia
0	38	0	O	2790996	Mycoplasmoidales
0	86	0	C	31969	Mollicutes
0	1	0	P1	2283794	Methanomada group
0	1	0	C	1676648	Limnochordia
0	1	0	C	388447	Ktedonobacteria
0	3	0	P	134625	Kiritimatiellota
0	2	0	C	2008785	Hydrogenophilia
0	4	1	P	142182	Gemmatimonadota
0.6	10811	4222	C	1236	Gammaproteobacteria
0	33	0	C	203490	Fusobacteriia
0	1	0	P	65842	Fibrobacterota
0.1	1789	0	K1	6072	Eumetazoa
0	7	0	C	526524	Erysipelotrichia
0	33	0	C	3031852	Epsilonproteobacteria
0	1	0	C	447830	Endomicrobiia
0	20	0	C	641853	Elusimicrobia
0	2	0	C	3031651	Desulfuromonadia
0	45	0	C	3031449	Desulfovibrionia
0	2	0	C	3031451	Desulfobulbia
0	3	0	C	3024418	Desulfobacteria
0	7	0	C	188787	Deinococci
0	22	0	C	68337	Deferribacteres
0	37	0	P	1117	Cyanobacteriota
0	27	0	C	84998	Coriobacteriia
0	1	0	C	2138243	Coprothermobacteria
2.41	43442	7245	C	186801	Clostridia
0	5	0	C	1077257	Chthonomonadia
0	3	0	C	118001	Chrysiogenia
0	3	0	P	204428	Chlamydiota
0	13	0	C	2731619	Caudoviricetes
0	1	1	P	95818	Candidatus Saccharimonadota
0	1	0	C	3031450	Candidatus Desulfofervidia
0	1	0	P	67810	Candidatus Bipolaricaulota
0	4	0	C	580370	Candidatius Mariprofundia
0.77	13828	4597	C	28216	Betaproteobacteria
0	24	0	C	3031418	Bdellovibrionia
0.16	2836	1	K2	68336	Bacteroidota/Chlorobiota group
0	17	0	C	3031419	Bacteriovoracia
0	6	0	P1	33974	Bacillota sensu stricto incertae sedis
0	1	0	P1	2840488	Bacillota incertae sedis
0.05	900	33	C	91061	Bacilli
0	5	0	C	1042312	Armatimonadia
0	3	0	C	187857	Aquificia
0	3	0	C	2732461	Alsuviricetes
1.34	24131	4060	C	28211	Alphaproteobacteria
0.3	5502	710	C	1760	Actinomycetes
0	1	0	C	1807140	Acidithiobacillia
0	15	0	C	84992	Acidimicrobiia
0	1	0	O	3104269	Woeseiales
0.01	153	0	O	135623	Vibrionales
0	11	0	C	203494	Verrucomicrobiia
0	19	0	O	1843489	Veillonellales
0	10	0	C1	33811	unclassified Gammaproteobacteria
0	4	0	C1	33807	unclassified Alphaproteobacteria
0.01	170	0	O	1737405	Tissierellales
0	1	0	C	2907184	Tichowtungiia
0	18	0	O	72273	Thiotrichales
0	3	0	O	2419	Thermotogales
0	2	0	O	3120453	Thermosulfidibacterales
0	11	0	O	2770089	Thermosediminibacterales
0	1	0	O	188710	Thermodesulfobacteriales
0	7	0	O	68295	Thermoanaerobacterales
0	3	0	O	68933	Thermales
0	10	0	O	204433	Terriglobales
0	1	0	O	213462	Syntrophobacterales
0	9	0	O	2281	Sulfolobales
0	2	0	O	85012	Streptosporangiales
0	3	0	F	3044479	Stanwilliamsviridae
0	27	0	O	136	Spirochaetales
0.08	1515	433	O	204457	Sphingomonadales
0	1	1	O	588673	Solirubrobacterales
0	2	2	O	2024973	Silvanigrellales
0	5	0	O	909929	Selenomonadales
0	4	0	F	2842329	Schitoviridae
0	1	0	O	742030	Salinisphaerales
0	4	0	O	84996	Rubrobacterales
0.01	106	7	O	766	Rickettsiales
0.01	123	0	P	1853220	Rhodothermota
0	57	4	O	204441	Rhodospirillales
0	7	0	O	206389	Rhodocyclales
0.01	187	18	O	204455	Rhodobacterales
0	2	0	O	85010	Pseudonocardiales
0.16	2923	0	O	72274	Pseudomonadales
0.01	115	6	O	85009	Propionibacteriales
0	4	0	O	3031712	Polyangiales
0.05	890	15	C	203683	Planctomycetia
0	13	0	C	666505	Phycisphaerae
0	29	0	O	3082720	Peptostreptococcales
0	52	0	O	135625	Pasteurellales
0	10	0	O	255473	Parvularculales
0	1	0	O	1240482	Orbales
0	3	0	C	414999	Opitutia
0.01	115	3	O	135619	Oceanospirillales
0	2	0	O	189778	Nitrospirales
0.01	142	1	O	32003	Nitrosomonadales
0	6	0	O	1775403	Nevskiales
0	2	0	O	3039167	Neomorellales
0.01	114	32	O	206351	Neisseriales
0	6	0	G	1930845	Ndongobacter
0	1	0	O	235899	Nautiliales
0	1	0	G	2733115	Naesvirus
0	3	0	O	29	Myxococcales
0	1	0	F	2790998	Mycoplasmoidaceae
0	10	0	O	2085	Mycoplasmatales
0.18	3202	23	O	85007	Mycobacteriales
0.02	393	0	O	2887326	Moraxellales
0	4	0	O	2843198	Miltoncostaeales
0	4	0	O	85008	Micromonosporales
0.07	1272	385	O	85006	Micrococcales
0	22	0	O	135618	Methylococcales
0	1	0	C	224756	Methanomicrobia
0	1	0	C	183925	Methanobacteria
0	37	0	F	2895623	Metamycoplasmataceae
0	41	0	O	1769716	Mesoaciditogales
0	4	0	O	580371	Mariprofundales
0	5	0	O	2800059	Maricaulales
0.11	1981	247	O	135614	Lysobacterales
0	1	0	O	1676649	Limnochordales
0	5	0	O	1643688	Leptospirales
0	20	0	O	118969	Legionellales
0.02	340	27	O	186826	Lactobacillales
0	24	0	O	3085636	Lachnospirales
0	1	0	O	388448	Ktedonobacterales
0	6	0	O	362534	Kordiimonadales
0.01	150	0	O	85011	Kitasatosporales
0	2	0	C	1921781	Kiritimatiellia
0	2	0	O	622452	Kineosporiales
0	23	0	P	1134404	Ignavibacteriota
0	15	0	O	2800060	Hyphomonadales
0.99	17803	2811	O	356	Hyphomicrobiales
0	2	0	O	119069	Hydrogenophilales
0	19	0	O	1921002	Holosporales
0	3	0	O	2732543	Hepelivirales
0	1	0	C	183963	Halobacteria
0	25	0	O	3031714	Haliangiales
0	11	0	O	53433	Halanaerobiales
0	13	0	O	1643682	Geodermatophilales
0	1	0	O	3031668	Geobacterales
0	3	0	C	219685	Gemmatimonadia
0	7	0	O	3108222	Geminicoccales
0	11	0	C1	118884	Gammaproteobacteria incertae sedis
0	33	0	O	203491	Fusobacteriales
0	1	0	C	204430	Fibrobacteria
0	1	0	O	1442155	Ferrovales
2	36111	323	O	186802	Eubacteriales
0	7	0	O	526525	Erysipelotrichales
0	73	0	O	186328	Entomoplasmatales
0.02	443	49	O	91347	Enterobacterales
0	1	0	O	1783344	Endomicrobiales
0	5	0	O	2066490	Emcibacterales
0	20	0	O	641854	Elusimicrobiales
0	1	0	O	1747768	Egibacterales
0	4	0	O	1643822	Eggerthellales
0	1	0	O	69541	Desulfuromonadales
0	45	0	O	213115	Desulfovibrionales
0	2	0	O	3024411	Desulfobulbales
0	3	0	O	213118	Desulfobacterales
0	4	0	O	118964	Deinococcales
0	22	0	O	191393	Deferribacterales
0	37	1	C	3028117	Cyanophyceae
0	23	0	O	84999	Coriobacteriales
0	1	0	O	2138246	Coprothermobacterales
0	5	0	O	1077263	Chthonomonadales
0	3	0	O	189769	Chrysiogenales
0	57	1	O	135613	Chromatiales
0	2	0	O	3082768	Christensenellales
0	20	0	P	1090	Chlorobiota
0	3	0	C	204429	Chlamydiia
0	5	0	F	3152113	Chimalliviridae
0	37	0	O	1706369	Cellvibrionales
0.02	292	0	O	204458	Caulobacterales
0	2	0	O	135615	Cardiobacteriales
0	5	0	O	2494207	Capsulimonadales
0	1	0	O	3119832	Candidatus Puniceispirillales
0	17	10	O	54526	Candidatus Pelagibacterales
0	1	0	O	2039638	Candidatus Nanopelagicales
0	2	0	O	3399795	Candidatus Johnevansiales
0	1	0	O	3031460	Candidatus Desulfofervidales
0	2	0	C	2517206	Candidatus Brocadiia
0	1	0	C	3121607	Candidatus Bipolaricaulia
0	32	2	O	213849	Campylobacterales
0	1	0	O	3071001	Caldicellulosiruptorales
0.48	8667	4714	O	80840	Burkholderiales
0	2	0	O	332160	Bryobacterales
0	2	0	O	1643687	Brevinematales
0	1	0	O	1643686	Brachyspirales
0.1	1789	0	K2	33213	Bilateria
0	12	0	O	85004	Bifidobacteriales
0.02	300	0	C1	119066	Betaproteobacteria incertae sedis
0	24	0	O	213481	Bdellovibrionales
0	2	0	P	1936987	Balneolota
0.15	2667	414	P	976	Bacteroidota
0	17	4	O	2024979	Bacteriovoracales
0.03	527	31	O	1385	Bacillales
0	3	0	O	32069	Aquificales
0.01	262	2	O	135622	Alteromonadales
0	73	0	O	135624	Aeromonadales
0	2	0	O	622450	Actinopolysporales
0	15	0	O	2037	Actinomycetales
0	1	0	O	225057	Acidithiobacillales
0	15	0	O	84993	Acidimicrobiales
0	6	0	O	1692040	Acidiferrobacterales
0	3	0	O	1843488	Acidaminococcales
0	3	0	O	186329	Acholeplasmatales
0	22	3	O	3120395	Acetobacterales
0	1	0	F	2844881	Zymomonadaceae
0	1	0	F	2008794	Zoogloeaceae
0	1	0	F	2748673	Zhaonellaceae
0	22	0	F	1903411	Yersiniaceae
0	10	0	F	335928	Xanthobacteraceae
0	1	0	F	1738654	Woeseiaceae
0	1	0	F	1676141	Wenzhouxiangellaceae
0.01	153	1	F	641	Vibrionaceae
0	11	0	O	48461	Verrucomicrobiales
0	19	0	F	31977	Veillonellaceae
0	7	0	O1	1699067	unclassified Rickettsiales
0	1	0	O1	1665628	unclassified Mycoplasmatales
0	1	0	O1	305752	unclassified Enterobacterales
0	4	0	F	2805591	Tropherymataceae
0	10	0	F	2845253	Treponemataceae
0.01	107	0	F	1737406	Tissierellaceae
0	1	0	O	2907185	Tichowtungiales
0	1	0	F	135617	Thiotrichaceae
0	1	0	F	2008790	Thiobacillaceae
0	1	1	F	188709	Thermotogaceae
0	1	0	F	3118657	Thermotaleaceae
0	2	0	F	3120748	Thermosulfidibacteraceae
0	2	0	F	3024225	Thermospiraceae
0	1	0	F	2012	Thermomonosporaceae
0	3	0	F	2848916	Thermohalobacteraceae
0	1	0	F	188711	Thermodesulfobacteriaceae
0	7	0	F	186814	Thermoanaerobacteraceae
0	3	0	F	188786	Thermaceae
0	3	0	F	2844866	Thalassospiraceae
0	1	0	F	2844864	Thalassobaculaceae
0	24	0	F	3142785	Terrirubraceae
0	1	0	F	2813951	Terasakiellaceae
0	1	0	O	1771349	Tepidisphaerales
0	1	0	F	2992719	Tepidimicrobiaceae
0	11	0	F	2770092	Tepidanaerobacteraceae
0	3	0	F	1549128	Temperatibacteraceae
0	1	0	F	2812024	Syntrophotaleaceae
0	1	0	F	68298	Syntrophomonadaceae
0	1	0	F	213465	Syntrophobacteraceae
0	8	6	O	1890424	Synechococcales
0	31	2	F	995019	Sutterellaceae
0	4	0	F	2771471	Sulfurimonadaceae
0	3	0	F	2772226	Sulfuricellaceae
0	9	0	F	118883	Sulfolobaceae
0	1	0	F	2004	Streptosporangiaceae
0.01	149	0	F	2062	Streptomycetaceae
0.01	126	6	F	1300	Streptococcaceae
0	30	0	F	2008793	Sterolibacteriaceae
0	1	0	F	2844601	Stellaceae
0	28	21	F	2821832	Stappiaceae
0.01	144	8	F	90964	Staphylococcaceae
0	2	0	F	1843490	Sporomusaceae
0	2	0	F	2992718	Sporanaerobacteraceae
0	1	0	F	1706375	Spongiibacteraceae
0	73	0	F	2131	Spiroplasmataceae
0	2	0	F	137	Spirochaetaceae
0	2	0	F	2820280	Sphingosinicellaceae
0.06	1054	465	F	41297	Sphingomonadaceae
0	49	0	C	117747	Sphingobacteriia
0.04	762	146	F	2975441	Sphaerotilaceae
0	8	8	F	2791015	Sphaerochaetaceae
0	1	0	O1	80812	Sorangiineae
0	14	0	F	267890	Shewanellaceae
0	3	0	F	1843491	Selenomonadaceae
0	9	0	O	2483366	Sedimentisphaerales
0	1	0	F	3067276	Sedimenticolaceae
0	1	0	C	1937959	Saprospiria
0	3	0	F	1055686	Sandaracinaceae
0	1	0	F	742031	Salinisphaeraceae
0	1	0	F	2137278	Salinarimonadaceae
0	7	1	F	255527	Saccharospirillaceae
0	4	0	F	84997	Rubrobacteraceae
0	3	0	F	3385906	Roseomonadaceae
0	47	13	F	2854170	Roseobacteraceae
0	2	2	F	2800062	Robiginitomaculaceae
0	23	2	F	775	Rickettsiaceae
0	4	0	F1	2842422	Rhodovirinae
0	11	0	F	2844403	Rhodovibrionaceae
0.01	123	0	C	1853222	Rhodothermia
0	19	0	F	41295	Rhodospirillaceae
0	6	0	F	3149308	Rhodoligotrophaceae
0	3	0	F	75787	Rhodocyclaceae
0	15	0	O1	3374108	Rhodobacter group
0	8	1	F	1775411	Rhodanobacteraceae
0	1	0	F	3423714	Rhizorhabdaceae
0.01	117	8	F	82115	Rhizobiaceae
0	3	0	F	2844375	Reyranellaceae
0	1	0	O	415001	Puniceicoccales
0	1	0	F	267894	Psychromonadaceae
0	2	0	F	2070	Pseudonocardiaceae
0.16	2917	286	F	135621	Pseudomonadaceae
0	24	0	F	213483	Pseudobdellovibrionaceae
0.01	205	0	F	267888	Pseudoalteromonadaceae
0.01	108	2	F	31957	Propionibacteriaceae
0	1	1	F	85017	Promicromonosporaceae
0	1	0	F	49	Polyangiaceae
0	1	0	O	52604	Pleurocapsales
0	1	0	F	2843308	Pleomorphomonadaceae
0	9	1	C1	3405232	Planctomycetia incertae sedis
0.04	804	0	O	112	Planctomycetales
0	10	1	F	135616	Piscirickettsiaceae
0	47	0	O	2691354	Pirellulales
0.01	191	73	F	69277	Phyllobacteriaceae
0	3	0	O	666506	Phycisphaerales
0	10	0	F	2843305	Phreatobacteraceae
0	5	0	G	680115	Phikzvirus
0	16	8	F	186804	Peptostreptococcaceae
0	54	0	F	1570339	Peptoniphilaceae
0	2	0	F	186807	Peptococcaceae
0	1	0	F	3120161	Peptoclostridiaceae
0	23	0	F	1903410	Pectobacteriaceae
0	52	23	F	712	Pasteurellaceae
0	10	0	F	255474	Parvularculaceae
0	7	0	F	2813035	Parvibaculaceae
0.01	107	16	F	31989	Paracoccaceae
0	58	0	F	186822	Paenibacillaceae
0.01	125	55	F	75682	Oxalobacteraceae
0.01	165	13	F	216572	Oscillospiraceae
0	20	0	C1	1301283	Oscillatoriophycideae
0	1	0	F	2805590	Ornithinimicrobiaceae
0	1	0	F	1240483	Orbaceae
0	2	0	O	415000	Opitutales
0	1	0	F	191033	Oleiphilaceae
0	30	8	F	135620	Oceanospirillaceae
0	3	0	F	3031145	Novispirillaceae
0	5	0	O	1161	Nostocales
0	1	0	F	85015	Nocardioidaceae
0	6	0	F	85025	Nocardiaceae
0	2	0	F	189779	Nitrospiraceae
0	15	0	F	206379	Nitrosomonadaceae
0.78	14089	8943	F	41294	Nitrobacteraceae
0	6	0	F	568386	Nevskiaceae
0	1	0	F	3039168	Neomoorellaceae
0	71	25	F	481	Neisseriaceae
0	6	6	S	1871025	Ndongobacter massiliensis
0	1	0	F	224467	Nautiliaceae
0	7	0	F	3118656	Natronincolaceae
0	1	0	S	209052	Naesvirus bcep781
0	34	0	G	2767358	Mycoplasmopsis
0	1	0	G	2995234	Mycoplasmoides
0	9	0	F	2092	Mycoplasmataceae
0.17	3130	43	F	1762	Mycobacteriaceae
0	1	0	F	267891	Moritellaceae
0	11	1	F	1903414	Morganellaceae
0.02	393	60	F	468	Moraxellaceae
0	4	0	F	2843199	Miltoncostaeaceae
0	4	0	F	28056	Micromonosporaceae
0	30	6	F	1268	Micrococcaceae
0	25	0	F	1706373	Microbulbiferaceae
0.05	826	292	F	85023	Microbacteriaceae
0	3	0	F	3149309	Methylopilaceae
0	72	3	F	32011	Methylophilaceae
0	15	1	F	31993	Methylocystaceae
0	22	0	F	403	Methylococcaceae
0.01	233	82	F	119045	Methylobacteriaceae
0	1	0	O	94695	Methanosarcinales
0	1	0	O	2158	Methanobacteriales
0	2	0	G	2895509	Metamycoplasma
0	1	0	G	2923352	Mesomycoplasma
0	41	0	F	1769717	Mesoaciditogaceae
0	3	0	F	2560066	Matonaviridae
0	4	0	F	580372	Mariprofundaceae
0	5	0	F	2887365	Marinobacteraceae
0	35	0	F	3120710	Marinicellaceae
0	3	1	F	2800061	Maricaulaceae
0.09	1691	179	F	32033	Lysobacteraceae
0	12	0	F	186820	Listeriaceae
0	2	0	F	2723775	Lichenihabitantaceae
0	3	0	F	1129771	Leptotrichiaceae
0	5	0	F	170	Leptospiraceae
0	1	0	O	3079749	Leptolyngbyales
0	9	0	F	444	Legionellaceae
0	6	0	F	2805586	Lawsonellaceae
0.01	167	17	F	33958	Lactobacillaceae
0	24	0	F	186803	Lachnospiraceae
0	1	0	F	2692416	Ktedonosporobacteraceae
0	3	0	F	1331809	Kordiimonadaceae
0	25	0	F	224464	Kofleriaceae
0	2	0	O	1921782	Kiritimatiellales
0	2	0	F	83778	Kineosporiaceae
0	1	0	F	3085096	Ketobacteraceae
0	6	0	O	2691356	Isosphaerales
0	23	0	C	795747	Ignavibacteria
0	1	0	F	3018589	Ignatzschineriaceae
0	6	6	F	267893	Idiomarinaceae
0	15	0	F	633392	Iamiaceae
0	15	1	F	69657	Hyphomonadaceae
0	20	0	O1	119042	Hyphomicrobiales incertae sedis
0	32	0	F	45401	Hyphomicrobiaceae
0	2	0	F	224027	Hydrogenothermaceae
0	2	0	F	206349	Hydrogenophilaceae
0	17	0	F	44746	Holosporaceae
0	1	0	F	31984	Heliobacteriaceae
0	9	0	F	72293	Helicobacteraceae
0	25	0	F	255526	Halothiobacillaceae
0	39	2	F	28256	Halomonadaceae
0	3	0	F	53434	Halobacteroidaceae
0	1	0	F	1652132	Halobacteriovoraceae
0	1	0	O	2235	Halobacteriales
0	8	0	F	972	Halanaerobiaceae
0	9	0	F	224379	Hahellaceae
0	13	0	F	1903412	Hafniaceae
0	1	0	F	2042895	Gottschalkiaceae
0	2	0	F	85026	Gordoniaceae
0	1	0	O	307595	Gloeobacterales
0	22	0	F	2945019	Geovibrionaceae
0	13	0	F	85030	Geodermatophilaceae
0	1	1	F	3366852	Geochordaceae
0	1	0	F	213422	Geobacteraceae
0	3	0	O	219686	Gemmatimonadales
0	9	0	O	2691355	Gemmatales
0	7	0	F	2066434	Geminicoccaceae
0	20	0	F	90627	Gallionellaceae
0	3	0	F	3120698	Gallaecimonadaceae
0	30	0	F	203492	Fusobacteriaceae
0	7	0	F	34064	Francisellaceae
0.09	1677	0	C	117743	Flavobacteriia
0	2	0	F	3118655	Filifactoraceae
0	1	0	O	218872	Fibrobacterales
0	2	2	F	1643950	Fervidobacteriaceae
0	1	0	F	1442156	Ferrovaceae
0	1	0	F	267892	Ferrimonadaceae
0	57	0	F	186806	Eubacteriaceae
0	24	3	F	335929	Erythrobacteraceae
0	7	5	F	128827	Erysipelotrichaceae
0	8	0	F	1903409	Erwiniaceae
0	14	0	F	81852	Enterococcaceae
0.02	304	104	F	543	Enterobacteriaceae
0	14	0	F	2066474	Endozoicomonadaceae
0	2	2	S	1248727	endosymbiont of unidentified scaly snail isolate Monju
0	1	1	F	1783343	Endomicrobiaceae
0	5	0	F	2066491	Emcibacteraceae
0	20	2	F	641876	Elusimicrobiaceae
0	3	0	F	2690195	Elioraeaceae
0	1	0	F	1747769	Egibacteraceae
0	4	4	F	1643826	Eggerthellaceae
0	21	6	F	72276	Ectothiorhodospiraceae
0	6	0	F	3031144	Dongiaceae
0	16	1	F	2831106	Devosiaceae
0.1	1789	0	K3	33511	Deuterostomia
0	43	12	F	194924	Desulfovibrionaceae
0	2	0	F	213117	Desulfohalobiaceae
0	2	0	F	2931039	Desulfococcaceae
0	1	0	F	2886822	Desulfocapsaceae
0	1	0	F	213121	Desulfobulbaceae
0	1	0	F	213119	Desulfobacteraceae
0.02	362	0	F	2937909	Desulfitobacteriaceae
0	4	0	F	145357	Dermacoccaceae
0	4	0	F	183710	Deinococcaceae
0	52	0	C	768503	Cytophagia
0	2	0	O1	80811	Cystobacterineae
0	11	1	F	118968	Coxiellaceae
0	35	0	F	1653	Corynebacteriaceae
0	2	0	F	3228937	Coralliovaceae
0	1	0	F	2138247	Coprothermobacteraceae
0.06	996	522	F	80864	Comamonadaceae
0	7	0	F	267889	Colwelliaceae
1.95	35200	14171	F	31979	Clostridiaceae
0	5	0	F	1077264	Chthonomonadaceae
0	3	0	F	189770	Chrysiogenaceae
0	1	0	F	1499392	Chromobacteriaceae
0	8	0	F	1046	Chromatiaceae
0	2	0	F	990719	Christensenellaceae
0	20	0	C	191410	Chlorobiia
0	3	0	O	51291	Chlamydiales
0.02	399	0	C	1853228	Chitinophagia
0	10	4	F	2897177	Chitinibacteraceae
0	11	0	F	1706371	Cellvibrionaceae
0	15	0	F	85016	Cellulomonadaceae
0.02	292	136	F	76892	Caulobacteraceae
0	15	0	F	2705999	Casimicrobiaceae
0	30	2	F	186818	Caryophanaceae
0	3	0	F	186828	Carnobacteriaceae
0	1	0	F	868	Cardiobacteriaceae
0	1	0	F	2864377	Carbonactinosporaceae
0	5	0	F	2494208	Capsulimonadaceae
0	1	0	G	2738850	Candidatus Reidiella
0	1	0	F	3119833	Candidatus Puniceispirillaceae
0	4	4	F	3399801	Candidatus Pseudothioglobaceae
0	3	1	G	1381133	Candidatus Profftella
0	3	0	O1	2813274	Candidatus Pelagibacterales incertae sedis
0	4	0	F	1655514	Candidatus Pelagibacteraceae
0	2	0	F	1777752	Candidatus Paracaedibacteraceae
0	1	0	G	1301080	Candidatus Nasuia
0	6	0	G	204619	Candidatus Nardonella
0	1	1	F	2162846	Candidatus Nanopelagicaceae
0	23	0	F	1328881	Candidatus Midichloriaceae
0	1	0	F	3121618	Candidatus Korobacteraceae
0.02	280	255	G	33055	Candidatus Kinetoplastidibacterium
0	2	0	F	3399796	Candidatus Johnevansiaceae
0	1	0	F	1902584	Candidatus Desulfofervidaceae
0	2	0	F	2603433	Candidatus Deianiraeaceae
0	2	0	O	1127829	Candidatus Brocadiales
0	1	0	O	3121608	Candidatus Bipolaricaulales
0	1	0	G	327159	Candidatus Accumulibacter
0	8	0	F	72294	Campylobacteraceae
0	2	0	F	3118654	Caminicellaceae
0	1	1	F	3071002	Caldicellulosiruptoraceae
0	30	1	O1	224471	Burkholderiales genera incertae sedis
0.1	1799	498	F	119060	Burkholderiaceae
0	2	0	F	1962910	Bryobacteraceae
0	9	0	F	2812006	Bruguierivoracaceae
0	7	0	F	118882	Brucellaceae
0	2	0	F	2951104	Breznakiellaceae
0	1	0	F	85019	Brevibacteriaceae
0	1	0	F	143786	Brachyspiraceae
0	3	3	F1	2946625	Boydwoodruffvirinae
0	5	0	F	1643685	Borreliaceae
0	5	0	F	145358	Bogoriellaceae
0.01	103	0	F	2831090	Blastochloridaceae
0	12	1	F	31953	Bifidobacteriaceae
0	19	0	F	45404	Beijerinckiaceae
0	14	0	F	772	Bartonellaceae
0	2	0	C	1853221	Balneolia
0	75	0	C	200643	Bacteroidia
0	12	0	F	263369	Bacteriovoracaceae
0.01	232	20	F	186817	Bacillaceae
0	8	0	F	2829815	Azospirillaceae
0	3	2	F	2008795	Azonexaceae
0	13	0	F	255475	Aurantimonadaceae
0	23	0	F	1643824	Atopobiaceae
0	9	8	F	2808963	Arcobacteraceae
0	1	0	F	64898	Aquificaceae
0	1	0	F	3120669	Anoxybacillaceae
0	44	3	F	942	Anaplasmataceae
0	15	0	F	2685818	Amorphaceae
0	25	0	F	72275	Alteromonadaceae
0	5	0	F	2792775	Alsobacteraceae
0	4	4	S	3077944	Alphaproteobacteria bacterium endosymbiont of Tiliacea citrago
0	19	0	F	186823	Alicyclobacillaceae
0	12	0	F	224372	Alcanivoracaceae
0.01	210	5	F	506	Alcaligenaceae
0	5	0	F	2829814	Ahrensiaceae
0	1	0	F	2650922	Aestuariivirgaceae
0	73	0	F	84642	Aeromonadaceae
0	3	0	F	186827	Aerococcaceae
0	2	0	F	622451	Actinopolysporaceae
0	15	3	F	2049	Actinomycetaceae
0	9	0	F	204434	Acidobacteriaceae
0	1	0	F	225058	Acidithiobacillaceae
0	2	0	F	2992717	Acidilutibacteraceae
0	6	0	F	1692041	Acidiferrobacteraceae
0	3	0	F	909930	Acidaminococcaceae
0	3	0	F	2146	Acholeplasmataceae
0	13	4	F	433	Acetobacteraceae
0	8	0	S	596095	Abyssogena phaseoliformis symbiont
0	1	0	G	541	Zymomonas
0	16	0	F1	114403	Zymobacter group
0	1	0	G	2748674	Zhaonella
0	18	0	G	629	Yersinia
0	11	4	G	2370	Xylella
0	1	0	G	626	Xenorhabdus
0.01	169	37	G	338	Xanthomonas
0	6	4	G	1884926	Wukongibacter
0	25	0	F1	952	Wolbachieae
0	1	0	G	1738655	Woeseia
0	1	0	G	1676142	Wenzhouxiangella
0	7	0	G	46255	Weissella
0	1	0	G	496496	Viridibacillus
0	1	0	G	84406	Virgibacillus
0.01	146	14	G	662	Vibrio
0	11	5	F	203557	Verrucomicrobiaceae
0	4	0	G	364316	Verminephrobacter
0.01	91	78	G	34072	Variovorax
0	4	0	G	1649510	Variibacter
0	9	0	G	2919468	Vandammella
0	4	0	G	160795	Ureibacillus
0	10	0	G	401469	Undibacterium
0	4	1	F1	36866	unclassified Enterobacteriaceae
0	6	0	G1	3099057	unclassified Candidatus Nardonella
0	14	0	G	1918598	Turicimonas
0	9	9	G	432330	Tumebacillus
0	9	0	G	2800686	Tsuneonella
0	4	0	G	2038	Tropheryma
0	1	0	G	2083206	Tritonibacter
0	10	8	G	157	Treponema
0	1	0	F	119859	Tolypothrichaceae
0	5	0	G	43947	Tolumonas
0	7	0	G	171436	Tistrella
0.01	107	0	G	41273	Tissierella
0	1	0	F	2907186	Tichowtungiaceae
0	1	0	G	1030	Thiothrix
0	1	0	G	1654787	Thiopseudomonas
0	2	1	G	32012	Thiomonas
0	3	0	G	933	Thiomicrospira
0	6	5	G	2039723	Thiomicrorhabdus
0	1	0	G	13724	Thiocystis
0	1	0	G	1056	Thiocapsa
0	8	7	G	106633	Thioalkalivibrio
0	3	0	G	270	Thermus
0	2	0	G	412592	Thermosulfidibacter
0	2	0	G	3024226	Thermospira
0	14	0	G	2847307	Thermophilibacter
0	40	6	G	141948	Thermomonas
0	8	0	G	3449104	Thermohahella
0	1	0	G	1740	Thermodesulfobacterium
0	63	0	G	2304691	Thermoclostridium
0	1	0	G	85073	Thermochromatium
0	1	0	G	28895	Thermoanaerobacterium
0	1	1	G	1754	Thermoanaerobacter
0	1	0	G	202949	Thermanaeromonas
0	1	0	G	33057	Thauera
0	7	0	G	1518149	Thalassotalea
0	3	0	G	168934	Thalassospira
0	6	0	G	187492	Thalassolituus
0	1	0	G	526215	Thalassobaculum
0	1	0	G	72763	Tessaracoccus
0	24	0	G	3142786	Terrirubrum
0	4	0	G	2874214	Terrihabitans
0	1	0	G	196080	Terasakiella
0	1	0	F	1771355	Tepidisphaeraceae
0	4	4	G	214904	Tepidibacter
0	27	2	F1	2895353	Telluria group
0	1	0	G	29574	Taylorella
0	12	4	G	1395974	Tardiphaga
0	1	0	G	2685927	Tardibacter
0	1	0	G	2812025	Syntrophotalea
0	1	0	G	29526	Syntrophobacter
0	2	0	F	1890426	Synechococcaceae
0	1	0	G	13275	Suttonella
0	9	7	G	40544	Sutterella
0	1	0	G	1938335	Sulfuritortus
0	24	0	G	1054211	Sulfuritalea
0	2	0	G	212790	Sulfurihydrogenibium
0	2	0	G	1692042	Sulfurifustis
0	3	3	G	1778653	Sulfuriferula
0	3	1	G	3050898	Sulfuricystis
0	2	2	G	286130	Sulfuricurvum
0	2	0	G	1744881	Sulfuricaulis
0	2	0	G	3451668	Sulfonitrofixus
0	2	0	G	60136	Sulfitobacter
0	12	12	G	292632	Subdoligranulum
0	3	0	G	2901164	Stutzerimonas
0.01	143	10	G	1883	Streptomyces
0.01	120	55	G	1301	Streptococcus
0	1	0	G	157591	Sterolibacterium
0.07	1260	1164	G	40323	Stenotrophomonas
0	1	0	G	93	Stella
0.01	130	39	G	1279	Staphylococcus
0	6	0	G	1569	Sporosarcina
0	2	0	G	2375	Sporomusa
0	2	0	G	165812	Sporanaerobacter
0	1	1	G	630749	Spongiibacter
0	73	59	G	2132	Spiroplasma
0	7	2	G	1335745	Spiribacter
0	1	0	G	165697	Sphingopyxis
0.03	538	289	G	13687	Sphingomonas
0	1	0	G	1227948	Sphingomicrobium
0	2	0	G	165695	Sphingobium
0	49	0	O	200666	Sphingobacteriales
0	3	0	G	34102	Sphaerotilus
0	9	0	G	84565	Sodalis
0	9	0	G	1193515	Snodgrassella
0	5	0	G	204447	Skermanella
0	14	0	F1	227292	Sinorhizobium/Ensifer group
0	1	0	G	1861863	Sinimarinibacterium
0	1	0	G	352450	Simplicispira
0	1	0	G	314343	Sideroxydans
0	13	11	G	22	Shewanella
0	4	0	G	613	Serratia
0	4	0	G	1890059	Serpentinicella
0	1	0	G	970	Selenomonas
0	9	0	F	2483367	Sedimentisphaeraceae
0	1	0	G	2529408	Schaalia
0	5	0	G	2726810	Scandinavium
0	19	0	G	1266	Sarcina
0	1	0	O	1936988	Saprospirales
0	3	0	G	1055688	Sandaracinus
0	30	0	G	590	Salmonella
0	8	0	G	263377	Salipiger
0	2	0	G	1649491	Salinispirillum
0	1	0	G	1616789	Salinispira
0	1	0	G	180541	Salinisphaera
0	1	0	G	690086	Salinarimonas
0	3	0	G	231683	Saccharospirillum
0	9	0	G	2100760	Saccharolobus
0	9	0	G	2894574	Saccharobesus
0	1	0	G	2862144	Ruoffia
0	29	0	G	1263	Ruminococcus
0	2	0	G	1914449	Rugosibacter
0	4	0	G	42255	Rubrobacter
0	2	0	G	28067	Rubrivivax
0	3	0	G	11040	Rubivirus
0	1	1	G	74030	Roseovarius
0	1	0	G	2433	Roseobacter
0	2	0	G	93682	Roseivivax
0	1	0	G	1915401	Roseitalea
0	16	0	G	121820	Roseinatronobacter
0	8	0	G	336277	Roseicyclus
0	4	0	G	1209946	Roseicitreum
0	1	0	G	841	Roseburia
0.03	529	163	G	93681	Roseateles
0	8	3	G	59195	Rickettsiella
0	17	0	F1	33988	Rickettsieae
0	7	7	S	2486578	Rickettsiales endosymbiont of Stachyamoeba lipophora
0.01	123	0	O	1853224	Rhodothermales
0	2	0	G	1081	Rhodospirillum
0	37	7	G	1073	Rhodopseudomonas
0	7	0	G	29407	Rhodoplanes
0	1	0	G	2680018	Rhodophyticola
0	19	6	G	1068	Rhodomicrobium
0	6	0	G	987053	Rhodoligotrophos
0	40	1	G	28065	Rhodoferax
0	1	0	G	1827	Rhodococcus
0	15	0	G	1060	Rhodobacter
0	1	0	G	75309	Rhodanobacter
0	86	28	F1	227290	Rhizobium/Agrobacterium group
0	12	0	G	212743	Rhizobacter
0	2	0	G	67575	Rheinheimera
0	3	0	G	445219	Reyranella
0	1	0	G	1645	Renibacterium
0	1	0	G	230494	Reinekea
0	3	0	G	174951	Ramlibacter
0.04	675	570	G	48736	Ralstonia
0	1	0	G	67572	Psychromonas
0	1	0	G	1573826	Psychrobium
0	24	12	G	497	Psychrobacter
0	15	1	G	83618	Pseudoxanthomonas
0	4	0	G	1734920	Pseudorhodoplanes
0	3	0	G	1679449	Pseudooceanicola
0	1	0	G	1847	Pseudonocardia
0.15	2620	1941	G	286	Pseudomonas
0	1	0	G	3382694	Pseudoluteimonas
0	6	4	G	556257	Pseudolabrys
0	1	0	G	1742991	Pseudoglutamicibacter
0	22	0	G	2035811	Pseudodesulfovibrio
0.01	205	0	G	53246	Pseudoalteromonas
0	4	0	G	2943291	Pseudemcibacter
0	1	0	G	586	Providencia
0	2	0	G	583	Proteus
0	9	0	G	1155385	Proteiniclasticum
0	1	0	G	1743	Propionibacterium
0	43	0	G	2800373	Priestia
0	1	0	G	1434032	Pontimonas
0	1	0	G	289201	Pontibacillus
0	51	5	G	44013	Polynucleobacter
0	1	0	G	261933	Pleomorphomonas
0.04	804	0	F	126	Planctomycetaceae
0	1	0	G	2066914	Piscinibacterium
0	57	0	G	1114981	Piscinibacter
0	45	0	F	2691357	Pirellulaceae
0	9	0	G	2831955	Pikeienuella
0	84	0	G	152267	Pigmentiphaga
0	34	34	G	28100	Phyllobacterium
0	3	0	F	666507	Phycisphaeraceae
0	10	0	G	1632780	Phreatobacter
0	6	0	G	657	Photobacterium
0	5	0	S	169683	Phikzvirus phiKZ
0	34	34	G	20	Phenylobacterium
0	3	0	G	33024	Phascolarctobacterium
0	1	0	G	1649479	Permianibacter
0	2	0	G	2675229	Peribacillus
0	12	1	G	263370	Peredibacter
0	27	0	G	162289	Peptoniphilus
0	1	0	G	1481960	Peptoclostridium
0	1	0	F	3375061	Pendulisporaceae
0	4	0	G	106146	Pelistega
0	11	0	G	643951	Pelagibius
0	24	0	G	1253	Pediococcus
0	14	1	G	122277	Pectobacterium
0	2	0	G	745	Pasteurella
0	6	1	G	208215	Parvularcula
0	2	0	G	256616	Parvibaculum
0	15	0	G	2683599	Paroceanicella
0	18	0	G	3416099	Parelusimicrobium
0	1	0	G	2709685	Parasphingorhabdus
0	1	1	G	1234545	Parasphingopyxis
0	11	0	G	2718863	Pararobbsia
0	2	0	G	1612157	Pararhodospirillum
0	2	0	G	265	Paracoccus
0	2	1	G	1849822	Paraclostridium
0	25	0	G	3051137	Paracidovorax
0	34	8	G	1822464	Paraburkholderia
0	3	0	G	53335	Pantoea
0	13	0	G	93217	Pandoraea
0	2	0	G	1649475	Paludibaculum
0	1	0	G	1882917	Pajaroellobacter
0	55	29	G	44249	Paenibacillus
0	15	0	G	846	Oxalobacter
0	6	1	G	219181	Ottowia
0	18	0	O	1150	Oscillatoriales
0	1	0	G	125287	Ornithinimicrobium
0	4	3	G	1594166	Oricola
0	2	1	F	134623	Opitutaceae
0	9	0	G	133925	Olsenella
0	1	0	G	141450	Oleiphilus
0	84	0	G	1434026	Oceanirhabdus
0	1	1	G	153232	Oceanicaulis
0	1	1	G	2709686	Novosphingopyxis
0	12	0	G	165696	Novosphingobium
0	4	0	F	1162	Nostocaceae
0	3	0	G	169055	Nordella
0	1	0	G	83681	Nonomuraea
0	1	0	G	1839	Nocardioides
0	5	0	G	1817	Nocardia
0	2	1	G	1234	Nitrospira
0	15	2	G	914	Nitrosomonas
0	12	2	G	911	Nitrobacter
0	1	0	G	2802295	Nitratidesulfovibrio
0	3	0	G	2978367	Nicoliella
0	3	2	G	2837506	Niallia
0	1	1	G	282198	Nereida
0	1	0	G	459520	Neptuniibacter
0	2	0	G	33993	Neorickettsia
0	1	0	G	2987605	Neopusillimonas
0	3	0	G	2675232	Neobacillus
0	35	2	G	482	Neisseria
0	1	0	G	191291	Nautilia
0	2	0	G	52003	Natroniella
0	1	0	F	1644061	Natrialbaceae
0	1	0	G	1434022	Naasia
0	1	1	S	171291	Mycoplasmopsis verecunda
0	23	23	S	33923	Mycoplasmopsis felis
0	3	3	S	171284	Mycoplasmopsis cynos
0	7	7	S	55603	Mycoplasmopsis caviae
0	9	3	G	2093	Mycoplasma
0	7	0	G	1866885	Mycolicibacterium
0.17	3080	32	G	1763	Mycobacterium
0	14	2	G	1810868	Mycoavidus
0	1	1	G	2571159	Mycetohabitans
0	8	0	G	2884243	Musicola
0	1	1	G	58050	Moritella
0	1	0	G	581	Morganella
0	12	0	G	475	Moraxella
0	13	13	G	88138	Modestobacter
0	1	0	G	2050	Mobiluncus
0	2	0	G	52225	Mitsuokella
0	4	2	G	2843200	Miltoncostaea
0	6	6	G	186650	Microvirga
0	1	0	G	1873	Micromonospora
0	6	6	G	29404	Microlunatus
0	6	6	G	1269	Micrococcus
0	25	25	G	48073	Microbulbifer
0.01	222	159	G	33882	Microbacterium
0	9	0	G	213485	Micavibrio
0	4	2	G	1156568	Methylovirgula
0	1	1	G	425	Methylosinus
0	2	2	G	2282523	Methylorubrum
0	2	0	G	2872156	Methyloradius
0	2	0	G	1565313	Methyloprofundus
0	66	2	G	16	Methylophilus
0	1	0	G	39773	Methylomicrobium
0	13	1	G	133	Methylocystis
0	15	0	G	413	Methylococcus
0	15	0	G	120652	Methylocella
0	1	0	G	1484898	Methyloceanibacter
0	1	0	G	73778	Methylocaldum
0.01	143	71	G	407	Methylobacterium
0	2	0	G	429	Methylobacter
0	2	0	G	316612	Methylibium
0	1	1	F	2206	Methanosarcinaceae
0	1	0	F	2159	Methanobacteriaceae
0	2	2	S	2125	Metamycoplasma sualvi
0	1	0	G	2675233	Metabacillus
0	50	17	G	68287	Mesorhizobium
0	1	1	S	2100	Mesomycoplasma hyorhinis
0	6	0	G	1649468	Melaminivora
0	17	1	G	906	Megasphaera
0	2	0	G	248744	Marvinbryantia
0	1	0	G	293088	Martelella
0	8	0	G	623276	Maritalea
0	9	0	G	1230698	Marisediminicola
0	4	0	G	377315	Mariprofundus
0	5	0	G	367771	Marinovum
0	5	0	G	28253	Marinomonas
0	7	1	G	48075	Marinobacterium
0	5	0	G	2742	Marinobacter
0	1	0	G	2903100	Mariniplasma
0	7	0	O	1970189	Marinilabiliales
0	35	0	G	863253	Marinicella
0	1	0	G	1792291	Marinagarivorans
0	2	0	G	3064792	Mariluticola
0	4	4	G	2794998	Maridesulfovibrio
0	1	0	G	75984	Mannheimia
0	1	0	G	3425870	Magnetovirga
0	1	0	G	1637257	Mageeibacillus
0	6	0	G	69965	Macrococcus
0	4	1	G	68	Lysobacter
0	2	0	G	400634	Lysinibacillus
0	10	1	G	83614	Luteimonas
0	1	0	G	242605	Luteibacter
0	9	0	F1	1655488	Luna cluster
0	12	0	G	1637	Listeria
0	43	0	G	665874	Limnohabitans
0	1	0	G	131079	Limnobacter
0	7	1	G	2767887	Ligilactobacillus
0	2	2	G	2723776	Lichenihabitans
0	5	0	G	34019	Liberibacter
0	19	2	G	2767886	Levilactobacillus
0	5	5	G	55968	Leucobacter
0	3	0	G	32067	Leptotrichia
0	12	0	G	88	Leptothrix
0	5	2	G	171	Leptospira
0	1	0	F	1890438	Leptolyngbyaceae
0	4	0	G	1649463	Lentilitoribacter
0.02	272	266	G	110932	Leifsonia
0	9	0	G	445	Legionella
0	1	0	G	41707	Lawsonia
0	6	0	G	1847725	Lawsonella
0	16	0	G	47670	Lautropia
0	4	0	G	2767885	Latilactobacillus
0	55	0	G	1578	Lactobacillus
0	24	0	G	2759736	Lacticaseibacillus
0	1	0	G	2719231	Lacrimispora
0	2	0	F	2691359	Lacipirellulaceae
0	2	0	G	1506553	Lachnoclostridium
0	3	2	G	204476	Labrys
0	17	0	G	1649	Kurthia
0	1	0	G	2692417	Ktedonosporobacter
0	3	2	G	288021	Kordiimonas
0	1	0	G	1434011	Komagataeibacter
0	12	0	G	57493	Kocuria
0	60	11	F1	2890311	Klebsiella/Raoultella group
0	1	0	G	2063	Kitasatospora
0	2	0	F	1921783	Kiritimatiellaceae
0	3	0	G	92944	Ketogulonicigenium
0	1	0	G	2025617	Ketobacter
0	1	0	G	257820	Kerstersia
0	1	0	G	1354809	Keratinibaculum
0	1	0	G	2838250	Kaustia
0	5	0	G	885864	Jeongeupia
0	12	0	G	29580	Janthinobacterium
0	2	0	G	188905	Jannaschia
0	6	6	F	1763524	Isosphaeraceae
0	23	0	O	795748	Ignavibacteriales
0	1	1	G	112008	Ignatzschineria
0	11	0	G	467975	Iamia
0	14	1	G	85	Hyphomonas
0	11	6	G	81	Hyphomicrobium
0	3	1	G	2038635	Hyphococcus
0	1	0	G	2004661	Hyphobacterium
0	6	0	G	2705399	Hypericibacter
0	1	0	F	1890500	Hyellaceae
0	2	0	G	70774	Hydrogenophilus
0	29	2	G	47420	Hydrogenophaga
0	5	0	G	243627	Hydrocarboniphaga
0	1	0	G	2650549	Hydrocarboniclastica
0	2	0	G	2605940	Hwanghaeella
0	1	0	G	427753	Humibacter
0	11	0	G	214906	Histophilus
0	4	0	G	881616	Herbiconiux
0	1	0	G	963	Herbaspirillum
0	1	0	G	79598	Heliorestis
0	9	5	G	209	Helicobacter
1.05	19028	0	G	1769729	Hathewaya
0	7	0	G	1763827	Hankyongella
0	25	7	G	109262	Halothiobacillus
0	4	3	G	2901189	Halopseudomonas
0	17	0	G	2745	Halomonas
0	50	1	G	1755832	Haloimpatiens
0	1	0	G	42417	Halobacteroides
0	1	0	G	1652133	Halobacteriovorax
0	25	0	G	162027	Haliangium
0	1	0	G	2321115	Halarcobacter
0	8	0	G	2330	Halanaerobium
0	3	0	G	2893056	Halalkalibacter
0	1	0	G	158481	Hahella
0	7	0	G	724	Haemophilus
0	3	0	G	1804663	Haematospirillum
0	4	0	G	256818	Gulosibacter
0	7	0	G	940557	Granulicella
0	1	1	G	117563	Granulicatella
0	1	0	G	1505664	Gottschalkia
0	2	0	G	2053	Gordonia
0	1	0	G	1742989	Glutamicibacter
0	1	0	F	1890422	Gloeobacteraceae
0	1	1	G	13075	Globicatella
0	2	0	G	1229970	Glaciimonas
0	2	0	G	2860235	Glacieibacterium
0	3	0	G	3058346	Gimibacter
0	1	0	G	1193503	Gilliamella
0	1	0	G	390805	Geosporobacter
0	5	1	G	154116	Georgenia
0	3	0	F	219687	Gemmatimonadaceae
0	9	0	F	1914233	Gemmataceae
0	1	1	G	2701	Gardnerella
0	3	3	G	745410	Gallaecimonas
0	30	5	G	848	Fusobacterium
0	2	0	G	2767881	Fructilactobacillus
0	1	1	G	447237	Frondihabitans
0	7	0	G	262	Francisella
0	1	0	G	2952773	Formicincola
0	8	0	G	3156481	Fodinisporobacter
0	14	0	G	946234	Flavonifractor
0.09	1677	389	O	200644	Flavobacteriales
0	5	0	G	1522056	Flaviflexus
0	1	0	G	119044	Filomicrobium
0	2	0	G	44259	Filifactor
0	1	0	F	204431	Fibrobacteraceae
0	1	0	G	3033930	Fervidibacillus
0	1	0	G	416212	Ferrovum
0	2	2	G	1231242	Ferrovibrio
0	1	0	G	44011	Ferrimonas
0	25	0	G	1604696	Faucicola
0	9	0	G	236752	Fastidiosipila
0	18	0	G	216851	Faecalibacterium
0	19	0	G	1730	Eubacterium
0	81	1	G	561	Escherichia
0	11	0	F1	2800788	Erythrobacter/Porphyrobacter group
0	2	0	G	1647	Erysipelothrix
0	8	0	G	2680021	Ephemeroptericola
0	1	1	G	2834378	Entomospira
0	2	1	G	2758906	Entomomonas
0	4	0	G	2811380	Entomobacter
0	14	1	G	1350	Enterococcus
0	1	0	G	2719313	Enterocloster
0	7	0	F1	191675	Enterobacteriaceae incertae sedis
0	1	1	S	3132096	Enterobacterales bacterium endosymbiont of Anomoneura mori
0	4	0	G	547	Enterobacter
0	8	0	G	3405233	Engelhardtia
0	14	0	G	305899	Endozoicomonas
0	1	1	S	1609546	endosymbiont DhMRE of Dentiscutata heterogama
0	1	0	G	1602338	Emcibacter
0	5	0	G	2699295	Embleya
0	3	0	G	457933	Elioraea
0	11	0	G	1597779	Eleftheria
0	10	0	G	943	Ehrlichia
0	1	0	G	1747770	Egibacter
0	13	0	G	635	Edwardsiella
0	3	1	G	231454	Dyella
0	6	0	G	1980697	Duodenibacillus
0	1	0	G	189330	Dorea
0	1	0	G	204037	Dickeya
0	5	0	G	238749	Diaphorobacter
0	2	0	G	39948	Dialister
0	5	2	G	46913	Devosia
0	3	0	G	393029	Desulfurispirillum
0	3	2	G	872	Desulfovibrio
0	1	0	G	2886823	Desulfosediminicola
0	2	0	G	2916693	Desulforamulus
0	2	0	G	45654	Desulfonema
0	2	0	G	45662	Desulfohalobium
0	1	0	G	893	Desulfobulbus
0	1	1	G	2289	Desulfobacter
0	1	0	G	36853	Desulfitobacterium
0	4	0	G	57495	Dermacoccus
0	22	0	G	117999	Denitrovibrio
0	1	0	G	2767880	Dellaglioa
0	2	0	G	80865	Delftia
0	4	2	G	1298	Deinococcus
0.02	361	0	G	56112	Dehalobacter
0	4	0	G	111830	Defluviicoccus
0	3	0	G	1940143	Dankookia
0	2	0	G	35753	Dactylosporangium
0	52	2	O	768507	Cytophagales
0	2	0	G	2675230	Cytobacillus
0.01	97	43	G	1912216	Cutibacterium
0	1	0	G	2034	Curtobacterium
0.02	327	193	G	106589	Cupriavidus
0	1	1	G	69578	Cryobacterium
0	2	0	G	776	Coxiella
0	35	25	G	1716	Corynebacterium
0	2	0	G	3228940	Coralliovum
0	1	0	F	3056371	Coraliomargaritaceae
0	1	0	G	68335	Coprothermobacter
0	2	0	G	334107	Conchiformibius
0	3	0	G	2767879	Companilactobacillus
0.01	119	63	G	283	Comamonas
0	2	1	G	202907	Collimonas
0	5	0	G	2211635	Cognatishimia
0	4	4	G	204286	Cobetia
0.1	1814	641	G	1485	Clostridium
0	2	0	G	1870884	Clostridioides
0	2	1	G	1573	Clavibacter
0	9	0	G	544	Citrobacter
0	1	0	G	2883512	Citrifermentans
0	5	0	G	1077265	Chthonomonas
0	2	0	O	1118	Chroococcales
0	1	0	G	535	Chromobacterium
0	2	1	G	990721	Christensenella
0.1	1789	0	P	7711	Chordata
0	20	0	O	191411	Chlorobiales
0	2	0	G	458032	Chloracidobacterium
0	3	0	F	809	Chlamydiaceae
0.02	399	0	O	1853229	Chitinophagales
0	1	0	G	1055692	Chitinolyticbacter
0	3	0	G	2041902	Chenggangzhangella
0	8	0	G	1653176	Cereibacter
0	10	10	G	10	Cellvibrio
0	15	13	G	1707	Cellulomonas
0	1	0	G	875170	Celeribacter
0.01	93	82	G	75	Caulobacter
0	1	0	G	359336	Castellaniella
0	15	0	G	2706000	Casimicrobium
0	2	0	G	2747	Carnobacterium
0	1	0	G	2864378	Carbonactinospora
0	5	0	G	2494209	Capsulimonas
0	2	1	G	2834348	Caproicibacterium
0	1	0	G	884214	Candidatus Zinderia
0	9	8	G	2018044	Candidatus Vallotiella
0	1	0	G	2293313	Candidatus Syntrophocurvum
0	56	0	G	1436289	Candidatus Symbiobacter
0	1	1	S	2738883	Candidatus Reidiella endopervernicosa
0	1	0	G	767891	Candidatus Puniceispirillum
0	2	2	S	2661583	Candidatus Profftella armatura (Diaphorina cf. continua)
0	2	0	G	235572	Candidatus Portiera
0	2	1	G	33926	Candidatus Phytoplasma
0	4	0	G	2115980	Candidatus Phycorickettsia
0	4	3	G	198251	Candidatus Pelagibacter
0	2	0	G	84646	Candidatus Odyssella
0	19	17	G	453161	Candidatus Nitrotoga
0	2	1	G	2796146	Candidatus Nitrosacidococcus
0	1	0	G	2601651	Candidatus Nesciobacter
0	8	0	G	49082	Candidatus Neoarthromitus
0	1	1	S	1160784	Candidatus Nasuia deltocephalincola
0	1	0	G	411566	Candidatus Midichloria
0	1	1	G	1679002	Candidatus Methylopumilus
0	1	0	G	3135206	Candidatus Methylocalor
0	1	0	G	2883098	Candidatus Mesenet
0	2	0	G	1175554	Candidatus Lariskella
0	1	0	G	658061	Candidatus Korobacter
0	1	0	S	994696	Candidatus Kinetoplastidibacterium stringomonadis
0	22	22	S	1576550	Candidatus Kinetoplastidibacterium kentomonadis
0	2	2	S	33056	Candidatus Kinetoplastidibacterium crithidiae
0	4	0	G	2654634	Candidatus Hydrogenosomobacter
0	8	0	G	573657	Candidatus Hodgkinia
0	4	0	G	2900571	Candidatus Gromoviella
0	3	0	G	2045213	Candidatus Fonsibacter
0	7	0	G	1802983	Candidatus Fokinia
0	7	0	G	2383	Candidatus Epulonipiscium
0	1	0	G	376743	Candidatus Endowatersipora
0	7	0	G	1263978	Candidatus Endolissoclinum
0	1	0	G	1902583	Candidatus Desulfofervidus
0	2	0	G	2603321	Candidatus Deianiraea
0	3	0	G	2601574	Candidatus Cytomitobacter
0	2	0	F	1127830	Candidatus Brocadiaceae
0	1	0	F	3121609	Candidatus Bipolaricaulaceae
0	5	0	G	1920992	Candidatus Bealeia
0	13	1	G	2716172	Candidatus Bandiella
0	1	1	S	327160	Candidatus Accumulibacter phosphatis
0	8	1	G	194	Campylobacter
0	2	0	G	166484	Caminicella
0	3	0	G	171003	Caloranaerobacter
0	11	0	G	44258	Caloramator
0	2	1	G	196013	Caldimonas
0	4	0	G	249529	Caldanaerobacter
0	1	0	G	379065	Caldalkalibacillus
0	1	1	S1	2883946	Burkholderia phage Bcep781
0.01	141	14	G	32008	Burkholderia
0	5	0	G	32199	Buchnera
0	7	0	F1	2826938	Brucella/Ochrobactrum group
0	2	0	G	2845254	Breznakiella
0	28	8	G	41275	Brevundimonas
0	1	1	G	1696	Brevibacterium
0	1	0	G	55080	Brevibacillus
0	7	0	G	1406135	Breoghania
0.28	5037	3718	G	374	Bradyrhizobium
0	1	0	G	29521	Brachyspira
0	3	0	G	28219	Brachymonas
0	1	0	G	64895	Borreliella
0	4	3	G	138	Borrelia
0	52	1	G	517	Bordetella
0	1	0	G	2767878	Bombilactobacillus
0	2	0	G	572511	Blautia
0.01	103	101	G	59282	Blastochloris
0	11	0	G	2770094	Biomaibacter
0	10	8	G	1678	Bifidobacterium
0	3	0	G	599651	Bermanella
0	15	0	G	958	Bdellovibrio
0	14	5	G	773	Bartonella
0	2	0	O	1853223	Balneolales
0	68	0	O	171549	Bacteroidales
0.01	148	13	G	1386	Bacillus
0	3	1	G	191	Azospirillum
0	3	0	G	146937	Azospira
0	1	0	G	146936	Azonexus
0	1	0	G	292486	Avibacterium
0	11	0	G	414371	Aureimonas
0	41	0	G	1769718	Athalassotoga
0	1	0	G	76890	Asticcacaulis
0	1	0	G	91914	Asaia
0	3	2	G	1663	Arthrobacter
0	5	0	G	637	Arsenophonus
0	1	0	G	3027666	Aristophania
0	1	0	G	490567	Arenimonas
0	1	0	G	2801844	Arachnia
0	1	0	G	1795639	Aquisalinus
0	5	0	G	2824158	Aquirhabdus
0	9	0	G	391952	Aquincola
0	4	0	G	1648491	Aquihabitans
0	1	0	G	2713	Aquifex
0	23	0	G	2055850	Aquicoccus
0	30	0	G	2911176	Aquibium
0	3	0	G	92793	Aquabacterium
0	4	0	G	2842544	Aoqinvirus
0	1	0	G	3042730	Antarcticirhabdus
0	1	0	G	150247	Anoxybacillus
0	2	0	G	908626	Angustibacter
0	2	0	F1	85151	Aneurinibacillus group
0	4	0	G	444432	Anderseniella
0	1	1	G	99	Ancylobacter
0	3	3	G	768	Anaplasma
0	6	0	G	207244	Anaerostipes
0	2	0	F	1524215	Anaeromyxobacteraceae
0	1	0	G	3024823	Anaeromicropila
0	27	10	G	165779	Anaerococcus
0	1	0	G	704093	Anaerobacillus
0	3	3	G	3079925	Amygdalobacter
0	1	0	G	1813	Amycolatopsis
0	4	2	G	31988	Aminobacter
0	3	0	G	56999	Amaricoccus
0	11	0	F1	2903219	Alteromonas/Salinimonas group
0	1	0	G	3423723	Alterirhizorhabdus
0	1	0	G	361177	Altererythrobacter
0	5	0	G	1502180	Alsobacter
0	24	0	G	2823232	Allosphingosinicella
0	1	0	G	85072	Allochromatium
0	2	2	G	3020832	Alloalcanivorax
0	1	0	G	222991	Alkanindiges
0	3	0	G	114627	Alkaliphilus
0	2	0	G	29330	Alicyclobacillus
0	19	0	G	201096	Alicycliphilus
0	10	10	G	59753	Alcanivorax
0	1	0	G	507	Alcaligenes
0	1	0	G	2233801	Ahniella
0	1	1	G	46352	Agrococcus
0	1	1	G	3382696	Agrilutibacter
0	4	1	G	261825	Agarivorans
0	37	0	G	1033	Afipia
0	1	0	G	2650923	Aestuariivirga
0	1	0	G	2707020	Aerosticca
0	68	23	G	642	Aeromonas
0	1	0	G	1375	Aerococcus
0	15	0	G	1904377	Acuticoccus
0	2	0	G	1849	Actinopolyspora
0	1	0	G	1865	Actinoplanes
0	5	5	G	1654	Actinomyces
0	7	1	G	713	Actinobacillus
0	1	0	G	667113	Actinoallomurus
0.01	266	178	G	469	Acinetobacter
0	13	0	G	12916	Acidovorax
0	1	1	G	119977	Acidithiobacillus
0	2	0	G	2992720	Acidilutibacter
0	2	2	G	986106	Acidiferrobacter
0	60	1	G	222	Achromobacter
0	38	0	G	33951	Acetobacterium
0	1	0	G	434	Acetobacter
0	1	0	G	35829	Acetivibrio
0	1	0	G	3051499	Aceticella
0	8	8	S1	1235283	Abyssogena phaseoliformis symbiont OG214
0	1	0	G	3029205	Abyssibius
0	1	1	S	92757	[Mycoplasma] cavipharyngis
0	1	1	S	542	Zymomonas mobilis
0	14	14	G	33073	Zymobacter
0	1	1	S	2528593	Zhaonella formicivorans
0	1	1	S	29486	Yersinia ruckeri
0	11	0	G1	1649845	Yersinia pseudotuberculosis complex
0	1	1	S	935293	Yersinia entomophaga
0	5	5	S	630	Yersinia enterocolitica
0	7	6	S	2371	Xylella fastidiosa
0	1	1	S	351671	Xenorhabdus doucetiae
0	1	1	S	56459	Xanthomonas vasicola
0	3	0	G1	3390202	Xanthomonas translucens group
0	17	17	S	56464	Xanthomonas theicola
0	3	0	S	347	Xanthomonas oryzae
0	1	0	S	56454	Xanthomonas hortorum
0	54	1	S	456327	Xanthomonas euvesicatoria
0	7	0	G1	643453	Xanthomonas citri group
0	21	0	S	339	Xanthomonas campestris
0	1	0	S	53413	Xanthomonas axonopodis
0	5	1	S	56448	Xanthomonas arboricola
0	16	16	S	29447	Xanthomonas albilineans
0	2	2	S	1723361	Wukongibacter baidiensis
0	25	11	G	953	Wolbachia
0	1	1	S	1548547	Woeseia oceani
0	5	5	S	1629	Weissella viridescens
0	2	2	S	1162633	Weissella diestrammenae
0.06	1123	353	F	2762318	Weeksellaceae
0	1	1	S	263475	Viridibacillus arvi
0	1	1	S	184755	Vibrio ruber
0	1	1	S	650003	Vibrio paracholerae
0	1	1	S	1824638	Vibrio japonicus
0	25	0	G1	717610	Vibrio harveyi group
0	65	65	S	190893	Vibrio coralliilyticus
0	9	7	S	666	Vibrio cholerae
0	1	1	S	2587862	Vibrio aquimaris
0	23	23	S	55601	Vibrio anguillarum
0	5	0	S	28171	Vibrio aestuarianus
0	3	0	G	2735	Verrucomicrobium
0	4	0	S	364317	Verminephrobacter eiseniae
0	4	4	S	1333996	Variibacter gotjawalensis
0	9	9	S	2029117	Vandammella animalimorsus
0	3	3	S	367743	Ureibacillus thermophilus
0	9	0	G	2807415	Urbifossiella
0	7	7	S	3073561	Undibacterium cyanobacteriorum
0	1	0	G1	2613841	unclassified Wenzhouxiangella
0	1	0	G1	2620237	unclassified Virgibacillus
0	1	0	G1	2614977	unclassified Vibrio
0	13	1	G1	663243	unclassified Variovorax
0	1	0	G1	2638520	unclassified Ureibacillus
0	3	2	G1	2630295	unclassified Undibacterium
0	7	0	G1	2800703	unclassified Tsuneonella
0.01	106	0	G1	2638726	unclassified Tissierella
0	1	0	G1	2625466	unclassified Thiomonas
0	1	0	G1	2621013	unclassified Thioalkalivibrio
0	1	0	G1	2638574	unclassified Thermodesulfobacterium
0	1	0	G1	2622527	unclassified Thermoanaerobacterium
0	1	0	G1	2609274	unclassified Thauera
0	1	0	G1	2614972	unclassified Thalassotalea
0	2	0	G1	2648997	unclassified Thalassospira
0	1	0	G1	2632499	unclassified Thalassobaculum
0	1	0	G1	2614952	unclassified Terasakiella
0	1	0	G1	2631404	unclassified Tardiphaga
0	1	0	G1	2908647	unclassified Suttonella
0.01	101	0	G1	2593676	unclassified Streptomyces
0	9	5	G1	196198	unclassified Stenotrophomonas
0	6	0	G1	2647733	unclassified Sporosarcina
0	2	0	G1	2628338	unclassified Sporanaerobacter
0	11	0	G1	2637901	unclassified Spiroplasma
0.01	120	2	G1	196159	unclassified Sphingomonas
0	1	1	G1	2611147	unclassified Sphingobium
0	4	0	G1	2636512	unclassified Sodalis (in: enterobacteria)
0	1	0	G1	2621506	unclassified Sinimarinibacterium
0	1	0	G1	2637378	unclassified Selenomonas
0	2	0	G1	2646512	unclassified Salinispirillum
0	1	0	G1	2649847	unclassified Salinisphaera
0	1	0	G1	2646111	unclassified Salinarimonas
0	19	0	G1	2608920	unclassified Ruminococcus
0	1	1	G1	2639302	unclassified Roseivivax
0	62	0	G1	2626991	unclassified Roseateles
0	5	5	G1	2637345	unclassified Rickettsiella
0	1	0	G1	2638247	unclassified Rhodopseudomonas
0	7	0	G1	2619116	unclassified Rhodoplanes
0	1	0	G1	2680031	unclassified Rhodophyticola
0	10	3	G1	2627954	unclassified Rhodoferax
0	12	0	G1	2640088	unclassified Rhizobacter
0	2	0	G1	115860	unclassified Rheinheimera
0	3	0	G1	2630009	unclassified Reyranella
0	1	0	G1	2617605	unclassified Ramlibacter
0	73	0	G1	209769	unclassified Ralstonia
0	1	0	G1	2614957	unclassified Psychromonas
0	1	0	G1	2614982	unclassified Psychrobium
0	12	0	G1	196806	unclassified Psychrobacter
0	8	0	G1	2645906	unclassified Pseudoxanthomonas
0	2	0	G1	2614904	unclassified Pseudooceanicola
0	1	0	G1	2619320	unclassified Pseudonocardia
0.02	343	190	G1	196821	unclassified Pseudomonas
0	1	0	G1	2661612	unclassified Pseudodesulfovibrio
0	9	0	G1	2630696	unclassified Proteiniclasticum
0	1	0	G1	2628296	unclassified Pontibacillus
0	17	6	G1	2640945	unclassified Polynucleobacter
0	1	0	G1	2628852	unclassified Photobacterium
0	11	0	G1	2636623	unclassified Pelagibius
0	5	0	G1	2647080	unclassified Parvularcula
0	1	0	G1	2709687	unclassified Parasphingorhabdus
0	7	0	G1	2615204	unclassified Paraburkholderia
0	2	0	G1	2630326	unclassified Pantoea
0	4	0	G1	2645081	unclassified Ottowia
0	1	0	G1	2649292	unclassified Oricola
0	84	0	G1	2675010	unclassified Oceanirhabdus
0	1	1	G1	2644732	unclassified Novosphingobium
0	3	0	G1	2623691	unclassified Nordella
0	1	0	G1	2615069	unclassified Nocardioides
0	5	5	G1	2637762	unclassified Nocardia
0	1	0	G1	2652172	unclassified Nitrospira
0	8	0	G1	2609265	unclassified Nitrosomonas
0	7	0	G1	2620411	unclassified Nitrobacter
0	1	0	G1	2837522	unclassified Niallia
0	1	0	G1	2630693	unclassified Neptuniibacter
0	3	0	G1	2675272	unclassified Neobacillus
0	2	0	G1	2619801	unclassified Natroniella
0	1	0	G1	2683645	unclassified Mycoplasma
0	4	4	G1	2636767	unclassified Mycolicibacterium
0	2	0	G1	2642494	unclassified Mycobacterium
0	12	12	G1	2649241	unclassified Mycoavidus
0	11	11	G1	2685852	unclassified Moraxella
0	1	0	G1	2617518	unclassified Micromonospora
0	6	0	G1	2609290	unclassified Microbacterium
0	2	0	G1	2640612	unclassified Methylovirgula
0	2	0	G1	2618669	unclassified Methyloprofundus
0	9	0	G1	2625913	unclassified Methylocystis
0	1	1	G1	2618889	unclassified Methylococcus
0	1	0	G1	2617503	unclassified Methyloceanibacter
0	3	0	G1	2615210	unclassified Methylobacterium
0	2	0	G1	2635283	unclassified Methylobacter
0	2	0	G1	2633235	unclassified Methylibium
0	1	0	G1	2675274	unclassified Metabacillus
0	23	20	G1	325217	unclassified Mesorhizobium
0	1	0	G1	2629616	unclassified Martelella
0	5	0	G1	196814	unclassified Marinomonas
0	6	0	G1	2644139	unclassified Marinobacterium
0	1	1	G1	83889	unclassified Marinobacter
0	35	0	G1	2685560	unclassified Marinicella
0	2	0	G1	2635362	unclassified Lysobacter
0	2	0	G1	2636778	unclassified Lysinibacillus
0	9	0	G1	2629088	unclassified Luteimonas
0	43	42	G1	2626134	unclassified Limnohabitans
0	1	0	G1	2630203	unclassified Limnobacter
0	3	0	G1	2633022	unclassified Leptotrichia
0	1	0	G1	2633828	unclassified Leptospira
0	4	0	G1	2647570	unclassified Lentilitoribacter
0	2	0	G1	2663824	unclassified Leifsonia
0	1	0	G1	2622702	unclassified Legionella
0	5	0	G1	2620435	unclassified Lactobacillus
0	1	0	G1	2688601	unclassified Labrys (in: a-proteobacteria)
0	1	0	G1	2618732	unclassified Kordiimonas
0	8	0	G1	2649579	unclassified Kocuria
0	5	0	G1	2619593	unclassified Jeongeupia
0	9	0	G1	2610881	unclassified Janthinobacterium
0	2	0	G1	2645469	unclassified Jannaschia
0	11	0	G1	2624035	unclassified Iamia
0	13	1	G1	2630699	unclassified Hyphomonas
0	1	0	G1	2635506	unclassified Hyphococcus
0	1	0	G1	2638931	unclassified Hyphobacterium
0	2	0	G1	2610897	unclassified Hydrogenophaga
0	2	0	G1	2605944	unclassified Hwanghaeella
0	4	4	G1	2618217	unclassified Herbiconiux
0	16	0	G1	2636392	unclassified Halothiobacillus
0	17	0	G1	2609666	unclassified Halomonas
0	4	0	G1	2618869	unclassified Haloimpatiens
0	1	0	G1	2622948	unclassified Halarcobacter
0	2	0	G1	2657482	unclassified Gordonia (in: high G+C Gram-positive bacteria)
0	2	0	G1	2644401	unclassified Glaciimonas
0	2	0	G1	2860236	unclassified Glacieibacterium
0	1	0	G1	2685620	unclassified Gilliamella
0	4	0	G1	2626815	unclassified Georgenia
0	19	0	G1	3100185	unclassified Eubacterium
0	1	0	G1	2608935	unclassified Enterobacter
0	10	6	G1	2644528	unclassified Endozoicomonas
0	1	0	G1	2644914	unclassified Emcibacter
0	5	5	G1	2699296	unclassified Embleya
0	5	5	G1	2649760	unclassified Diaphorobacter
0	2	1	G1	196773	unclassified Devosia
0	2	0	G1	2613839	unclassified Delftia
0.02	361	0	G1	2635733	unclassified Dehalobacter
0	3	0	G1	2630042	unclassified Dankookia
0	1	0	G1	257496	unclassified Curtobacterium
0	37	0	G1	2640874	unclassified Cupriavidus
0	1	0	G1	2676648	unclassified Coxiella (in: g-proteobacteria)
0	1	0	G1	2624378	unclassified Corynebacterium
0	16	1	G1	2638500	unclassified Comamonas
0.01	168	6	G1	2614128	unclassified Clostridium
0	1	0	G1	2641838	unclassified Chromobacterium
0	11	0	G1	2648921	unclassified Caulobacter
0	1	0	G1	2617606	unclassified Castellaniella
0	1	0	G1	257487	unclassified Carnobacterium
0	1	0	G1	2834349	unclassified Caproicibacterium
0	1	0	G1	3077950	unclassified Candidatus Zinderia
0	1	0	G1	2647897	unclassified Candidatus Pelagibacter
0	2	0	G1	2647919	unclassified Candidatus Nitrotoga
0	8	4	G1	2638829	unclassified Candidatus Neoarthromitus
0	1	0	G1	3066220	unclassified Candidatus Mesenet
0	2	2	G1	2632605	unclassified Candidatus Lariskella
0	1	0	G1	3077945	unclassified Candidatus Endowatersipora
0	2	0	G1	2593542	unclassified Campylobacter
0	11	0	G1	2629145	unclassified Caloramator
0	9	1	G1	2613784	unclassified Burkholderia
0	1	0	G1	2622653	unclassified Brevundimonas
0	7	0	G1	2624130	unclassified Breoghania
0.05	814	121	G1	2631580	unclassified Bradyrhizobium
0	1	0	G1	2649934	unclassified Borrelia
0	15	0	G1	2633795	unclassified Bdellovibrio
0	5	5	G1	2645622	unclassified Bartonella
0	2	0	G1	185979	unclassified Bacillus (in: firmicutes)
0	1	1	G1	2685287	unclassified Avibacterium
0	1	1	G1	2628350	unclassified Asticcacaulis
0	3	0	G1	2627083	unclassified Arsenophonus
0	4	0	G1	2633173	unclassified Aquihabitans
0	23	0	G1	2637090	unclassified Aquicoccus
0	2	0	G1	2648146	unclassified Angustibacter
0	4	0	G1	2614933	unclassified Anderseniella
0	17	1	G1	2614126	unclassified Anaerococcus
0	1	1	G1	2618356	unclassified Amycolatopsis
0	2	0	G1	2644704	unclassified Aminobacter
0	3	0	G1	2633320	unclassified Amaricoccus
0	5	0	G1	2636536	unclassified Alsobacter
0	1	0	G1	2644688	unclassified Alkanindiges
0	1	0	G1	2650925	unclassified Aestuariivirga
0	15	4	G1	2631034	unclassified Acuticoccus
0	1	0	G1	2626549	unclassified Actinoplanes
0	1	0	G1	2624323	unclassified Actinoallomurus
0	1	0	G1	196816	unclassified Acinetobacter
0	12	6	G1	2684926	unclassified Acidovorax
0	14	14	S	1796652	Turicimonas muris
0	2	2	S	1982042	Tsuneonella mangrovi
0	4	4	S	2039	Tropheryma whipplei
0	1	1	S	483013	Tritonibacter scottomollicae
0	1	0	S	88058	Treponema primitia
0	1	0	S	81028	Treponema brennaborense
0	1	0	G	111782	Tolypothrix
0	5	5	S	43948	Tolumonas auensis
0	7	7	S	171437	Tistrella mobilis
0	1	1	S	689904	Tissierella carlieri
0	1	0	G	2907187	Tichowtungia
0	1	1	S	525917	Thiothrix lacustris
0	1	1	S	1697053	Thiopseudomonas alkaliphila
0	3	0	S	92245	Thiomicrospira aerophila
0	1	1	S	2211106	Thiomicrorhabdus aquaedulcis
0	1	0	S	73141	Thiocystis violascens
0	1	1	S	521689	Thiocapsa bogorovii
0	3	3	S	56957	Thermus oshimai
0	2	0	S	412593	Thermosulfidibacter takaii
0	2	2	S	2828656	Thermospira aquatica
0	14	14	S	1871031	Thermophilibacter mediterraneus
0	33	33	S	1463158	Thermomonas carbonis
0	1	1	S	2202149	Thermomonas aquatica
0	8	8	S	3142973	Thermohahella caldifontis
0	63	63	S	1510	Thermoclostridium stercorarium
0	1	0	S	1050	Thermochromatium tepidum
0	1	0	S	161154	Thermanaeromonas toyohensis
0	4	4	S	1523392	Thalassotalea ponticola
0	2	2	S	3242416	Thalassotalea maritima
0	1	1	S	2048283	Thalassospira marina
0	1	1	S	1610493	Tessaracoccus flavus
0	24	24	S	2895980	Terrirubrum flagellatum
0	4	4	S	708113	Terrihabitans soli
0	1	0	G	3126963	Termitidicoccus
0	1	1	S	29575	Taylorella equigenitalis
0	7	7	S	340268	Tardiphaga alba
0	1	1	S	1921510	Tardibacter chloracetimidivorans
0	1	1	S	1842532	Syntrophotalea acetylenivorans
0	1	0	S	119484	Syntrophobacter fumaroxidans
0	2	0	G	1129	Synechococcus
0	2	2	S	2584944	Sutterella faecalis
0	1	1	S	1914471	Sulfuritortus calidifontis
0	24	0	S	748811	Sulfuritalea hydrogenivorans
0	2	0	S	309806	Sulfurihydrogenibium azorense
0	2	2	S	1675686	Sulfurifustis variabilis
0	2	2	S	2496847	Sulfuricystis thermophila
0	2	2	S	1620215	Sulfuricaulis limicola
0	2	2	S	3131938	Sulfonitrofixus jiaomeiensis
0	2	2	S	1775881	Sulfitobacter faviae
0	3	0	G1	136846	Stutzerimonas stutzeri group
0	2	2	S	1038928	Streptomyces xinghaiensis
0	7	0	G1	2839105	Streptomyces violaceusniger group
0	1	1	S	1827580	Streptomyces nigra
0	10	0	S	1916	Streptomyces lividans
0	1	0	G1	629295	Streptomyces griseus group
0	8	8	S	1904616	Streptomyces fodineus
0	3	3	S	67258	Streptomyces cavourensis
0	1	1	S	1349	Streptococcus uberis
0	2	2	S	1308	Streptococcus thermophilus
0	1	1	S	2709400	Streptococcus tangpeifui
0	40	19	S	1307	Streptococcus suis
0	1	0	S	1305	Streptococcus sanguinis
0	2	2	S	1304	Streptococcus salivarius
0	2	2	S	1314	Streptococcus pyogenes
0	6	6	S	1313	Streptococcus pneumoniae
0	1	1	S	1348	Streptococcus parauberis
0	6	6	S	1309	Streptococcus mutans
0	1	1	S	68892	Streptococcus infantis
0	1	0	G1	671232	Streptococcus anginosus group
0	1	1	S	1311	Streptococcus agalactiae
0	1	1	S	157592	Sterolibacterium denitrificans
0	85	1	G1	995085	Stenotrophomonas maltophilia group
0	2	2	S	2045451	Stenotrophomonas indicatrix
0	1	1	S	94	Stella humosa
0	1	1	S	1292	Staphylococcus warneri
0	4	0	G1	2815305	Staphylococcus intermedius group
0	4	4	S	1290	Staphylococcus hominis
0	1	1	S	1283	Staphylococcus haemolyticus
0	9	9	S	1282	Staphylococcus epidermidis
0	3	3	S	29388	Staphylococcus capitis
0	69	68	S	1280	Staphylococcus aureus
0	2	0	S	2378	Sporomusa ovata
0	3	0	S	47835	Spiroplasma phoeniceum
0	3	0	S	1335746	Spiribacter salinus
0	2	2	S	1855875	Spiribacter roseus
0	1	1	S	33050	Sphingopyxis macrogoltabida
0	1	1	S	2890321	Sphingomonas radiodurans
0	20	20	S	1327635	Sphingomonas psychrotolerans
0	2	2	S	13689	Sphingomonas paucimobilis
0	1	1	S	2872652	Sphingomonas nostoxanthinifaciens
0	4	4	S	1813468	Sphingomonas naphthae
0	71	71	S	68569	Sphingomonas leidyi
0	1	1	S	2698828	Sphingomonas lacunae
0	3	3	S	93064	Sphingomonas koreensis
0	12	12	S	1609977	Sphingomonas hengshuiensis
0	2	2	S	563996	Sphingomonas hankookensis
0	1	1	S	3132797	Sphingomonas flavescens
0	1	1	S	2559804	Sphingomonas flavalba
0	10	10	S	2949093	Sphingomonas donggukensis
0	1	1	S	1582356	Sphingomicrobium aestuariivivum
0	1	1	S	135719	Sphingobium amiense
0	47	10	F	84566	Sphingobacteriaceae
0	2	2	S	639200	Sphaerotilus sulfidivorans
0	1	1	S	2914710	Sphaerotilus microaerophilus
0	2	0	S	63612	Sodalis glossinidius
0	9	9	S	1196083	Snodgrassella alvi
0	5	5	S	2233999	Skermanella pratensis
0	14	2	G	28105	Sinorhizobium
0	1	1	S	2109915	Simplicispira suum
0	1	0	S	63745	Sideroxydans lithotrophicus
0	2	2	S	2520507	Shewanella maritima
0	4	2	S	615	Serratia marcescens
0	4	4	S	1734049	Serpentinicella alkaliphila
0	1	0	S	181487	Schaalia cardiffensis
0	5	5	S	1851514	Scandinavium goeteborgense
0	3	3	S	927083	Sandaracinus amylolyticus
0	29	2	S	28901	Salmonella enterica
0	1	0	S	54736	Salmonella bongori
0	8	8	S	1229727	Salipiger profundus
0	1	1	S	1307761	Salinispira pacifica
0	3	3	S	2161747	Saccharospirillum mangrovi
0	9	9	S	2287	Saccharolobus solfataricus
0	9	9	S	2172099	Saccharobesus litoralis
0	1	1	S	87458	Ruoffia tabacinasalis
0	10	10	S	438033	Ruminococcus gauvreauii
0	2	2	S	1565605	Rugosibacter aromaticivorans
0	4	0	G	212744	Rugamonas
0	4	4	S	2051957	Rubrobacter indicoceani
0	2	1	S	28068	Rubrivivax gelatinosus
0	3	0	S	2846072	Rubivirus ruteetense
0	1	1	S	1891787	Roseobacter ponti
0	1	1	S	1379903	Roseivivax marinus
0	1	1	S	1852022	Roseitalea porphyridii
0	16	0	S	119542	Roseinatronobacter bogoriensis
0	8	0	S	159346	Roseicyclus elongatus
0	4	4	S	564137	Roseicitreum antarcticum
0	1	1	S	301302	Roseburia faecis
0	32	0	F	171550	Rikenellaceae
0	7	1	G	780	Rickettsia
0.01	123	10	F	563843	Rhodothermaceae
0	2	2	S	1085	Rhodospirillum rubrum
0	29	27	S	1076	Rhodopseudomonas palustris
0	13	0	S	1069	Rhodomicrobium vannielii
0	6	6	S	3069264	Rhodoligotrophos ferricapiens
0	1	1	S	2509614	Rhodoferax sediminis
0	16	16	S	1484693	Rhodoferax saidenbachensis
0	11	11	S	192843	Rhodoferax ferrireducens
0	1	1	S	2527691	Rhodoferax aquaticus
0	1	1	S	37919	Rhodococcus opacus
0	15	2	S	1061	Rhodobacter capsulatus
0	1	1	S	582702	Rhodanobacter glycinis
0	28	1	G	379	Rhizobium
0	1	1	S	1646	Renibacterium salmoninarum
0	1	1	S	1336806	Reinekea forsetii
0	2	1	G	160674	Raoultella
0	2	1	S	94132	Ramlibacter tataouinensis
0	23	1	G1	3116862	Ralstonia solanacearum species complex
0	6	6	S	329	Ralstonia pickettii
0	3	3	S	105219	Ralstonia mannitolilytica
0	4	0	S	415229	Pseudoxanthomonas spadix
0	2	2	S	128785	Pseudoxanthomonas mexicana
0	4	4	S	1235591	Pseudorhodoplanes sinuspersici
0	1	1	S	1537215	Pseudooceanicola algae
0	27	0	G1	136849	Pseudomonas syringae group
0	2	2	S	321846	Pseudomonas simiae
0	4	4	S	2745514	Pseudomonas salmasensis
0	5	5	S	216142	Pseudomonas rhizosphaerae
0	21	0	G1	136845	Pseudomonas putida group
0	5	5	S	485898	Pseudomonas promysalinigenes
0	5	5	S1	2905945	Pseudomonas phage phiKZ
0	1	1	S	191390	Pseudomonas palleroniana
0	9	9	S	2894079	Pseudomonas oryziphila
0	2	2	S	2745509	Pseudomonas monsensis
0	22	22	S	1628086	Pseudomonas kribbensis
0	1	1	S	2842351	Pseudomonas khavaziana
0	4	4	S	3093767	Pseudomonas hormoni
0	6	6	S	2738125	Pseudomonas hefeiensis
0	19	19	S	2815720	Pseudomonas germanica
0	3	3	S	104087	Pseudomonas frederiksbergensis
0	88	0	G1	136843	Pseudomonas fluorescens group
0	9	0	G1	136842	Pseudomonas chlororaphis group
0	3	3	S	1583341	Pseudomonas cerasi
0	2	2	S	2762576	Pseudomonas baltica
0	2	2	S	2842348	Pseudomonas alvandae
0	86	0	G1	136841	Pseudomonas aeruginosa group
0	52	0	G1	111527	pseudomallei group
0	1	1	S	1324796	Pseudoluteimonas lycopersici
0	2	2	S	331696	Pseudolabrys taiwanensis
0	1	1	S	98671	Pseudoglutamicibacter albus
0	1	0	G	3237678	Pseudogemmatithrix
0	19	1	G	1522432	Pseudoduganella
0	21	21	S	1716143	Pseudodesulfovibrio indicus
0	1	1	S	43660	Pseudoalteromonas undina
0	1	1	S	43662	Pseudoalteromonas piscicida
0.01	203	203	S	161398	Pseudoalteromonas phenolica
0	4	4	S	2857064	Pseudemcibacter aquimaris
0	1	1	S	588	Providencia stuartii
0	2	2	S	584	Proteus mirabilis
0	1	1	S	1744	Propionibacterium freudenreichii
0	4	1	F	1471398	Prolixibacteraceae
0	16	16	S	1404	Priestia megaterium
0	27	27	S	412384	Priestia aryabhattai
0	6	3	F	171552	Prevotellaceae
0	2	0	G	1111	Porphyrobacter
0	1	1	S	1159327	Pontimonas salivibrio
0	23	23	S	576610	Polynucleobacter necessarius
0	5	5	S	1835254	Polynucleobacter duraquae
0	1	1	S	576611	Polynucleobacter asymbioticus
0	1	0	G	44474	Pleurocapsa
0	2	0	G	1779141	Planctomicrobium
0	1	1	S	1793872	Piscinibacterium candidicorallinum
0	11	11	S	1547922	Piscinibacter sakaiensis
0	46	46	S	946333	Piscinibacter gummiphilus
0	9	9	S	2748098	Pikeienuella piscinae
0	18	18	S	516702	Pigmentiphaga litoralis
0	66	66	S	1940612	Pigmentiphaga aceris
0	3	0	G	666508	Phycisphaera
0	10	10	S	1940610	Phreatobacter stygius
0	1	1	S	1935446	Photobacterium toruni
0	3	0	S	553611	Photobacterium leiognathi
0	1	0	S	38293	Photobacterium damselae
0	2	2	S	626940	Phascolarctobacterium succinatutens
0	1	1	S	33025	Phascolarctobacterium faecium
0	1	1	S	1510150	Permianibacter aggregans
0	2	2	S	3115297	Peribacillus sedimenti
0	11	11	S	28202	Peredibacter starrii
0	27	27	S	3016343	Peptoniphilus equinus
0	1	0	S	1731	Peptoclostridium acidaminophilum
0	1	1	G	3375062	Pendulispora
0	4	4	S	2652177	Pelistega ratti
0	24	0	G1	1670797	Pediococcus acidilactici group
0	12	12	S	180957	Pectobacterium brasiliense
0	1	1	S	29471	Pectobacterium atrosepticum
0	55	55	S	3019553	Paucibacter sediminis
0	2	2	S	747	Pasteurella multocida
0	2	0	S	256618	Parvibaculum lavamentivorans
0	15	15	S	2579971	Paroceanicella profunda
0	18	18	S	3228953	Parelusimicrobium proximum
0	11	11	S	621374	Pararobbsia alpina
0	2	0	S	1084	Pararhodospirillum photometricum
0	2	2	G	1612611	Pararhizobium
0	1	1	S	1529068	Paracoccus tegillarcae
0	1	1	S	59779	Paracoccus marcusii
0	1	1	S	1505	Paraclostridium sordellii
0	25	25	S	80869	Paracidovorax citrulli
0	16	0	S	252970	Paraburkholderia phenoliruptrix
0	2	2	S	2547399	Paraburkholderia pallida
0	1	1	S	134537	Paraburkholderia fungorum
0	1	1	S	66269	Pantoea stewartii
0	3	3	S	656178	Pandoraea vervacti
0	10	10	S	93220	Pandoraea pnomenusa
0	2	2	S	1473598	Paludibaculum fermentans
0	8	0	F	2005523	Paludibacteraceae
0	1	1	S	1882918	Pajaroellobacter abortibovis
0	18	18	S	521520	Paenibacillus urinalis
0	6	2	S	1406	Paenibacillus polymyxa
0	1	1	S	61624	Paenibacillus mucilaginosus
0	1	1	S	130049	Paenibacillus dendritiformis
0	14	14	S	847	Oxalobacter formigenes
0	1	1	S	2946593	Oxalobacter aliiformigenes
0	1	1	S	2816950	Ottowia testudinis
0	16	0	F	1892254	Oscillatoriaceae
0	1	1	S	2283195	Ornithinimicrobium avium
0	1	0	G	69474	Orientia
0	9	9	S	1805478	Olsenella timonensis
0	1	1	S	141451	Oleiphilus messinensis
0	1	0	F	1853231	Odoribacteraceae
0	3	0	G	2886881	Oceaniferula
0	11	11	S	158500	Novosphingobium resinovorum
0	4	0	G	1177	Nostoc
0	1	1	S	2219224	Nonomuraea phyllanthi
0	4	4	S	44577	Nitrosomonas ureae
0	1	0	S	916	Nitrosomonas eutropha
0	3	0	S	913	Nitrobacter winogradskyi
0	1	1	S	881	Nitratidesulfovibrio vulgaris
0	3	3	S	2925830	Nicoliella spurrieriana
0	1	0	S	950	Neorickettsia risticii
0	1	0	S	33994	Neorickettsia helminthoeca
0	1	1	S	2979868	Neopusillimonas aromaticivorans
0	1	1	S	607712	Neisseria shayeganii
0	21	21	S	487	Neisseria meningitidis
0	11	10	S	485	Neisseria gonorrhoeae
0	1	0	S	244787	Nautilia profundicola
0	1	0	G	63742	Natrialba
0	1	1	S	1162966	Naasia aerilata
0	1	1	S	547987	Mycoplasma tauri
0	4	4	S	2963128	Mycoplasma bradburyae
0	3	2	S	1766	Mycolicibacterium fortuitum
0.13	2360	0	G1	77643	Mycobacterium tuberculosis complex
0	3	3	S	480418	Mycobacterium lepromatosis
0.04	678	678	S	1768	Mycobacterium kansasii
0	5	5	S	482462	Mycobacterium dioxanotrophicus
0	8	0	S	69223	Musicola paradisiaca
0	1	1	S	582	Morganella morganii
0	1	1	S	29433	Moraxella ovis
0	1	1	S	2051	Mobiluncus curtisii
0	2	2	S	52226	Mitsuokella multacida
0	2	2	S	2843216	Miltoncostaea oceani
0	2	0	F	1890449	Microcystaceae
0	2	0	F	1892252	Microcoleaceae
0	25	25	S	904291	Microbacterium sediminis
0	12	12	S	69362	Microbacterium schleiferi
0	1	1	S	1678237	Microbacterium rhizosphaerae
0	6	6	S	743009	Microbacterium oryzae
0	3	3	S	273677	Microbacterium oleivorans
0	1	1	S	1231063	Microbacterium gorillae
0	8	8	S	36805	Microbacterium aurum
0	1	1	S	936337	Microbacterium amylolyticum
0	9	0	S	349221	Micavibrio aeruginosavorus
0	2	2	S	2778876	Methyloradius palustris
0	64	64	S	2588534	Methylophilus medardicus
0	1	0	S	39775	Methylomicrobium album
0	3	3	S	134	Methylocystis parvus
0	14	14	S	414	Methylococcus capsulatus
0	13	13	S	227605	Methylocella tundrae
0	2	0	S	199596	Methylocella silvestris
0	1	1	S	1432792	Methylocaldum marinum
0	50	50	S	410	Methylobacterium organophilum
0	1	0	S	39956	Methylobacterium mesophilicum
0	11	11	S	1775910	Methylobacterium indicum
0	1	1	S	2202825	Methylobacterium durans
0	6	6	S	2051553	Methylobacterium currus
0	1	0	G	2172	Methanobrevibacter
0	5	5	S	2066070	Mesorhizobium japonicum
0	5	0	S	39645	Mesorhizobium ciceri
0	1	0	F	1334117	Melioribacteraceae
0	6	6	S	2109913	Melaminivora suipulveris
0	16	16	S	1675036	Megasphaera hexanoica
0	2	0	G	149698	Massilia
0	2	0	S	168384	Marvinbryantia formatexigens
0	8	8	S	454601	Maritalea myrionectae
0	9	9	S	674079	Marisediminicola antarctica
0	4	4	S	1921086	Mariprofundus aestuarium
0	5	5	S	42444	Marinovum algicola
0	3	3	S	418719	Marinobacter salsuginis
0	1	0	S	2743	Marinobacter nauticus
0	1	1	S	2735436	Mariniplasma anaerobium
0	3	0	F	1573805	Marinifilaceae
0	1	1	S	2721545	Marinagarivorans cellulosilyticus
0	2	2	S	2909283	Mariluticola halotolerans
0	1	1	S	75985	Mannheimia haemolytica
0	1	1	S	947516	Magnetovirga frankeli
0	1	0	S	884684	Mageeibacillus indolicus
0	6	6	S	3395462	Macrococcus equi
0	1	1	S	1792846	Lysobacter firmicutimachus
0	1	1	S	2589080	Luteibacter pinisoli
0	9	4	F2	1655489	Luna-1 subcluster
0	12	8	S	1639	Listeria monocytogenes
0	9	0	G	2690160	Limihaloglobus
0	1	1	S	1624	Ligilactobacillus salivarius
0	4	1	S	1623	Ligilactobacillus ruminis
0	1	1	S	1606	Ligilactobacillus aviarius
0	1	0	F	1937960	Lewinellaceae
0	16	16	S	2292255	Levilactobacillus suantsaii
0	1	1	S	380393	Levilactobacillus namurensis
0	12	0	S	34029	Leptothrix cholodnii
0	1	1	S	28182	Leptospira noguchii
0	1	1	S	3235173	Leptospira cinconiae
0	1	0	F1	3081713	Leptolyngbya group
0	4	0	S	1575	Leifsonia xyli
0	3	3	S	66969	Legionella waltersii
0	1	0	S	96230	Legionella fallonii
0	3	3	S	1867846	Legionella clemsonensis
0	1	1	S	29546	Lawsonia intracellularis
0	6	6	S	1528099	Lawsonella clevelandensis
0	16	16	S	47671	Lautropia mirabilis
0	3	0	S	1599	Latilactobacillus sakei
0	1	1	S	28038	Latilactobacillus curvatus
0	42	0	S	1584	Lactobacillus delbrueckii
0	8	8	S	1579	Lactobacillus acidophilus
0	22	19	S	1597	Lacticaseibacillus paracasei
0	1	1	S	171523	Lacticaseibacillus pantheris
0	1	1	S	2100821	Lacticaseibacillus chiayiensis
0	1	1	S	384636	Lacrimispora xylanisolvens
0	2	2	G	2691417	Lacipirellula
0	17	17	S	33946	Kurthia gibsonii
0	1	1	S	2509675	Ktedonosporobacter rubrisoli
0	1	1	S	265960	Komagataeibacter nataicola
0	4	4	S	1275	Kocuria rosea
0	47	0	G	570	Klebsiella
0	1	1	S	67352	Kitasatospora purpeofusca
0	2	0	G	1921784	Kiritimatiella
0.01	249	249	S	2070761	Kinneretia aquatilis
0	3	0	S	92945	Ketogulonicigenium vulgare
0	1	1	S	1917421	Ketobacter alkanivorans
0	1	1	S	206506	Kerstersia gyiorum
0	1	1	S	1278232	Keratinibaculum paraultunense
0	1	1	S	2593653	Kaustia mangrovi
0	3	0	S	55508	Janthinobacterium agaricidamnosum
0	22	0	F	795749	Ignavibacteriaceae
0	5	5	S	53399	Hyphomicrobium denitrificans
0	1	1	S	3143534	Hyphococcus formosus
0	6	6	S	2602015	Hypericibacter terrae
0	13	1	F	1853232	Hymenobacteraceae
0	2	2	S	297	Hydrogenophilus thermoluteolus
0	25	25	S	1763535	Hydrogenophaga crassostreae
0	5	5	S	243629	Hydrocarboniphaga effusa
0	1	1	S	2259620	Hydrocarboniclastica marina
0	1	0	G	2807511	Humisphaera
0	1	1	S	2599293	Humibacter ginsenosidimutans
0	11	11	S	731	Histophilus somni
0	1	1	S	964	Herbaspirillum seropedicae
0	1	1	S	356322	Heliorestis convoluta
0	4	3	S	210	Helicobacter pylori
1.05	19028	19028	S	1498	Hathewaya histolytica
0	7	7	S	1763828	Hankyongella ginsenosidimutans
0	1	0	S	927	Halothiobacillus neapolitanus
0	1	1	S	1860122	Halothiobacillus diazotrophicus
0	1	1	S	797277	Halopseudomonas litoralis
0	45	45	S	1380675	Haloimpatiens lingqiaonensis
0	1	0	S	42422	Halobacteroides halobius
0	1	1	S	97084	Halobacteriovorax marinus
0	25	0	S	80816	Haliangium ochraceum
0	8	8	S	656519	Halanaerobium hydrogeniformans
0	3	3	S	199441	Halalkalibacter krulwichiae
0	1	0	S	158327	Hahella chejuensis
0	1	1	S	729	Haemophilus parainfluenzae
0	5	5	S	727	Haemophilus influenzae
0	1	1	S	197575	Haemophilus aegyptius
0	3	3	S	1549855	Haematospirillum jordaniae
0	4	4	S	256821	Gulosibacter molinativorax
0	6	0	S	940615	Granulicella tundricola
0	1	0	S	940614	Granulicella mallensis
0	1	0	S	1556	Gottschalkia acidurici
0	1	1	S	43667	Glutamicibacter uratoxydans
0	1	0	G	33071	Gloeobacter
0	3	3	S	3024400	Gimibacter soli
0	4	2	G	1649453	Gimesia
0	1	1	S	1424294	Geosporobacter ferrireducens
0	2	0	G	1706036	Gemmatirosa
0	3	0	S	155615	Fusobacterium vincentii
0	1	1	S	76857	Fusobacterium polymorphum
0	1	1	S	851	Fusobacterium nucleatum
0	3	0	S	1583098	Fusobacterium hwasookii
0	2	2	S	2764326	Fusobacterium hominis
0	15	15	S	76859	Fusobacterium animalis
0	2	2	S	1614	Fructilactobacillus fructivorans
0	7	0	S	263	Francisella tularensis
0	1	1	S	2558361	Formicincola oecophyllae
0	8	8	S	2901836	Fodinisporobacter ferrooxydans
0	14	14	S	292800	Flavonifractor plautii
0	12	0	O1	313602	Flavobacteriales incertae sedis
0.01	131	14	F	49546	Flavobacteriaceae
0	5	5	S	2496867	Flaviflexus ciconiae
0	3	0	F	200667	Flammeovirgaceae
0	2	0	S	143361	Filifactor alocis
0	1	0	G	832	Fibrobacter
0	1	1	S	2980026	Fervidibacillus albus
0	1	1	S	416213	Ferrovum myxofaciens
0	1	1	S	2724191	Ferrimonas lipolytica
[truncated: 1,229 more rows]

## Sheet: T0120 Stomach
Percentage of reads covered by the clade rooted at this taxon	Number of reads covered by the clade rooted at this taxon (total count of sequencing reads (or fragments) that are classified as belonging to a specific taxonomic group (like a genus, family, or phylum) and all of its descendants in the taxonomic tree, representing the aggregate microbial abundance for that lineage in a metagenomic analysis)	Number of reads assigned directly to this taxon (shows how many reads support the specific taxonomic classification)	A taxonomy rank code	NCBI taxonomy ID	indented scientific name
95.95	3135430	3135430	U	0	unclassified
4.05	132185	636	R	1	root
0	75	0	R1	10239	Viruses
0.35	11292	0	R1	2787854	other entries
3.68	120182	523	R1	131567	cellular organisms
0.35	11292	11292	R2	28384	other sequences
0.05	1593	0	R2	2759	Eukaryota
0	75	0	R2	2731341	Duplodnaviria
3.61	118040	20888	R2	2	Bacteria
0	26	9	R2	2157	Archaea
0	77	0	K	3384194	Thermotogati
0	12	0	K	1783275	Thermoproteati
1.39	45573	3719	K	3379134	Pseudomonadati
0.05	1583	0	R3	33154	Opisthokonta
0	5	0	K	3366610	Methanobacteriati
0	75	0	K	2731360	Heunggongvirae
0	22	0	K	3384189	Fusobacteriati
0	10	0	R3	2611352	Discoba
0	12	0	R3	2323	Bacteria incertae sedis
1.58	51468	1330	K	1783272	Bacillati
0	69	0	P	2731618	Uroviricota
0	35	0	P	200918	Thermotogota
0	12	0	P	28889	Thermoproteota
0	47	3	P	200940	Thermodesulfobacteriota
0	1	0	P	508458	Synergistota
0	24	0	P	203691	Spirochaetota
0.01	240	0	K1	1783257	PVC group
1.21	39402	3209	P	1224	Pseudomonadota
0	6	0	P	2731361	Peploviricota
0	9	0	P	40117	Nitrospirota
0	12	0	P	2818505	Myxococcota
0	130	2	P	544448	Mycoplasmatota
0	5	0	P	28890	Methanobacteriota
0.05	1583	0	K	33208	Metazoa
0	10	0	P	5752	Heterolobosea
0	22	0	P	32066	Fusobacteriota
0.06	1995	0	K1	1783270	FCB group
0	16	0	P	74152	Elusimicrobiota
0	41	0	P	1297	Deinococcota
0	10	0	P	200930	Deferribacterota
0	25	0	K1	1798711	Cyanobacteriota/Melainabacteria group
0	1	0	P	200938	Chrysiogenota
0	1	0	P	200795	Chloroflexota
0	50	0	P	29547	Campylobacterota
0	28	0	P	3018035	Bdellovibrionota
0	12	0	R4	1783234	Bacteria candidate phyla
1.39	45458	7236	P	1239	Bacillota
0	17	0	P	67819	Armatimonadota
0	3	0	P	200783	Aquificota
0.14	4507	24	P	201174	Actinomycetota
0	17	2	P	57723	Acidobacteriota
0	2	0	C	1813735	Vicinamibacteria
0	26	0	P	74201	Verrucomicrobiota
0	73	5	C	1737404	Tissierellia
0	35	0	C	188708	Thermotogae
0	12	0	C	183924	Thermoprotei
0	6	0	C	1497346	Thermoleophilia
0	3	0	C	2811502	Thermodesulfovibrionia
0	1	0	C	67799	Thermodesulfobacteria
0	10	0	P1	2601529	Tetramitia
0	13	0	C	204432	Terriglobia
0	1	0	C	3031648	Syntrophia
0	1	0	C	649775	Synergistia
0	2	0	P1	2290931	Stenosarchaea group
0	24	0	C	203692	Spirochaetia
0	10	0	P1	3031711	Polyangia
0.01	202	2	P	203682	Planctomycetota
0	6	0	C	203693	Nitrospiria
0	1	0	C	908620	Nitriliruptoria
0	27	0	C	909932	Negativicutes
0	2	0	C	32015	Myxococcia
0	24	0	O	2790996	Mycoplasmoidales
0	104	1	C	31969	Mollicutes
0	1	0	P	134625	Kiritimatiellota
0	6	0	C	2731363	Herviviricetes
0	4	0	P	142182	Gemmatimonadota
0.44	14260	6778	C	1236	Gammaproteobacteria
0	22	0	C	203490	Fusobacteriia
0	1	0	C	1663419	Fimbriimonadia
0.05	1583	0	K1	6072	Eumetazoa
0	4	0	C	526524	Erysipelotrichia
0	46	0	C	3031852	Epsilonproteobacteria
0	16	0	C	641853	Elusimicrobia
0	1	0	C	3086086	Dethiobacteria
0	5	0	C	3031651	Desulfuromonadia
0	4	0	C	3031853	Desulfurellia
0	23	0	C	3031449	Desulfovibrionia
0	9	0	C	3031451	Desulfobulbia
0	3	0	C	3024418	Desulfobacteria
0	2	0	C	3031646	Desulfarculia
0	41	0	C	188787	Deinococci
0	1	0	C	301297	Dehalococcoidia
0	10	0	C	68337	Deferribacteres
0	25	0	P	1117	Cyanobacteriota
0	50	0	C	84998	Coriobacteriia
1.13	37085	3134	C	186801	Clostridia
0	2	0	C	1077257	Chthonomonadia
0	1	0	C	118001	Chrysiogenia
0	11	0	P	204428	Chlamydiota
0	69	0	C	2731619	Caudoviricetes
0	8	8	P	95818	Candidatus Saccharimonadota
0	3	0	C	2545688	Candidatus Methanoliparia
0	4	0	P	456828	Candidatus Cloacimonadota
0	3	0	P	67810	Candidatus Bipolaricaulota
0	1	0	R5	95901	Candidatus Babelota
0	1	0	C	580370	Candidatius Mariprofundia
0.13	4402	1512	C	28216	Betaproteobacteria
0	16	0	C	3031418	Bdellovibrionia
0.06	1987	5	K2	68336	Bacteroidota/Chlorobiota group
0	12	0	C	3031419	Bacteriovoracia
0	2	0	P1	33974	Bacillota sensu stricto incertae sedis
0.03	1030	55	C	91061	Bacilli
0	14	0	C	1042312	Armatimonadia
0	3	0	C	187857	Aquificia
0.54	17529	3057	C	28211	Alphaproteobacteria
0.14	4418	887	C	1760	Actinomycetes
0	1	0	C	1807140	Acidithiobacillia
0	8	0	C	84992	Acidimicrobiia
0	2	0	O	2910145	Vicinamibacterales
0	147	0	O	135623	Vibrionales
0	24	0	C	203494	Verrucomicrobiia
0	24	0	O	1843489	Veillonellales
0	2	0	C1	33807	unclassified Alphaproteobacteria
0	68	0	O	1737405	Tissierellales
0	28	0	O	72273	Thiotrichales
0	5	0	O	2419	Thermotogales
0	1	0	O	2770089	Thermosediminibacterales
0	3	0	O	2811503	Thermodesulfovibrionales
0	1	0	O	188710	Thermodesulfobacteriales
0	2	0	O	68295	Thermoanaerobacterales
0	6	0	O	68933	Thermales
0	13	0	O	204433	Terriglobales
0	1	0	O	2914038	Syntrophales
0	1	0	O	649776	Synergistales
0	12	0	O	2281	Sulfolobales
0	8	0	O	85012	Streptosporangiales
0	31	0	F	3044479	Stanwilliamsviridae
0	9	0	O	136	Spirochaetales
0.03	1126	274	O	204457	Sphingomonadales
0	5	0	O	588673	Solirubrobacterales
0	1	0	O	909929	Selenomonadales
0	2	0	O	742030	Salinisphaerales
0	45	4	O	766	Rickettsiales
0	22	0	P	1853220	Rhodothermota
0	21	1	O	204441	Rhodospirillales
0	9	1	O	206389	Rhodocyclales
0	117	6	O	204455	Rhodobacterales
0	4	0	O	85010	Pseudonocardiales
0.03	1130	0	O	72274	Pseudomonadales
0	57	14	O	85009	Propionibacteriales
0	2	0	O	3031712	Polyangiales
0.01	198	11	C	203683	Planctomycetia
0	1	0	C	666505	Phycisphaerae
0	25	0	O	3082720	Peptostreptococcales
0	23	0	O	135625	Pasteurellales
0	6	0	O	255473	Parvularculales
0	2	0	C	414999	Opitutia
0	140	5	O	135619	Oceanospirillales
0	6	0	O	189778	Nitrospirales
0	58	1	O	32003	Nitrosomonadales
0	6	0	O	1775403	Nevskiales
0	55	3	O	206351	Neisseriales
0	2	0	G	1930845	Ndongobacter
0	4	0	O	235899	Nautiliales
0	7	0	O	1643684	Nakamurellales
0	16	0	G	2733115	Naesvirus
0	2	0	O	29	Myxococcales
0	1	1	F	2790998	Mycoplasmoidaceae
0	2	0	O	2085	Mycoplasmatales
0.08	2503	6	O	85007	Mycobacteriales
0.09	2989	0	O	2887326	Moraxellales
0	2	0	O	2493627	Minwuiales
0	1	0	O	2843198	Miltoncostaeales
0	15	0	O	85008	Micromonosporales
0.03	840	331	O	85006	Micrococcales
0	76	0	O	135618	Methylococcales
0	1	0	C	224756	Methanomicrobia
0	23	0	F	2895623	Metamycoplasmataceae
0	30	0	O	1769716	Mesoaciditogales
0	1	1	G	2843421	Menderavirus
0	1	0	O	580371	Mariprofundales
0	9	0	O	2800059	Maricaulales
0.07	2282	568	O	135614	Lysobacterales
0	10	0	O	1643688	Leptospirales
0	15	0	O	118969	Legionellales
0.01	303	24	O	186826	Lactobacillales
0	44	3	O	3085636	Lachnospirales
0	11	1	O	362534	Kordiimonadales
0	1	0	O	2786987	Koleobacterales
0	73	0	O	85011	Kitasatosporales
0	1	0	C	1921781	Kiritimatiellia
0	1	0	O	2887327	Kangiellales
0	19	0	P	1134404	Ignavibacteriota
0	5	0	O	2800060	Hyphomonadales
0.39	12888	1829	O	356	Hyphomicrobiales
0	45	0	O	1921002	Holosporales
0	6	0	O	548681	Herpesvirales
0	1	0	C	183963	Halobacteria
0	8	0	O	3031714	Haliangiales
0	11	0	O	53433	Halanaerobiales
0	4	0	O	1643682	Geodermatophilales
0	5	0	O	3031668	Geobacterales
0	4	0	C	219685	Gemmatimonadia
0	3	0	O	3108222	Geminicoccales
0	7	0	C1	118884	Gammaproteobacteria incertae sedis
0	22	0	O	203491	Fusobacteriales
0	1	0	O	1663425	Fimbriimonadales
0	10	0	P2	2601530	Eutetramitia
1.04	33867	268	O	186802	Eubacteriales
0	4	0	O	526525	Erysipelotrichales
0	98	0	O	186328	Entomoplasmatales
0.01	409	47	O	91347	Enterobacterales
0	16	0	O	641854	Elusimicrobiales
0	1	0	O	1747768	Egibacterales
0	3	0	O	1643822	Eggerthellales
0	1	0	O	3086087	Dethiobacterales
0	4	0	O	213113	Desulfurellales
0	23	0	O	213115	Desulfovibrionales
0	9	0	O	3024411	Desulfobulbales
0	3	0	O	213118	Desulfobacterales
0	2	0	O	453227	Desulfarculales
0	35	0	O	118964	Deinococcales
0	1	0	O	1202465	Dehalococcoidales
0	10	1	O	191393	Deferribacterales
0	25	3	C	3028117	Cyanophyceae
0	47	0	O	84999	Coriobacteriales
0	2	0	O	1077263	Chthonomonadales
0	1	0	O	189769	Chrysiogenales
0	49	0	O	135613	Chromatiales
0	60	0	P	1090	Chlorobiota
0	11	0	C	204429	Chlamydiia
0	21	0	F	3152113	Chimalliviridae
0	31	0	O	1706369	Cellvibrionales
0	143	0	O	204458	Caulobacterales
0	8	0	O	135615	Cardiobacteriales
0	14	0	O	2494207	Capsulimonadales
0	1	0	O	3119832	Candidatus Puniceispirillales
0	11	8	O	54526	Candidatus Pelagibacterales
0	3	0	O	2545689	Candidatus Methanoliparales
0	1	0	O	3399795	Candidatus Johnevansiales
0	1	0	O	2975519	Candidatus Izemoplasmatales
0	4	0	C	3039863	Candidatus Cloacimonadia
0	1	0	C	2517206	Candidatus Brocadiia
0	3	0	C	3121607	Candidatus Bipolaricaulia
0	1	0	C	2497643	Candidatus Babeliae
0	42	17	O	213849	Campylobacterales
0.08	2632	864	O	80840	Burkholderiales
0	2	0	O	1643687	Brevinematales
0	3	0	O	1643686	Brachyspirales
0.05	1583	0	K2	33213	Bilateria
0	6	0	O	85004	Bifidobacteriales
0	136	0	C1	119066	Betaproteobacteria incertae sedis
0	16	0	O	213481	Bdellovibrionales
0	3	0	P	1936987	Balneolota
0.06	1878	276	P	976	Bacteroidota
0	12	4	O	2024979	Bacteriovoracales
0.02	672	42	O	1385	Bacillales
0	3	0	O	32069	Aquificales
0	104	3	O	135622	Alteromonadales
0	30	0	O	135624	Aeromonadales
0	14	0	O	2037	Actinomycetales
0	1	0	O	225057	Acidithiobacillales
0	8	0	O	84993	Acidimicrobiales
0	4	0	O	1692040	Acidiferrobacterales
0	2	0	O	1843488	Acidaminococcales
0	2	0	O	186329	Acholeplasmatales
0	37	6	O	3120395	Acetobacterales
0	4	0	F	2008794	Zoogloeaceae
0	11	2	F	1903411	Yersiniaceae
0	5	0	F	335928	Xanthobacteraceae
0	2	0	F	2211325	Vicinamibacteraceae
0	147	0	F	641	Vibrionaceae
0	24	0	O	48461	Verrucomicrobiales
0	24	0	F	31977	Veillonellaceae
0	10	0	F	5765	Vahlkampfiidae
0	4	0	F	2805591	Tropherymataceae
0	6	0	F	2845253	Treponemataceae
0	60	0	F	1737406	Tissierellaceae
0	2	0	F	135617	Thiotrichaceae
0	5	4	F	188709	Thermotogaceae
0	2	0	F	3024225	Thermospiraceae
0	2	0	F	2811504	Thermodesulfovibrionaceae
0	1	0	F	188711	Thermodesulfobacteriaceae
0	2	0	F	186814	Thermoanaerobacteraceae
0	1	0	F	186824	Thermoactinomycetaceae
0	6	0	F	188786	Thermaceae
0	18	0	F	3142785	Terrirubraceae
0	1	0	F	2770092	Tepidanaerobacteraceae
0	3	0	F	1549128	Temperatibacteraceae
0	4	0	F	68298	Syntrophomonadaceae
0	1	0	F	213468	Syntrophaceae
0	6	6	O	1890424	Synechococcales
0	10	2	F	995019	Sutterellaceae
0	6	0	F	2771472	Sulfurovaceae
0	8	0	F	2932623	Sulfurospirillaceae
0	1	0	F	2771471	Sulfurimonadaceae
0	2	0	F	2772226	Sulfuricellaceae
0	12	0	F	118883	Sulfolobaceae
0	6	0	F	2004	Streptosporangiaceae
0	73	1	F	2062	Streptomycetaceae
0	101	0	F	1300	Streptococcaceae
0	15	0	F	2008793	Sterolibacteriaceae
0	30	27	F	2821832	Stappiaceae
0	132	4	F	90964	Staphylococcaceae
0	98	0	F	2131	Spiroplasmataceae
0	6	6	F	2820280	Sphingosinicellaceae
0.03	836	382	F	41297	Sphingomonadaceae
0	49	0	C	117747	Sphingobacteriia
0.02	534	34	F	2975441	Sphaerotilaceae
0	28	0	F	267890	Shewanellaceae
0	1	0	F	1843491	Selenomonadaceae
0	1	0	O	2483366	Sedimentisphaerales
0	1	0	F	3067276	Sedimenticolaceae
0	1	0	C	1937959	Saprospiria
0	2	0	F	1055686	Sandaracinaceae
0	2	0	F	742031	Salinisphaeraceae
0	1	0	F	3436874	Salinilacustritrichaceae
0	1	0	F	3149307	Salaquimonadaceae
0	2	0	F	255527	Saccharospirillaceae
0	9	0	F	1331736	Ruaniaceae
0	4	0	F	3385906	Roseomonadaceae
0	42	16	F	2854170	Roseobacteraceae
0	9	9	F	2800062	Robiginitomaculaceae
0	4	1	F	775	Rickettsiaceae
0	6	0	F	2844403	Rhodovibrionaceae
0	22	0	C	1853222	Rhodothermia
0	9	0	F	41295	Rhodospirillaceae
0	1	0	F	75787	Rhodocyclaceae
0	3	0	O1	3374108	Rhodobacter group
0	12	1	F	1775411	Rhodanobacteraceae
0	78	13	F	82115	Rhizobiaceae
0	13	0	F	2844375	Reyranellaceae
0	1	1	O	415001	Puniceicoccales
0	1	0	F	267894	Psychromonadaceae
0	4	0	F	2070	Pseudonocardiaceae
0.03	1121	176	F	135621	Pseudomonadaceae
0	4	0	F	3085095	Pseudohongiellaceae
0	16	0	F	213483	Pseudobdellovibrionaceae
0	44	0	F	267888	Pseudoalteromonadaceae
0	1	0	F	1491775	Proteinivoracaceae
0	31	4	F	31957	Propionibacteriaceae
0	1	0	O	52604	Pleurocapsales
0	134	0	O	112	Planctomycetales
0	7	0	F	135616	Piscirickettsiaceae
0	37	0	O	2691354	Pirellulales
0.01	232	38	F	69277	Phyllobacteriaceae
0	11	0	F	2843305	Phreatobacteraceae
0	21	0	G	680115	Phikzvirus
0	19	6	F	186804	Peptostreptococcaceae
0	8	0	F	1570339	Peptoniphilaceae
0	1	0	F	186807	Peptococcaceae
0	18	0	F	1903410	Pectobacteriaceae
0	23	0	F	712	Pasteurellaceae
0	6	1	F	255474	Parvularculaceae
0	7	1	F	2813035	Parvibaculaceae
0	66	4	F	31989	Paracoccaceae
0	9	0	O	1963360	Parachlamydiales
0	53	1	F	186822	Paenibacillaceae
0	80	29	F	75682	Oxalobacteraceae
0.01	178	11	F	216572	Oscillospiraceae
0	11	0	C1	1301283	Oscillatoriophycideae
0	6	0	F	3044472	Orthoherpesviridae
0	1	0	O	415000	Opitutales
0	33	2	F	135620	Oceanospirillaceae
0	2	0	F	3031145	Novispirillaceae
0	3	1	O	1161	Nostocales
0	2	1	F	83676	Nocardiopsidaceae
0	12	0	F	85015	Nocardioidaceae
0	8	0	F	85025	Nocardiaceae
0	6	0	F	189779	Nitrospiraceae
0	10	0	F	206379	Nitrosomonadaceae
0.31	10254	6723	F	41294	Nitrobacteraceae
0	2	0	F	2795691	Nitratiruptoraceae
0	6	0	F	568386	Nevskiaceae
0	49	4	F	481	Neisseriaceae
0	2	2	S	1871025	Ndongobacter massiliensis
0	2	0	F	224467	Nautiliaceae
0	6	0	F	3118656	Natronincolaceae
0	7	0	F	85031	Nakamurellaceae
0	16	0	S	209052	Naesvirus bcep781
0	22	0	G	2767358	Mycoplasmopsis
0	2	0	F	2092	Mycoplasmataceae
0.07	2439	11	F	1762	Mycobacteriaceae
0	1	0	F	267891	Moritellaceae
0	48	1	F	1903414	Morganellaceae
0.09	2989	49	F	468	Moraxellaceae
0	2	0	F	2493628	Minwuiaceae
0	1	0	F	2843199	Miltoncostaeaceae
0	15	0	F	28056	Micromonosporaceae
0	20	3	F	1268	Micrococcaceae
0	17	0	F	1706373	Microbulbiferaceae
0.01	458	190	F	85023	Microbacteriaceae
0	15	1	F	32011	Methylophilaceae
0	6	0	F	31993	Methylocystaceae
0	76	1	F	403	Methylococcaceae
0.01	262	96	F	119045	Methylobacteriaceae
0	1	0	O	2905377	Methanotrichales
0	1	0	G	2895509	Metamycoplasma
0	30	0	F	1769717	Mesoaciditogaceae
0	1	0	F	580372	Mariprofundaceae
0	5	0	F	2887365	Marinobacteraceae
0	26	0	F	3120710	Marinicellaceae
0	1	0	F	3031143	Magnetovibrionaceae
0.05	1676	291	F	32033	Lysobacteraceae
0	7	0	F	186820	Listeriaceae
0	3	0	F	1129771	Leptotrichiaceae
0	10	0	F	170	Leptospiraceae
0	9	0	F	444	Legionellaceae
0	147	11	F	33958	Lactobacillaceae
0	40	11	F	186803	Lachnospiraceae
0	7	0	F	1331809	Kordiimonadaceae
0	1	0	F	2786988	Koleobacteraceae
0	8	0	F	224464	Kofleriaceae
0	1	0	O	1921782	Kiritimatiellales
0	1	0	F	1920240	Kangiellaceae
0	1	0	F	2831111	Kaistiaceae
0	1	0	O	2691356	Isosphaerales
0	2	0	F	85021	Intrasporangiaceae
0	19	0	C	795747	Ignavibacteria
0	5	0	F	3018589	Ignatzschineriaceae
0	7	1	F	633392	Iamiaceae
0	5	0	F	69657	Hyphomonadaceae
0	20	0	O1	119042	Hyphomicrobiales incertae sedis
0	11	0	F	45401	Hyphomicrobiaceae
0	21	0	F	44746	Holosporaceae
0	4	0	F	3048035	Hippeaceae
0	1	0	F	31984	Heliobacteriaceae
0	6	0	F	72293	Helicobacteraceae
0	31	0	F	255526	Halothiobacillaceae
0	84	7	F	28256	Halomonadaceae
0	6	0	F	53434	Halobacteroidaceae
0	1	0	O	2235	Halobacteriales
0	5	0	F	972	Halanaerobiaceae
0	4	0	F	224379	Hahellaceae
0	5	0	F	1903412	Hafniaceae
0	29	0	F	3421337	Guptibacillaceae
0	7	0	F	85026	Gordoniaceae
0	1	0	O	307595	Gloeobacterales
0	9	0	F	2945019	Geovibrionaceae
0	4	4	F	85030	Geodermatophilaceae
0	5	0	F	213422	Geobacteraceae
0	3	0	O	219686	Gemmatimonadales
0	15	0	O	2691355	Gemmatales
0	3	0	F	2066434	Geminicoccaceae
0	15	0	F	90627	Gallionellaceae
0	2	0	F	3120698	Gallaecimonadaceae
0	19	0	F	203492	Fusobacteriaceae
0	19	0	F	34064	Francisellaceae
0.03	1135	0	C	117743	Flavobacteriia
0	1	0	F	1663426	Fimbriimonadaceae
0	3	0	F	3120697	Fictibacillaceae
0	1	0	F	267892	Ferrimonadaceae
0	11	0	O1	538999	Eubacteriales incertae sedis
0	104	0	F	186806	Eubacteriaceae
0	10	2	F	335929	Erythrobacteraceae
0	3	0	F	128827	Erysipelotrichaceae
0	20	1	F	1903409	Erwiniaceae
0	25	0	F	81852	Enterococcaceae
0.01	251	100	F	543	Enterobacteriaceae
0	16	6	F	641876	Elusimicrobiaceae
0	1	0	F	2690195	Elioraeaceae
0	1	0	F	1747769	Egibacteraceae
0	3	1	F	1643826	Eggerthellaceae
0	5	0	F	72276	Ectothiorhodospiraceae
0	1	0	F	2811505	Dissulfurispiraceae
0	9	0	F	2831106	Devosiaceae
0.05	1583	0	K3	33511	Deuterostomia
0	1	0	F	3029088	Dethiosulfovibrionaceae
0	1	0	F	3086088	Dethiobacteraceae
0	20	4	F	194924	Desulfovibrionaceae
0	3	0	F	213116	Desulfomicrobiaceae
0	1	0	F	2931039	Desulfococcaceae
0	1	0	F	2886822	Desulfocapsaceae
0	8	7	F	213121	Desulfobulbaceae
0	2	0	F	213119	Desulfobacteraceae
0.02	614	0	F	2937909	Desulfitobacteriaceae
0	2	0	F	453228	Desulfarculaceae
0	3	0	F	85020	Dermabacteraceae
0	35	0	F	183710	Deinococcaceae
0	1	0	F	1202464	Dehalococcoidaceae
0	1	0	F	1185407	Defluviitaleaceae
0	131	0	C	768503	Cytophagia
0	2	0	O1	80811	Cystobacterineae
0	6	4	F	118968	Coxiellaceae
0	43	0	F	1653	Corynebacteriaceae
0	5	0	F	3228937	Coralliovaceae
0	1	0	F	2810280	Coprobacillaceae
0	3	0	F	320583	Conexibacteraceae
0.01	483	292	F	80864	Comamonadaceae
0	5	0	F	267889	Colwelliaceae
1	32684	13100	F	31979	Clostridiaceae
0	2	0	F	1077264	Chthonomonadaceae
0	1	0	F	189770	Chrysiogenaceae
0	1	0	F	1499392	Chromobacteriaceae
0	12	0	F	1046	Chromatiaceae
0	60	0	C	191410	Chlorobiia
0	2	0	O	51291	Chlamydiales
0.01	200	0	C	1853228	Chitinophagia
0	2	1	F	2897177	Chitinibacteraceae
0	14	1	F	1706371	Cellvibrionaceae
0	13	0	F	85016	Cellulomonadaceae
0	143	49	F	76892	Caulobacteraceae
0	4	0	F	2705999	Casimicrobiaceae
0	6	0	F	186818	Caryophanaceae
0	2	0	F	186828	Carnobacteriaceae
0	3	0	F	868	Cardiobacteriaceae
0	14	0	F	2494208	Capsulimonadaceae
0	1	0	G	2738850	Candidatus Reidiella
0	1	0	F	3119833	Candidatus Puniceispirillaceae
0	1	0	F	3399801	Candidatus Pseudothioglobaceae
0	1	1	G	1381133	Candidatus Profftella
0	1	0	O1	2813274	Candidatus Pelagibacterales incertae sedis
0	2	0	F	1655514	Candidatus Pelagibacteraceae
0	24	0	F	1777752	Candidatus Paracaedibacteraceae
0	1	0	O	2995212	Candidatus Palauibacterales
0	4	0	G	204619	Candidatus Nardonella
0	12	0	F	1328881	Candidatus Midichloriaceae
0	3	0	F	2545690	Candidatus Methanoliparaceae
0	131	119	G	33055	Candidatus Kinetoplastidibacterium
0	1	0	F	3399796	Candidatus Johnevansiaceae
0	1	0	F	2975520	Candidatus Izemoplasmataceae
0	4	0	O	3039864	Candidatus Cloacimonadales
0	1	0	O	1127829	Candidatus Brocadiales
0	3	0	O	3121608	Candidatus Bipolaricaulales
0	1	0	O	2497644	Candidatus Babeliales
0	1	0	F	3119552	Candidatus Azoamicaceae
0	3	0	F	72294	Campylobacteraceae
0	6	0	O1	224471	Burkholderiales genera incertae sedis
0.02	617	165	F	119060	Burkholderiaceae
0	7	0	F	2812006	Bruguierivoracaceae
0	7	0	F	118882	Brucellaceae
0	3	0	F	143786	Brachyspiraceae
0	31	31	F1	2946625	Boydwoodruffvirinae
0	1	0	F	2831100	Boseaceae
0	3	0	F	1643685	Borreliaceae
0	43	0	F	2831090	Blastochloridaceae
0	6	0	F	31953	Bifidobacteriaceae
0	18	4	F	45404	Beijerinckiaceae
0	9	0	F	772	Bartonellaceae
0	3	0	C	1853221	Balneolia
0	8	0	F	2301193	Balneatrichaceae
0	2	0	F	2600303	Baekduiaceae
0	86	0	C	200643	Bacteroidia
0	8	0	F	263369	Bacteriovoracaceae
0.01	382	8	F	186817	Bacillaceae
0	2	0	F	2829815	Azospirillaceae
0	3	3	F	2008795	Azonexaceae
0	8	0	F	255475	Aurantimonadaceae
0	47	0	F	1643824	Atopobiaceae
0	1	0	F	3046368	Aristaeellaceae
0	1	0	F	2808963	Arcobacteraceae
0	3	0	F	64898	Aquificaceae
0	4	0	F	3120669	Anoxybacillaceae
0	1	0	F	2172021	Ancalomicrobiaceae
0	25	0	F	942	Anaplasmataceae
0	2	0	F	2685818	Amorphaceae
0	21	1	F	72275	Alteromonadaceae
0	2	0	F	2792775	Alsobacteraceae
0	2	2	S	3077944	Alphaproteobacteria bacterium endosymbiont of Tiliacea citrago
0	13	0	F	186823	Alicyclobacillaceae
0	4	0	F	224372	Alcanivoracaceae
0	38	0	F	506	Alcaligenaceae
0	4	0	F	2829814	Ahrensiaceae
0	1	0	F	2829802	Afifellaceae
0	30	0	F	84642	Aeromonadaceae
0	4	0	F	186827	Aerococcaceae
0	14	2	F	2049	Actinomycetaceae
0	1	0	F	3385905	Acidocellaceae
0	13	1	F	204434	Acidobacteriaceae
0	1	0	F	225058	Acidithiobacillaceae
0	4	0	F	1692041	Acidiferrobacteraceae
0	2	0	F	909930	Acidaminococcaceae
0	2	0	F	2146	Acholeplasmataceae
0	25	13	F	433	Acetobacteraceae
0	62	0	F1	114403	Zymobacter group
0	4	4	G	2211641	Yoonia
0	5	0	G	629	Yersinia
0	4	0	G	54066	Xylophilus
0	10	0	G	2370	Xylella
0	4	0	G	626	Xenorhabdus
0	162	7	G	338	Xanthomonas
0	1	0	G	1884926	Wukongibacter
0	16	0	F1	952	Wolbachieae
0	3	0	G	582472	Wohlfahrtiimonas
0	9	0	G	46255	Weissella
0	1	0	F	1524213	Vulgatibacteraceae
0	1	1	G	59	Vitreoscilla
0	137	3	G	662	Vibrio
0	23	14	F	203557	Verrucomicrobiaceae
0	1	0	G	2893036	Venatoribacter
0	15	15	G	29465	Veillonella
0	1	0	G	1866954	Varunaivibrio
0	46	44	G	34072	Variovorax
0	3	0	G	1649510	Variibacter
0	19	0	G	2919468	Vandammella
0	2	0	G	160795	Ureibacillus
0	10	0	G	401469	Undibacterium
0	1	0	F1	204454	unclassified Holosporaceae
0	13	13	F1	36866	unclassified Enterobacteriaceae
0	1	0	F1	134284	unclassified Coxiellaceae
0	4	0	G1	3099057	unclassified Candidatus Nardonella
0	1	0	G	3154218	Tunturiibacter
0	3	3	G	432330	Tumebacillus
0	6	0	G	2800686	Tsuneonella
0	4	0	G	2038	Tropheryma
0	6	4	G	157	Treponema
0	3	0	G	171436	Tistrella
0	60	0	G	41273	Tissierella
0	1	0	G	3025755	Thomasclavelia
0	2	2	G	1030	Thiothrix
0	1	0	G	2780488	Thiosocius
0	2	0	G	933	Thiomicrospira
0	4	1	G	2039723	Thiomicrorhabdus
0	2	0	G	156885	Thioflavicoccus
0	1	0	G	53392	Thiodictyon
0	4	0	G	13724	Thiocystis
0	2	1	G	106633	Thioalkalivibrio
0	4	0	G	270	Thermus
0	2	0	G	3024226	Thermospira
0	39	0	G	2847307	Thermophilibacter
0	93	13	G	141948	Thermomonas
0	4	0	G	3449104	Thermohahella
0	2	2	G	28261	Thermodesulfovibrio
0	3	0	G	2905949	Thermodesulfomicrobium
0	1	0	G	1740	Thermodesulfobacterium
0	88	0	G	2304691	Thermoclostridium
0	1	0	G	28895	Thermoanaerobacterium
0	1	0	G	1754	Thermoanaerobacter
0	5	0	G	1518149	Thalassotalea
0	5	0	G	187492	Thalassolituus
0	4	0	G	1505652	Terrisporobacter
0	18	0	G	3142786	Terrirubrum
0	1	0	G	2874214	Terrihabitans
0	4	4	G	214904	Tepidibacter
0	5	0	G	1078829	Telmatobacter
0	33	0	F1	2895353	Telluria group
0	2	0	G	3126915	Taurinivorans
0	20	1	G	1395974	Tardiphaga
0	1	0	G	43773	Syntrophus
0	3	0	G	13275	Suttonella
0	6	3	G	40544	Sutterella
0	6	1	G	265570	Sulfurovum
0	8	0	G	57665	Sulfurospirillum
0	11	0	G	1054211	Sulfuritalea
0	2	0	G	1692042	Sulfurifustis
0	2	2	G	1778653	Sulfuriferula
0	1	0	G	3050898	Sulfuricystis
0	1	1	G	286130	Sulfuricurvum
0	1	0	G	1744881	Sulfuricaulis
0	1	0	G	60136	Sulfitobacter
0	2	1	G	292632	Subdoligranulum
0	5	0	G	2901164	Stutzerimonas
0	5	0	G	2000	Streptosporangium
0	70	4	G	1883	Streptomyces
0	101	24	G	1301	Streptococcus
0	1	0	G	2995706	Streptantibioticus
0.03	1038	875	G	40323	Stenotrophomonas
0	124	25	G	1279	Staphylococcus
0	2	0	G	1569	Sporosarcina
0	98	83	G	2132	Spiroplasma
0	2	1	G	1335745	Spiribacter
0	1	0	G	2913367	Spiractinospora
0.01	375	219	G	13687	Sphingomonas
0	2	1	G	165695	Sphingobium
0	49	0	O	200666	Sphingobacteriales
0	1	0	G	34102	Sphaerotilus
0	1	0	G	321315	Sphaerisporangium
0	1	0	G	3382695	Solilutibacter
0	7	0	G	84565	Sodalis
0	1	0	G	204447	Skermanella
0	1	0	F1	227292	Sinorhizobium/Ensifer group
0	5	0	G	447467	Simiduia
0	2	0	G	620	Shigella
0	28	22	G	22	Shewanella
0	4	0	G	613	Serratia
0	1	0	G	2490452	Serpentinimonas
0	3	0	G	1890059	Serpentinicella
0	1	0	F	2483367	Sedimentisphaeraceae
0	1	0	G	2815785	Scrofimicrobium
0	4	0	G	2726810	Scandinavium
0	21	0	G	1266	Sarcina
0	1	0	O	1936988	Saprospirales
0	2	0	G	1055688	Sandaracinus
0	13	0	G	590	Salmonella
0	8	0	G	263377	Salipiger
0	1	0	G	1649491	Salinispirillum
0	2	0	G	180541	Salinisphaera
0	1	0	G	3436875	Salinilacustrithrix
0	1	0	G	2712688	Salaquimonas
0	1	0	G	231683	Saccharospirillum
0	12	0	G	2100760	Saccharolobus
0	4	0	G	2894574	Saccharobesus
0	29	0	G	1263	Ruminococcus
0	3	0	G	1914449	Rugosibacter
0	9	9	G	626119	Ruania
0	1	1	G	32207	Rothia
0	2	0	G	2837508	Rossellomorea
0	2	2	G	125216	Roseomonas
0	1	0	G	1915401	Roseitalea
0	6	0	G	121820	Roseinatronobacter
0	8	0	G	336277	Roseicyclus
0.01	464	52	G	93681	Roseateles
0	1	0	G	1501226	Romboutsia
0	1	0	G	59195	Rickettsiella
0	3	0	F1	33988	Rickettsieae
0	22	0	O	1853224	Rhodothermales
0	1	0	G	1081	Rhodospirillum
0	38	6	G	1073	Rhodopseudomonas
0	12	0	G	29407	Rhodoplanes
0	12	0	G	28065	Rhodoferax
0	6	6	G	1827	Rhodococcus
0	3	0	G	1060	Rhodobacter
0	2	0	G	1649486	Rhizorhabdus
0	56	1	F1	227290	Rhizobium/Agrobacterium group
0	1	0	G	212743	Rhizobacter
0	1	0	G	67575	Rheinheimera
0	13	0	G	445219	Reyranella
0	1	0	G	1645	Renibacterium
0	1	0	G	174951	Ramlibacter
0.01	204	193	G	48736	Ralstonia
0	1	1	G	67572	Psychromonas
0	3	2	G	497	Psychrobacter
0	55	0	G	83618	Pseudoxanthomonas
0	2	2	G	258255	Pseudovibrio
0	1	0	G	1643951	Pseudothermotoga
0	3	0	G	1734920	Pseudorhodoplanes
0	1	0	G	238783	Pseudorhodobacter
0	1	0	G	113286	Pseudoramibacter
0.03	936	558	G	286	Pseudomonas
0	8	0	G	2709666	Pseudolysobacter
0	2	2	G	556257	Pseudolabrys
0	4	0	G	1524249	Pseudohongiella
0	6	0	G	2035811	Pseudodesulfovibrio
0	44	0	G	53246	Pseudoalteromonas
0	1	0	G	1742993	Pseudarthrobacter
0	1	0	G	2893058	Pseudalkalibacillus
0	3	0	G	586	Providencia
0	9	0	G	583	Proteus
0	1	1	G	1491776	Proteinivorax
0	3	0	G	1155385	Proteiniclasticum
0	130	0	G	2800373	Priestia
0	1	0	G	2979332	Prescottella
0	1	0	G	1844015	Pontivivens
0	2	0	G	1434032	Pontimonas
0	27	2	G	44013	Polynucleobacter
0	1	0	G	2987599	Pollutimonas
0	1	0	G	52972	Polaromonas
0	8	0	G	2301194	Pokkaliibacter
0	8	0	G	1330546	Pluralibacter
0	2	0	G	1372	Planococcus
0	134	0	F	126	Planctomycetaceae
0	27	0	G	1114981	Piscinibacter
0	28	0	F	2691357	Pirellulaceae
0	1	0	G	2831955	Pikeienuella
0	10	0	G	152267	Pigmentiphaga
0	29	26	G	28100	Phyllobacterium
0	11	1	G	1632780	Phreatobacter
0	2	2	G	29487	Photorhabdus
0	10	0	G	657	Photobacterium
0	21	0	S	169683	Phikzvirus phiKZ
0	19	18	G	20	Phenylobacterium
0	1	1	G	33024	Phascolarctobacterium
0	1	0	G	2304687	Petroclostridium
0	1	0	G	1649479	Permianibacter
0	3	0	G	2930384	Periweissella
0	3	2	G	2675229	Peribacillus
0	8	0	G	263370	Peredibacter
0	3	0	G	1257	Peptostreptococcus
0	5	0	G	162289	Peptoniphilus
0	6	0	G	643951	Pelagibius
0	36	0	G	1253	Pediococcus
0	8	0	G	122277	Pectobacterium
0	6	0	G	745	Pasteurella
0	3	0	G	208215	Parvularcula
0	1	0	G	256616	Parvibaculum
0	10	0	G	3416099	Parelusimicrobium
0	9	0	G	2718863	Pararobbsia
0	1	0	G	1612157	Pararhodospirillum
0	2	0	G	2898489	Paralysiella
0	1	0	G	3143992	Paragemmobacter
0	15	11	G	265	Paracoccus
0	11	0	G	3051137	Paracidovorax
0	8	0	F	92713	Parachlamydiaceae
0	28	19	G	1822464	Paraburkholderia
0	7	1	G	53335	Pantoea
0	2	0	G	93217	Pandoraea
0	52	21	G	44249	Paenibacillus
0	2	0	G	846	Oxalobacter
0	3	2	G	219181	Ottowia
0	10	0	O	1150	Oscillatoriales
0	1	0	G	1921582	Orrella
0	3	3	G	1594166	Oricola
0	1	1	F	134623	Opitutaceae
0	8	0	G	133925	Olsenella
0	1	0	G	90243	Oligella
0	85	0	G	1434026	Oceanirhabdus
0	3	0	G	129577	Oceanimonas
0	1	0	G	2905722	Oceanidesulfovibrio
0	19	1	G	165696	Novosphingobium
0	1	0	G	1677050	Novibacillus
0	2	0	G	99479	Nostocoides
0	2	0	F	1162	Nostocaceae
0	2	0	G	169055	Nordella
0	8	1	G	1839	Nocardioides
0	1	0	G	1817	Nocardia
0	6	4	G	1234	Nitrospira
0	10	0	G	914	Nitrosomonas
0	2	2	G	1227	Nitrosococcus
0	1	0	G	2891294	Nitrogeniibacter
0	9	1	G	911	Nitrobacter
0	2	0	G	269258	Nitratiruptor
0	1	0	G	245876	Nitratireductor
0	8	0	G	2978367	Nicoliella
0	3	1	G	2837506	Niallia
0	5	0	G	64001	Nevskia
0	3	0	G	75687	Neptunomonas
0	10	0	G	459520	Neptuniibacter
0	7	0	G	2987605	Neopusillimonas
0	6	0	G	2675232	Neobacillus
0	24	0	G	482	Neisseria
0	1	0	F	1644061	Natrialbaceae
0	1	0	G	2888879	Nanchangia
0	7	7	G	53460	Nakamurella
0	10	10	G	5761	Naegleria
0	1	1	S	76629	Mycoplasmopsis gallopavonis
0	18	18	S	33923	Mycoplasmopsis felis
0	3	3	S	55603	Mycoplasmopsis caviae
0	2	0	G	2093	Mycoplasma
0	5	2	G	1866885	Mycolicibacterium
0.07	2423	8	G	1763	Mycobacterium
0	7	1	G	1810868	Mycoavidus
0	10	0	G	2884243	Musicola
0	1	0	G	58050	Moritella
0	1	0	G	581	Morganella
0	84	2	G	475	Moraxella
0	1	0	G	52225	Mitsuokella
0	2	0	G	2493629	Minwuia
0	1	1	G	2843200	Miltoncostaea
0	18	18	G	186650	Microvirga
0	1	0	G	116071	Micropruina
0	15	2	G	1873	Micromonospora
0	9	9	G	1269	Micrococcus
0	17	17	G	48073	Microbulbifer
0.01	166	120	G	33882	Microbacterium
0	7	0	G	213485	Micavibrio
0	1	0	G	2822410	Methylotuvimicrobium
0	1	0	G	359407	Methylotenera
0	1	1	G	2282523	Methylorubrum
0	1	0	G	3382645	Methyloraptor
0	13	3	G	16	Methylophilus
0	1	0	G	40222	Methylophaga
0	6	1	G	133	Methylocystis
0	67	0	G	413	Methylococcus
0	13	4	G	120652	Methylocella
0	1	0	G	184923	Methylocapsa
0	147	104	G	407	Methylobacterium
0	6	0	G	429	Methylobacter
0	1	0	F	143067	Methanotrichaceae
0	1	1	S	2125	Metamycoplasma sualvi
0	1	0	G	2675233	Metabacillus
0	12	0	G	68287	Mesorhizobium
0	10	0	G	1649468	Melaminivora
0	9	0	G	906	Megasphaera
0	1	0	G	248744	Marvinbryantia
0	3	0	G	293088	Martelella
0	3	0	G	623276	Maritalea
0	1	0	G	377315	Mariprofundus
0	4	0	G	367771	Marinovum
0	10	0	G	28253	Marinomonas
0	2	0	G	48075	Marinobacterium
0	5	1	G	2742	Marinobacter
0	2	0	G	186191	Marinithermus
0	1	0	G	2903100	Mariniplasma
0	1	0	G	359337	Marinimicrobium
0	6	0	O	1970189	Marinilabiliales
0	26	0	G	863253	Marinicella
0	5	4	G	2794998	Maridesulfovibrio
0	1	0	G	2321114	Malaciobacter
0	4	0	G	69965	Macrococcus
0	17	4	G	68	Lysobacter
0	2	1	G	2004797	Luteitalea
0	9	5	G	83614	Luteimonas
0	8	0	F1	1655488	Luna cluster
0	1	0	G	245186	Loktanella
0	7	0	G	1637	Listeria
0	1	0	G	2767888	Liquorilactobacillus
0	2	0	G	2742598	Limosilactobacillus
0	17	0	G	665874	Limnohabitans
0	4	3	G	131079	Limnobacter
0	9	0	G	2767887	Ligilactobacillus
0	7	0	G	34019	Liberibacter
0	17	2	G	2767886	Levilactobacillus
0	1	0	G	55968	Leucobacter
0	3	1	G	32067	Leptotrichia
0	10	2	G	171	Leptospira
0	1	0	G	1649463	Lentilitoribacter
0	72	66	G	110932	Leifsonia
0	9	3	G	445	Legionella
0	3	0	G	2767885	Latilactobacillus
0	33	2	G	1578	Lactobacillus
0	11	0	G	2759736	Lacticaseibacillus
0	9	0	F	2691359	Lacipirellulaceae
0	3	0	G	1506553	Lachnoclostridium
0	3	1	G	204476	Labrys
0	3	0	G	1330547	Kosakonia
0	7	1	G	288021	Kordiimonas
0	3	0	G	1434011	Komagataeibacter
0	1	0	G	2786989	Koleobacter
0	44	0	F1	2890311	Klebsiella/Raoultella group
0	1	0	G	2063	Kitasatospora
0	1	0	F	1921783	Kiritimatiellaceae
0	5	0	G	32257	Kingella
0	3	0	G	92944	Ketogulonicigenium
0	2	0	G	2838250	Kaustia
0	1	1	G	261963	Kangiella
0	1	0	G	428711	Jonquetella
0	1	0	G	1470540	Jeotgalibaca
0	1	0	G	29580	Janthinobacterium
0	1	1	F	1763524	Isosphaeraceae
0	8	0	G	644355	Inhella
0	1	0	G	3422601	Imbroritus
0	19	0	O	795748	Ignavibacteriales
0	2	2	G	112008	Ignatzschineria
0	6	0	G	467975	Iamia
0	4	0	G	85	Hyphomonas
0	10	7	G	81	Hyphomicrobium
0	1	0	F	1890500	Hyellaceae
0	13	0	G	47420	Hydrogenophaga
0	2	0	G	168657	Hydrogenobaculum
0	1	0	G	243627	Hydrocarboniphaga
0	1	0	G	2650549	Hydrocarboniclastica
0	4	0	G	214906	Histophilus
0	1	0	G	2723	Hirschia
0	4	0	G	84404	Hippea
0	2	0	G	881616	Herbiconiux
0	1	0	G	79598	Heliorestis
0	6	0	G	209	Helicobacter
0	3	0	G	1161125	Helcobacillus
0.55	17881	0	G	1769729	Hathewaya
0	6	0	G	1763827	Hankyongella
0	31	3	G	109262	Halothiobacillus
0	2	0	G	2901189	Halopseudomonas
0	15	3	G	2745	Halomonas
0	45	0	G	1755832	Haloimpatiens
0	6	0	G	42417	Halobacteroides
0	8	0	G	162027	Haliangium
0	5	0	G	2330	Halanaerobium
0	1	0	G	1804663	Haematospirillum
0	29	0	G	3421338	Guptibacillus
0	3	0	G	940557	Granulicella
0	1	0	G	364409	Granulibacter
0	1	0	G	644652	Gordonibacter
0	7	0	G	2053	Gordonia
0	1	0	F	1890422	Gloeobacteraceae
0	1	1	G	13075	Globicatella
0	8	0	G	2094023	Glaesserella
0	2	0	G	1229970	Glaciimonas
0	3	0	G	3058346	Gimibacter
0	2	0	G	46200	Geovibrio
0	1	1	G	129337	Geobacillus
0	3	0	F	219687	Gemmatimonadaceae
0	15	5	F	1914233	Gemmataceae
0	2	0	G	745410	Gallaecimonas
0	18	0	G	848	Fusobacterium
0	1	0	G	2761542	Fundicoccus
0	3	0	G	2767881	Fructilactobacillus
0	5	0	G	447237	Frondihabitans
0	3	0	G	96492	Frigoribacterium
0	19	13	G	262	Francisella
0	1	0	G	2952773	Formicincola
0	10	0	G	3156481	Fodinisporobacter
0	15	0	G	946234	Flavonifractor
0.03	1135	292	O	200644	Flavobacteriales
0	1	0	G	1005038	Fimbriimonas
0	1	0	G	119044	Filomicrobium
0	2	0	G	1329200	Fictibacillus
0	1	0	G	44011	Ferrimonas
0	7	0	G	2249462	Ferrigenium
0	11	11	G	1686313	Fenollaria
0	15	2	G	1604696	Faucicola
0	6	0	G	236752	Fastidiosipila
0	1	0	G	2854182	Falsihalocynthiibacter
0	26	0	G	216851	Faecalibacterium
0	1	0	G	2837485	Evansella
0	28	0	G	1730	Eubacterium
0	51	1	G	561	Escherichia
0	3	0	G	1647	Erysipelothrix
0	2	0	G	551	Erwinia
0	12	0	G	2680021	Ephemeroptericola
0	1	1	G	2758906	Entomomonas
0	25	4	G	1350	Enterococcus
0	5	0	F1	191675	Enterobacteriaceae incertae sedis
0	1	0	G	547	Enterobacter
0	2	0	G	212791	Enhydrobacter
0	1	0	G	457933	Elioraea
0	2	0	G	538	Eikenella
0	7	0	G	943	Ehrlichia
0	1	0	G	1747770	Egibacter
0	5	0	G	635	Edwardsiella
0	1	0	G	231454	Dyella
0	2	0	G	1980697	Duodenibacillus
0	1	1	G	29393	Dolosigranulum
0	1	0	G	2811506	Dissulfurispira
0	1	0	G	238749	Diaphorobacter
0	6	2	G	46913	Devosia
0	1	0	G	427922	Desulfurivibrio
0	1	0	G	393029	Desulfurispirillum
0	2	0	G	872	Desulfovibrio
0	1	0	G	2886823	Desulfosediminicola
0	1	0	G	2916693	Desulforamulus
0	1	0	G	45654	Desulfonema
0	2	0	G	28222	Desulfobacula
0	2	0	G	453229	Desulfarculus
0	7	0	G	117999	Denitrovibrio
0	1	0	G	80865	Delftia
0	35	19	G	1298	Deinococcus
0	1	1	G	61434	Dehalococcoides
0.02	614	1	G	56112	Dehalobacter
0	1	0	G	1185408	Defluviitalea
0	2	0	G	1940143	Dankookia
0	131	7	O	768507	Cytophagales
0	3	0	G	2675230	Cytobacillus
0	11	5	G	1912216	Cutibacterium
0	57	37	G	106589	Cupriavidus
0	4	0	G	69578	Cryobacterium
0	3	0	G	413496	Cronobacter
0	2	0	G	1654931	Crenobacter
0	43	32	G	1716	Corynebacterium
0	5	0	G	3228940	Coralliovum
0	3	0	G	191494	Conexibacter
0	8	0	G	334107	Conchiformibius
0	17	13	G	283	Comamonas
0	1	0	G	202907	Collimonas
0	9	0	G	2211635	Cognatishimia
0.05	1517	642	G	1485	Clostridium
0	1	0	G	1870884	Clostridioides
0	3	0	G	544	Citrobacter
0	5	0	G	2883512	Citrifermentans
0	2	0	G	1077265	Chthonomonas
0	1	0	O	1118	Chroococcales
0	1	0	G	535	Chromobacterium
0.05	1583	0	P	7711	Chordata
0	60	0	O	191411	Chlorobiales
0	3	0	G	458032	Chloracidobacterium
0	2	0	F	809	Chlamydiaceae
0.01	200	0	O	1853229	Chitinophagales
0	1	0	G	230666	Chitinibacter
0	1	0	G	180162	Cetobacterium
0	2	0	G	1653176	Cereibacter
0	3	3	G	10	Cellvibrio
0	13	13	G	1707	Cellulomonas
0	26	12	G	75	Caulobacter
0	4	0	G	2706000	Casimicrobium
0	14	0	G	2494209	Capsulimonas
0	2	0	G	884214	Candidatus Zinderia
0	3	1	G	2018044	Candidatus Vallotiella
0	4	0	G	2293313	Candidatus Syntrophocurvum
0	30	0	G	1436289	Candidatus Symbiobacter
0	1	0	G	1541743	Candidatus Ruthturnera
0	1	0	F	689704	Candidatus Rhabdochlamydiaceae
0	1	1	S	2738883	Candidatus Reidiella endopervernicosa
0	1	0	G	767891	Candidatus Puniceispirillum
0	1	0	G	235572	Candidatus Portiera
0	1	1	G	33926	Candidatus Phytoplasma
0	2	2	G	198251	Candidatus Pelagibacter
0	1	0	G	1521255	Candidatus Paracaedibacter
0	1	0	F	3056649	Candidatus Palauibacteraceae
0	22	0	G	84646	Candidatus Odyssella
0	8	8	G	453161	Candidatus Nitrotoga
0	1	0	G	2601651	Candidatus Nesciobacter
0	14	0	G	49082	Candidatus Neoarthromitus
0	1	0	G	3135206	Candidatus Methylocalor
0	3	0	G	2545692	Candidatus Methanoliparum
0	1	0	G	2883098	Candidatus Mesenet
0	3	0	G	1175554	Candidatus Lariskella
0	12	12	S	1576550	Candidatus Kinetoplastidibacterium kentomonadis
0	1	0	G	2975549	Candidatus Izemoplasma
0	1	0	G	409304	Candidatus Ishikawella
0	5	0	G	2654634	Candidatus Hydrogenosomobacter
0	10	0	G	573657	Candidatus Hodgkinia
0	11	0	G	2900571	Candidatus Gromoviella
0	1	0	G	2045213	Candidatus Fonsibacter
0	15	0	G	2383	Candidatus Epulonipiscium
0	2	0	G	376743	Candidatus Endowatersipora
0	7	0	G	1263978	Candidatus Endolissoclinum
0	2	0	G	2601574	Candidatus Cytomitobacter
0	1	0	G	338648	Candidatus Contubernalis
0	4	0	F	3039865	Candidatus Cloacimonadaceae
0	1	0	F	2953756	Candidatus Chromulinivoraceae
0	1	0	F	1127830	Candidatus Brocadiaceae
0	1	0	G	3163645	Candidatus Bodocaedibacter
0	3	0	F	3121609	Candidatus Bipolaricaulaceae
0	1	0	G	1920992	Candidatus Bealeia
0	9	0	G	2716172	Candidatus Bandiella
0	1	0	G	2817383	Candidatus Azoamicus
0	3	2	G	194	Campylobacter
0	2	2	G	191301	Caminibacter
0	17	0	G	44258	Caloramator
0	1	0	G	414051	Caenispirillum
0	3	0	G	830	Butyrivibrio
0	16	16	S1	2883946	Burkholderia phage Bcep781
0	98	4	G	32008	Burkholderia
0	10	0	G	32199	Buchnera
0	7	0	F1	2826938	Brucella/Ochrobactrum group
0	47	21	G	41275	Brevundimonas
0	1	0	G	1406135	Breoghania
0.1	3394	2449	G	374	Bradyrhizobium
0	3	0	G	29521	Brachyspira
0	1	1	G	85413	Bosea
0	3	3	G	138	Borrelia
0	14	0	G	517	Bordetella
0	1	0	G	2767878	Bombilactobacillus
0	2	0	G	572511	Blautia
0	43	42	G	59282	Blastochloris
0	1	0	G	2770094	Biomaibacter
0	6	0	G	1678	Bifidobacterium
0	9	0	G	958	Bdellovibrio
0	1	0	G	1145345	Bauldia
0	9	4	G	773	Bartonella
0	3	1	O	1853223	Balneolales
0	2	0	G	2600304	Baekduia
0	80	6	O	171549	Bacteroidales
0.01	222	2	G	1386	Bacillus
0	1	0	G	191	Azospirillum
0	3	3	G	12960	Azoarcus
0	1	0	G	292486	Avibacterium
0	5	0	G	414371	Aureimonas
0	15	0	G	1278221	Auraticoccus
0	30	0	G	1769718	Athalassotoga
0	2	0	G	76890	Asticcacaulis
0	3	0	G	91914	Asaia
0	5	0	G	1663	Arthrobacter
0	28	0	G	637	Arsenophonus
0	1	1	G	551759	Aromatoleum
0	1	1	G	3046369	Aristaeella
0	1	0	F	39	Archangiaceae
0	1	1	G	28263	Arcanobacterium
0	1	1	G	2801844	Arachnia
0	2	0	G	1795639	Aquisalinus
0	4	0	G	2824158	Aquirhabdus
0	1	0	G	2713	Aquifex
0	21	0	G	2055850	Aquicoccus
0	152	0	G	2911176	Aquibium
0	1	0	G	2593687	Aquella
0	1	0	G	92793	Aquabacterium
0	3	0	G	150247	Anoxybacillus
0	3	0	G	444432	Anderseniella
0	1	1	G	768	Anaplasma
0	5	0	G	207244	Anaerostipes
0	3	2	G	165779	Anaerococcus
0	3	0	G	704093	Anaerobacillus
0	4	0	G	1813	Amycolatopsis
0	1	0	G	1920247	Ampullimonas
0	1	0	G	56999	Amaricoccus
0	14	0	F1	2903219	Alteromonas/Salinimonas group
0	2	0	G	361177	Altererythrobacter
0	2	0	G	1502180	Alsobacter
0	6	0	F1	10293	Alphaherpesvirinae
0	50	0	G	2823232	Allosphingosinicella
0	2	0	G	85072	Allochromatium
0	3	3	G	3020832	Alloalcanivorax
0	3	0	G	114627	Alkaliphilus
0	1	0	G	1406885	Aliiglaciecola
0	1	1	G	59753	Alcanivorax
0	1	0	G	507	Alcaligenes
0	1	0	F	1647988	Akkermansiaceae
0	2	0	G	2233801	Ahniella
0	2	0	G	33877	Agromyces
0	3	3	G	46352	Agrococcus
0	4	0	G	2038244	Agaribacterium
0	55	0	G	1033	Afipia
0	1	0	G	643217	Afifella
0	27	0	G	642	Aeromonas
0	3	0	G	2040	Aeromicrobium
0	2	0	G	1375	Aerococcus
0	1	0	G	447020	Adlercreutzia
0	2	0	G	1904377	Acuticoccus
0	1	0	G	1653174	Actinotignum
0	8	2	G	1654	Actinomyces
0	4	0	G	713	Actinobacillus
0.09	2834	2101	G	469	Acinetobacter
0	8	0	G	12916	Acidovorax
0	1	0	G	119977	Acidithiobacillus
0	1	0	G	522	Acidiphilium
0	1	1	G	1765964	Acidihalobacter
0	1	1	G	986106	Acidiferrobacter
0	1	1	G	904	Acidaminococcus
0	2	0	G	222	Achromobacter
0	75	0	G	33951	Acetobacterium
0	4	0	G	434	Acetobacter
0	59	59	G	33073	Zymobacter
0	4	0	G1	1649845	Yersinia pseudotuberculosis complex
0	1	1	S	630	Yersinia enterocolitica
0	1	1	S	1444770	Xylella taiwanensis
0	9	5	S	2371	Xylella fastidiosa
0	4	0	S	40577	Xenorhabdus poinarii
0	8	8	S	56464	Xanthomonas theicola
0	5	2	S	347	Xanthomonas oryzae
0	2	2	S	48664	Xanthomonas fragariae
0	100	0	S	456327	Xanthomonas euvesicatoria
0	11	0	G1	643453	Xanthomonas citri group
0	1	1	S	1885674	Xanthomonas cannabis
0	9	1	S	339	Xanthomonas campestris
0	2	2	S	56448	Xanthomonas arboricola
0	17	17	S	29447	Xanthomonas albilineans
0	1	1	S	1723361	Wukongibacter baidiensis
0	16	14	G	953	Wolbachia
0	3	3	S	400946	Wohlfahrtiimonas chitiniclastica
0	6	6	S	1629	Weissella viridescens
0	3	3	S	1162633	Weissella diestrammenae
0.02	716	244	F	2762318	Weeksellaceae
0	1	0	G	1524214	Vulgatibacter
0	12	0	S	672	Vibrio vulnificus
0	1	1	S	2572923	Vibrio taketomensis
0	4	4	S	76258	Vibrio rumoiensis
0	1	1	S	104609	Vibrio penaeicida
0	1	1	S	1824638	Vibrio japonicus
0	17	0	G1	717610	Vibrio harveyi group
0	61	61	S	190893	Vibrio coralliilyticus
0	4	4	S	666	Vibrio cholerae
0	1	1	S	3016528	Vibrio chaetopteri
0	5	5	S	2587862	Vibrio aquimaris
0	24	24	S	55601	Vibrio anguillarum
0	1	0	S	28171	Vibrio aestuarianus
0	9	0	G	2735	Verrucomicrobium
0	1	1	S	2661630	Venatoribacter cucullus
0	1	1	S	1773489	Varunaivibrio sulfuroxidans
0	3	3	S	1333996	Variibacter gotjawalensis
0	19	19	S	2029117	Vandammella animalimorsus
0	2	2	S	367743	Ureibacillus thermophilus
0	1	1	S	3073561	Undibacterium cyanobacteriorum
0	4	0	G1	2646274	unclassified Xylophilus
0	2	0	G1	2614977	unclassified Vibrio
0	2	1	G1	663243	unclassified Variovorax
0	9	0	G1	2630295	unclassified Undibacterium
0	5	0	G1	2800703	unclassified Tsuneonella
0	60	0	G1	2638726	unclassified Tissierella
0	1	0	G1	3025756	unclassified Thomasclavelia
0	3	0	G1	2905950	unclassified Thermodesulfomicrobium
0	1	0	G1	2638574	unclassified Thermodesulfobacterium
0	1	0	G1	2622527	unclassified Thermoanaerobacterium
0	3	0	G1	2908647	unclassified Suttonella
0	1	0	G1	2618290	unclassified Sulfurospirillum
0	42	1	G1	2593676	unclassified Streptomyces
0	37	20	G1	196198	unclassified Stenotrophomonas
0	2	0	G1	2647733	unclassified Sporosarcina
0	13	0	G1	2637901	unclassified Spiroplasma
0	98	1	G1	196159	unclassified Sphingomonas
0	1	0	G1	2611147	unclassified Sphingobium
0	1	0	G1	2630420	unclassified Sphaerisporangium
0	4	0	G1	2636512	unclassified Sodalis (in: enterobacteria)
0	5	0	G1	2639280	unclassified Simiduia
0	1	0	G1	196818	unclassified Shewanella
0	1	0	G1	2646512	unclassified Salinispirillum
0	2	2	G1	2649847	unclassified Salinisphaera
0	20	0	G1	2608920	unclassified Ruminococcus
0.01	390	0	G1	2626991	unclassified Roseateles
0	1	0	G1	2638247	unclassified Rhodopseudomonas
0	12	0	G1	2619116	unclassified Rhodoplanes
0	2	0	G1	2627954	unclassified Rhodoferax
0	1	0	G1	2640088	unclassified Rhizobacter
0	1	0	G1	115860	unclassified Rheinheimera
0	1	0	F1	689705	unclassified Rhabdochlamydiaceae
0	13	0	G1	2630009	unclassified Reyranella
0	2	0	G1	209769	unclassified Ralstonia
0	1	0	G1	196806	unclassified Psychrobacter
0	5	0	G1	2645906	unclassified Pseudoxanthomonas
0.01	164	74	G1	196821	unclassified Pseudomonas
0	1	0	G1	2647000	unclassified Pseudarthrobacter
0	3	0	G1	2630696	unclassified Proteiniclasticum
0	14	11	G1	2640945	unclassified Polynucleobacter
0	2	0	G1	2662419	unclassified Planococcus (in: firmicutes)
0	3	3	G1	2638441	unclassified Phyllobacterium
0	2	0	G1	2628852	unclassified Photobacterium
0	1	0	G1	2619260	unclassified Petroclostridium
0	6	0	G1	2636623	unclassified Pelagibius
0	3	0	G1	2647080	unclassified Parvularcula
0	1	1	G1	2688777	unclassified Paracoccus (in: a-proteobacteria)
0	7	0	G1	2615204	unclassified Paraburkholderia
0	6	0	G1	2630326	unclassified Pantoea
0	1	0	G1	2645081	unclassified Ottowia
0	85	0	G1	2675010	unclassified Oceanirhabdus
0	3	0	G1	2636315	unclassified Oceanimonas
0	2	0	G1	2643346	unclassified Nostocoides
0	2	0	G1	2623691	unclassified Nordella
0	1	1	G1	2637762	unclassified Nocardia
0	2	0	G1	2652172	unclassified Nitrospira
0	2	0	G1	2609265	unclassified Nitrosomonas
0	5	0	G1	2620411	unclassified Nitrobacter
0	2	2	G1	2624044	unclassified Nitratiruptor
0	2	0	G1	2837522	unclassified Niallia
0	5	0	G1	2675272	unclassified Neobacillus
0	1	0	G1	2642494	unclassified Mycobacterium
0	6	6	G1	2649241	unclassified Mycoavidus
0	79	79	G1	2685852	unclassified Moraxella
0	2	1	G1	2618799	unclassified Minwuia
0	13	0	G1	2617518	unclassified Micromonospora
0	12	9	G1	2609290	unclassified Microbacterium
0	1	0	G1	2822412	unclassified Methylotuvimicrobium
0	3	0	G1	2625913	unclassified Methylocystis
0	2	0	G1	2618889	unclassified Methylococcus
0	1	0	G1	2639413	unclassified Methylocapsa
0	3	0	G1	2615210	unclassified Methylobacterium
0	6	1	G1	2635283	unclassified Methylobacter
0	1	0	G1	2675274	unclassified Metabacillus
0	8	7	G1	325217	unclassified Mesorhizobium
0	3	0	G1	2629616	unclassified Martelella
0	2	0	G1	2644139	unclassified Marinobacterium
0	1	0	G1	83889	unclassified Marinobacter
0	1	0	G1	2632100	unclassified Marinimicrobium
0	26	0	G1	2685560	unclassified Marinicella
0	1	0	G1	2794999	unclassified Maridesulfovibrio
0	11	0	G1	2635362	unclassified Lysobacter
0	4	0	G1	2629088	unclassified Luteimonas
0	17	15	G1	2626134	unclassified Limnohabitans
0	2	0	G1	2633022	unclassified Leptotrichia
0	6	0	G1	2633828	unclassified Leptospira
0	1	0	G1	2647570	unclassified Lentilitoribacter
0	1	0	G1	2663824	unclassified Leifsonia
0	1	0	G1	2633591	unclassified Kitasatospora
0	1	0	G1	2610881	unclassified Janthinobacterium
0	6	0	G1	2624035	unclassified Iamia
0	4	4	G1	2630699	unclassified Hyphomonas
0	3	0	G1	2619925	unclassified Hyphomicrobium
0	5	4	G1	2610897	unclassified Hydrogenophaga
0	2	0	G1	2622382	unclassified Hydrogenobaculum
0	2	2	G1	2618217	unclassified Herbiconiux
0	27	0	G1	2636392	unclassified Halothiobacillus
0	12	0	G1	2609666	unclassified Halomonas
0	1	0	G1	2618869	unclassified Haloimpatiens
0	2	0	G1	2644401	unclassified Glaciimonas
0	2	0	G1	2629356	unclassified Gallaecimonas
0	1	1	G1	2626248	unclassified Frondihabitans
0	3	0	G1	2627005	unclassified Frigoribacterium
0	1	0	G1	2854191	unclassified Falsihalocynthiibacter
0	1	0	G1	2837486	unclassified Evansella
0	28	0	G1	3100185	unclassified Eubacterium
0	1	0	G1	2608935	unclassified Enterobacter
0	2	0	G1	2632691	unclassified Enhydrobacter
0	1	1	G1	2649760	unclassified Diaphorobacter
0	4	1	G1	196773	unclassified Devosia
0	3	0	G1	2623546	unclassified Deinococcus
0.02	613	0	G1	2635733	unclassified Dehalobacter
0	2	0	G1	2630042	unclassified Dankookia
0	18	0	G1	2640874	unclassified Cupriavidus
0	4	0	G1	2649013	unclassified Cryobacterium
0	3	0	G1	2627773	unclassified Conexibacter
0.01	182	11	G1	2614128	unclassified Clostridium
0	1	0	G1	2635829	unclassified Clostridioides
0	1	0	G1	2619399	unclassified Chitinibacter
0	3	0	G1	2648921	unclassified Caulobacter
0	2	0	G1	3077950	unclassified Candidatus Zinderia
0	2	0	G1	2735707	unclassified Candidatus Vallotiella
0	14	12	G1	2638829	unclassified Candidatus Neoarthromitus
0	3	0	G1	2874847	unclassified Candidatus Methanoliparum
0	1	0	G1	3066220	unclassified Candidatus Mesenet
0	3	3	G1	2632605	unclassified Candidatus Lariskella
0	1	0	G1	2975572	unclassified Candidatus Izemoplasma
0	2	0	G1	3077945	unclassified Candidatus Endowatersipora
0	17	1	G1	2629145	unclassified Caloramator
0	2	0	G1	2639466	unclassified Butyrivibrio
0	6	0	G1	2622653	unclassified Brevundimonas
0	1	0	G1	2624130	unclassified Breoghania
0.01	490	66	G1	2631580	unclassified Bradyrhizobium
0	1	1	G1	2608897	unclassified Bifidobacterium
0	9	0	G1	2633795	unclassified Bdellovibrio
0	1	0	G1	2647740	unclassified Bauldia
0	1	1	G1	2645622	unclassified Bartonella
0	55	0	G1	185979	unclassified Bacillus (in: firmicutes)
0	2	0	G1	2628350	unclassified Asticcacaulis
0	5	0	G1	235627	unclassified Arthrobacter
0	28	0	G1	2627083	unclassified Arsenophonus
0	21	0	G1	2637090	unclassified Aquicoccus
0	1	0	G1	2620789	unclassified Aquabacterium
0	3	0	G1	2614933	unclassified Anderseniella
0	4	4	G1	2618356	unclassified Amycolatopsis
0	1	0	G1	2633320	unclassified Amaricoccus
0	2	0	G1	2614945	unclassified Altererythrobacter
0	2	0	G1	2636536	unclassified Alsobacter
0	1	0	G1	2593648	unclassified Aliiglaciecola
0	2	0	G1	2639701	unclassified Agromyces
0	4	0	G1	2649705	unclassified Agaribacterium
0	1	0	G1	2624128	unclassified Afifella
0	2	0	G1	2631034	unclassified Acuticoccus
0	59	9	G1	196816	unclassified Acinetobacter
0	8	6	G1	2684926	unclassified Acidovorax
0	1	1	S	3069686	Tunturiibacter psychrotolerans
0	1	1	S	1982042	Tsuneonella mangrovi
0	4	4	S	2039	Tropheryma whipplei
0	2	0	S	81028	Treponema brennaborense
0	3	3	S	171437	Tistrella mobilis
0	1	1	S	1973002	Thiosocius teredinicola
0	2	0	S	92245	Thiomicrospira aerophila
0	3	3	S	2791037	Thiomicrorhabdus immobilis
0	2	0	S	80679	Thioflavicoccus mobilis
0	4	0	S	73141	Thiocystis violascens
0	1	1	S	1033854	Thioalkalivibrio sulfidiphilus
0	4	4	S	56957	Thermus oshimai
0	2	2	S	2828656	Thermospira aquatica
0	39	39	S	1871031	Thermophilibacter mediterraneus
0	7	7	S	2884874	Thermomonas paludicola
0	73	73	S	1463158	Thermomonas carbonis
0	4	4	S	3142973	Thermohahella caldifontis
0	88	88	S	1510	Thermoclostridium stercorarium
0	1	1	S	2325	Thermoanaerobacter kivui
0	4	4	S	1523392	Thalassotalea ponticola
0	1	1	S	3242416	Thalassotalea maritima
0	4	4	S	3058402	Terrisporobacter vanillatitrophus
0	18	18	S	2895980	Terrirubrum flagellatum
0	1	1	S	708113	Terrihabitans soli
0	1	0	F	2760872	Tenuifilaceae
0	1	0	G	1382832	Telmatocola
0	5	5	S	474953	Telmatobacter bradus
0	2	2	S	2787751	Taurinivorans muris
0	19	19	S	340268	Tardiphaga alba
0	1	0	S	316277	Syntrophus aciditrophicus
0	3	3	S	2584944	Sutterella faecalis
0	5	5	S	2893889	Sulfurovum mangrovi
0	7	7	S	66821	Sulfurospirillum multivorans
0	11	0	S	748811	Sulfuritalea hydrogenivorans
0	2	2	S	1675686	Sulfurifustis variabilis
0	1	1	S	2211108	Sulfuricystis multivorans
0	1	1	S	1620215	Sulfuricaulis limicola
0	1	1	S	1775881	Sulfitobacter faviae
0	1	1	S	214851	Subdoligranulum variabile
0	5	0	G1	136846	Stutzerimonas stutzeri group
0	5	5	S	1260955	Streptosporangium sandarakinum
0	2	2	S	1038928	Streptomyces xinghaiensis
0	9	9	S	59299	Streptomyces thermocarboxydus
0	1	1	S	568869	Streptomyces sanyensis
0	1	0	G1	2838332	Streptomyces phaeochromogenes group
0	8	0	S	1916	Streptomyces lividans
0	1	1	S	1904616	Streptomyces fodineus
0	1	1	S	1969	Streptomyces chartreusis
0	1	1	S	1890	Streptomyces antibioticus
0	2	2	S	1349	Streptococcus uberis
0	3	3	S	1308	Streptococcus thermophilus
0	53	15	S	1307	Streptococcus suis
0	1	0	S	1305	Streptococcus sanguinis
0	4	4	S	1314	Streptococcus pyogenes
0	3	3	S	1313	Streptococcus pneumoniae
0	4	0	S	1348	Streptococcus parauberis
0	2	2	S	1309	Streptococcus mutans
0	1	1	S	68892	Streptococcus infantis
0	2	2	S	1814128	Streptococcus halotolerans
0	1	1	S	254785	Streptococcus halichoeri
0	1	0	S	1311	Streptococcus agalactiae
0	1	0	S	29303	Streptantibioticus cattleyicolor
0	5	0	G	2795973	Stieleria
0	1	1	S	487698	Stenotrophomonas pavanii
0	123	1	G1	995085	Stenotrophomonas maltophilia group
0	1	1	S	2045451	Stenotrophomonas indicatrix
0	1	1	S	128780	Stenotrophomonas acidaminiphila
0	4	4	S	1292	Staphylococcus warneri
0	7	0	G1	2815305	Staphylococcus intermedius group
0	2	2	S	1290	Staphylococcus hominis
0	1	1	S	1282	Staphylococcus epidermidis
0	5	4	S	29388	Staphylococcus capitis
0	80	79	S	1280	Staphylococcus aureus
0	1	0	F	2896860	Spirosomataceae
0	2	0	S	47835	Spiroplasma phoeniceum
0	1	1	S	1335757	Spiribacter curvatus
0	1	1	S	2820884	Spiractinospora alimapuensis
0	5	5	S	172044	Sphingomonas yabuuchiae
0	17	17	S	1327635	Sphingomonas psychrotolerans
0	3	3	S	13689	Sphingomonas paucimobilis
0	7	7	S	152682	Sphingomonas melonis
0	6	6	S	68569	Sphingomonas leidyi
0	2	2	S	93064	Sphingomonas koreensis
0	1	1	S	424800	Sphingomonas insulae
0	1	1	S	1609977	Sphingomonas hengshuiensis
0	1	1	S	563996	Sphingomonas hankookensis
0	1	1	S	2972485	Sphingomonas endolithica
0	14	14	S	2949093	Sphingomonas donggukensis
0	49	3	F	84566	Sphingobacteriaceae
0	1	1	S	639200	Sphaerotilus sulfidivorans
0	1	1	S	2698682	Solilutibacter oculi
0	1	1	S	2233999	Skermanella pratensis
0	1	1	G	28105	Sinorhizobium
0	2	2	S	622	Shigella dysenteriae
0	3	3	S	332186	Shewanella xiamenensis
0	1	0	S	70864	Shewanella pealeana
0	1	1	S	93973	Shewanella japonica
0	2	2	S	138074	Serratia symbiotica
0	2	2	S	615	Serratia marcescens
0	1	1	S	1458425	Serpentinimonas raichei
0	3	3	S	1734049	Serpentinicella alkaliphila
0	1	1	S	3079930	Scrofimicrobium appendicitidis
0	4	4	S	1851514	Scandinavium goeteborgense
0	1	0	F	89374	Saprospiraceae
0	2	2	S	927083	Sandaracinus amylolyticus
0	13	0	S	28901	Salmonella enterica
0	8	8	S	1229727	Salipiger profundus
0	1	1	S	2957203	Salinilacustrithrix flava
0	1	0	F	1853225	Salinibacteraceae
0	1	1	S	2712698	Salaquimonas pukyongi
0	1	1	S	2161747	Saccharospirillum mangrovi
0	12	12	S	2287	Saccharolobus solfataricus
0	4	4	S	2172099	Saccharobesus litoralis
0	5	5	S	438033	Ruminococcus gauvreauii
0	4	4	S	1161942	Ruminococcus champanellensis
0	3	3	S	1565605	Rugosibacter aromaticivorans
0	2	0	G	212744	Rugamonas
0	2	2	S	3115294	Rossellomorea sedimentorum
0	4	0	F	2762306	Roseivirgaceae
0	1	1	S	1852022	Roseitalea porphyridii
0	6	0	S	119542	Roseinatronobacter bogoriensis
0	8	0	S	159346	Roseicyclus elongatus
0	1	1	S	1115758	Romboutsia ilealis
0	33	0	F	171550	Rikenellaceae
0	3	0	G	780	Rickettsia
0	21	0	F	563843	Rhodothermaceae
0	1	1	S	1085	Rhodospirillum rubrum
0	31	31	S	1076	Rhodopseudomonas palustris
0	1	1	S	1484693	Rhodoferax saidenbachensis
0	9	8	S	192843	Rhodoferax ferrireducens
0	3	1	S	1061	Rhodobacter capsulatus
0	2	2	S	2711156	Rhizorhabdus phycosphaerae
0	13	1	G	379	Rhizobium
0	1	1	S	1646	Renibacterium salmoninarum
0	1	1	S	94132	Ramlibacter tataouinensis
0	8	4	G1	3116862	Ralstonia solanacearum species complex
0	1	1	S	105219	Ralstonia mannitolilytica
0	50	50	S	128785	Pseudoxanthomonas mexicana
0	1	0	S	119394	Pseudothermotoga thermarum
0	3	3	S	1235591	Pseudorhodoplanes sinuspersici
0	1	1	S	2500533	Pseudorhodobacter turbinis
0	1	1	S	113287	Pseudoramibacter alactolyticus
0	1	1	S	515393	Pseudomonas yamanorum
0	2	2	S	2745518	Pseudomonas tritici
0	6	0	G1	136849	Pseudomonas syringae group
0	3	3	S	321846	Pseudomonas simiae
0	1	1	S	2745514	Pseudomonas salmasensis
0	4	4	S	2995174	Pseudomonas quebecensis
0	5	0	G1	136845	Pseudomonas putida group
0	2	2	S	485898	Pseudomonas promysalinigenes
0	21	21	S1	2905945	Pseudomonas phage phiKZ
0	1	1	S	3040598	Pseudomonas paraveronii
0	10	10	S	1785145	Pseudomonas glycinae
0	14	14	S	2815720	Pseudomonas germanica
0	103	7	G1	136843	Pseudomonas fluorescens group
0	3	0	G1	136842	Pseudomonas chlororaphis group
0	1	1	S	2954101	Pseudomonas beijingensis
0	1	1	S	2762576	Pseudomonas baltica
0	44	0	G1	136841	Pseudomonas aeruginosa group
0	27	0	G1	111527	pseudomallei group
0	8	8	S	2511995	Pseudolysobacter antarcticus
0	4	4	S	1249552	Pseudohongiella spirulinae
0	7	0	G	1522432	Pseudoduganella
0	6	6	S	1716143	Pseudodesulfovibrio indicus
0	1	0	S	298657	Pseudoalteromonas spongiae
0	43	43	S	161398	Pseudoalteromonas phenolica
0	1	1	S	3115291	Pseudalkalibacillus nanhaiensis
0	1	1	S	587	Providencia rettgeri
0	2	2	S	126385	Providencia alcalifaciens
0	1	1	S	585	Proteus vulgaris
0	8	8	S	584	Proteus mirabilis
0	15	15	S	1404	Priestia megaterium
0	1	1	S	284581	Priestia koreensis
0	114	114	S	412384	Priestia aryabhattai
0	19	13	F	171552	Prevotellaceae
0	1	1	S	43767	Prescottella equi
0	1	0	F	171551	Porphyromonadaceae
0	1	1	S	2758038	Pontivivens nitratireducens
0	2	2	S	1159327	Pontimonas salivibrio
0	7	7	S	576610	Polynucleobacter necessarius
0	3	3	S	1835254	Polynucleobacter duraquae
0	1	1	S	1743165	Polynucleobacter arcticus
0	1	1	S	2028345	Pollutimonas thiosulfatoxidans
0	1	1	S	335476	Polaromonas hydrogenivorans
0	8	8	S	1635171	Pokkaliibacter plantistimulans
0	8	8	S	61647	Pluralibacter gergoviae
0	1	0	G	44474	Pleurocapsa
0	1	0	G	1779141	Planctomicrobium
0	27	27	S	946333	Piscinibacter gummiphilus
0	9	0	G	2795783	Pirellulimonas
0	1	1	S	2748098	Pikeienuella piscinae
0	10	10	S	516702	Pigmentiphaga litoralis
0	10	10	S	1940610	Phreatobacter stygius
0	5	1	S	553611	Photobacterium leiognathi
0	3	0	S	38293	Photobacterium damselae
0	1	1	S	2201350	Phenylobacterium parvum
0	1	0	F	1853234	Persicobacteraceae
0	1	1	S	1510150	Permianibacter aggregans
0	3	3	S	2506420	Periweissella cryptocerci
0	1	1	S	3115297	Peribacillus sedimenti
0	8	8	S	28202	Peredibacter starrii
0	2	2	S	3003601	Peptostreptococcus equinus
0	1	1	S	1261	Peptostreptococcus anaerobius
0	5	5	S	3016343	Peptoniphilus equinus
0	36	0	G1	1670797	Pediococcus acidilactici group
0	1	1	S	2034769	Pectobacterium zantedeschiae
0	2	2	S	554	Pectobacterium carotovorum
0	5	5	S	180957	Pectobacterium brasiliense
0	7	7	S	3019553	Paucibacter sediminis
0	6	6	S	747	Pasteurella multocida
0	1	0	S	256618	Parvibaculum lavamentivorans
0	10	10	S	3228953	Parelusimicrobium proximum
0	9	9	S	621374	Pararobbsia alpina
0	1	0	S	1084	Pararhodospirillum photometricum
0	2	2	S	2809020	Paralysiella testudinis
0	1	1	S	2169400	Paragemmobacter aquarius
0	1	1	S	1077935	Paracoccus zhejiangensis
0	2	2	S	1529068	Paracoccus tegillarcae
0	11	11	S	80869	Paracidovorax citrulli
0	2	2	S	2547399	Paraburkholderia pallida
0	2	2	S	93220	Pandoraea pnomenusa
0	6	0	F	2005523	Paludibacteraceae
0	21	21	S	521520	Paenibacillus urinalis
0	1	0	S	159743	Paenibacillus terrae
0	2	2	S	2509456	Paenibacillus protaetiae
0	6	1	S	1406	Paenibacillus polymyxa
0	1	1	S	1464	Paenibacillus larvae
0	1	1	S	933080	Oxalobacter vibrioformis
0	1	1	S	2946593	Oxalobacter aliiformigenes
0	10	0	F	1892254	Oscillatoriaceae
0	1	1	S	2163011	Orrella marina
0	8	8	S	1805478	Olsenella timonensis
0	1	1	S	90244	Oligella ureolytica
0	1	1	S	370038	Oceanidesulfovibrio marinus
0	14	14	S	158500	Novosphingobium resinovorum
0	4	0	S	48935	Novosphingobium aromaticivorans
0	1	1	S	1471761	Novibacillus thermophilus
0	2	0	G	1177	Nostoc
0	7	7	S	2872154	Nocardioides coralli
0	7	7	S	44577	Nitrosomonas ureae
0	1	0	S	916	Nitrosomonas eutropha
0	1	1	S	2016596	Nitrogeniibacter mangrovi
0	2	0	S	913	Nitrobacter winogradskyi
0	1	0	S	912	Nitrobacter hamburgensis
0	1	1	S	2599600	Nitratireductor mangrovi
0	8	8	S	2925830	Nicoliella spurrieriana
0	5	5	S	64002	Nevskia ramosa
0	2	2	S	1572645	Neptunomonas phycophila
0	1	0	S	417574	Neptunomonas japonica
0	10	10	S	651666	Neptuniibacter halophilus
0	7	7	S	2979868	Neopusillimonas aromaticivorans
0	1	1	S	1193713	Neobacillus mesonae
0	18	17	S	487	Neisseria meningitidis
0	6	3	S	485	Neisseria gonorrhoeae
0	1	0	G	88723	Natrinema
0	1	1	S	2692125	Nanchangia anserum
0	1	0	G1	656088	Mycoplasma mycoides group
0	1	1	S	2963128	Mycoplasma bradburyae
0	2	2	S	126673	Mycolicibacterium doricum
0	1	1	S	28047	Mycolicibacterium confluentis
0.07	2398	0	G1	77643	Mycobacterium tuberculosis complex
0	2	2	S	480418	Mycobacterium lepromatosis
0	10	10	S	1768	Mycobacterium kansasii
0	2	2	S	482462	Mycobacterium dioxanotrophicus
0	2	2	S	2094119	Mycobacterium basiliense
0	10	0	S	69223	Musicola paradisiaca
0	1	1	S	69539	Moritella yayanosii
0	1	0	S	582	Morganella morganii
0	3	3	S	480	Moraxella catarrhalis
0	1	1	S	52226	Mitsuokella multacida
0	1	1	S	75385	Micropruina glycogenica
0	1	0	F	1890449	Microcystaceae
0	17	17	S	904291	Microbacterium sediminis
0	6	6	S	69362	Microbacterium schleiferi
0	5	5	S	370764	Microbacterium pygmaeum
0	2	2	S	1231063	Microbacterium gorillae
0	2	2	S	2614638	Microbacterium caowuchunii
0	1	1	S	36805	Microbacterium aurum
0	1	1	S	153731	Microbacterium aerolatum
0	7	1	S	349221	Micavibrio aeruginosavorus
0	1	0	S	1055487	Methylotenera versatilis
0	1	1	S	3162530	Methyloraptor flagellatus
0	10	10	S	2588534	Methylophilus medardicus
0	1	1	S	754477	Methylophaga frappieri
0	2	2	S	134	Methylocystis parvus
0	65	65	S	414	Methylococcus capsulatus
0	7	7	S	227605	Methylocella tundrae
0	2	0	S	199596	Methylocella silvestris
0	1	1	S	2202827	Methylobacterium terrae
0	26	26	S	410	Methylobacterium organophilum
0	6	6	S	1775910	Methylobacterium indicum
0	4	4	S	2202825	Methylobacterium durans
0	2	2	S	2051553	Methylobacterium currus
0	1	1	S	270351	Methylobacterium aquaticum
0	1	0	G	2222	Methanothrix
0	4	0	S	39645	Mesorhizobium ciceri
0	10	10	S	2109913	Melaminivora suipulveris
0	9	9	S	1675036	Megasphaera hexanoica
0	24	0	G	149698	Massilia
0	1	0	S	168384	Marvinbryantia formatexigens
0	3	3	S	454601	Maritalea myrionectae
0	1	1	S	1921086	Mariprofundus aestuarium
0	4	4	S	42444	Marinovum algicola
0	10	10	S	1806667	Marinomonas gallaica
0	1	1	S	418719	Marinobacter salsuginis
0	2	0	S	2743	Marinobacter nauticus
0	2	0	S	186192	Marinithermus hydrothermalis
0	1	1	S	2735436	Mariniplasma anaerobium
0	6	0	F	1573805	Marinifilaceae
0	6	0	G	180252	Mardivirus
0	1	0	S	1032072	Malaciobacter molluscorum
0	3	3	S	3039389	Macrococcus psychrotolerans
0	1	1	S	3395462	Macrococcus equi
0	2	2	S	1792846	Lysobacter firmicutimachus
0	1	1	S	1855912	Luteitalea pratensis
0	8	4	F2	1655489	Luna-1 subcluster
0	1	1	S	195913	Loktanella salsilacus
0	6	2	S	1639	Listeria monocytogenes
0	1	1	S	1642	Listeria innocua
0	1	0	S	468911	Liquorilactobacillus hordei
0	1	1	S	1633	Limosilactobacillus vaginalis
0	1	1	S	1613	Limosilactobacillus fermentum
0	1	1	S	131080	Limnobacter thiooxidans
0	1	0	G	2690160	Limihaloglobus
0	1	1	S	1624	Ligilactobacillus salivarius
0	7	0	S	1623	Ligilactobacillus ruminis
0	1	0	S	1622	Ligilactobacillus murinus
0	3	3	S	1273132	Liberibacter crescens
0	12	12	S	2292255	Levilactobacillus suantsaii
0	2	2	S	380393	Levilactobacillus namurensis
0	1	1	S	1580	Levilactobacillus brevis
0	1	1	S	283878	Leucobacter aridicollis
0	1	1	S	28182	Leptospira noguchii
0	1	0	S	173	Leptospira interrogans
0	5	0	S	1575	Leifsonia xyli
0	2	2	S	66969	Legionella waltersii
0	1	1	S	28087	Legionella sainthelensi
0	2	0	S	446	Legionella pneumophila
0	1	1	S	454	Legionella israelensis
0	1	0	F	3141702	Leadbetterellaceae
0	3	0	S	1599	Latilactobacillus sakei
0	1	1	S	2508708	Lactobacillus mulieris
0	30	0	S	1584	Lactobacillus delbrueckii
0	7	7	S	1597	Lacticaseibacillus paracasei
0	2	2	S	171523	Lacticaseibacillus pantheris
0	2	2	S	2100821	Lacticaseibacillus chiayiensis
0	2	2	S	346911	Labrys okinawensis
0	3	3	S	208223	Kosakonia cowanii
0	6	6	S	2161677	Kordiimonas pumila
0	1	1	S	65958	Komagataeibacter oboediens
0	2	2	S	265960	Komagataeibacter nataicola
0	1	1	S	2751313	Koleobacter methoxysyntrophicus
0	44	0	G	570	Klebsiella
0	1	0	G	1921784	Kiritimatiella
0	15	15	S	2070761	Kinneretia aquatilis
0	3	3	S	265175	Kingella potus
0	2	2	S	1522312	Kingella negevensis
0	3	3	S	92947	Ketogulonicigenium robustum
0	2	2	S	2593653	Kaustia mangrovi
0	1	0	S	428712	Jonquetella anthropi
0	1	1	S	2496265	Jeotgalibaca ciconiae
0	8	8	S	392593	Inhella inkyongensis
0	1	1	S	3058603	Imbroritus primus
0	19	0	F	795749	Ignavibacteriaceae
0	24	0	F	1853232	Hymenobacteraceae
0	8	8	S	1763535	Hydrogenophaga crassostreae
0	1	1	S	243629	Hydrocarboniphaga effusa
0	1	1	S	2259620	Hydrocarboniclastica marina
0	4	4	S	731	Histophilus somni
0	1	0	S	2724	Hirschia baltica
0	4	0	S	84405	Hippea maritima
0	1	1	S	356322	Heliorestis convoluta
0	1	1	S	45498	Helicobacter cholecystus
0	5	5	S	37372	Helicobacter bilis
0	3	3	S	521392	Helcobacillus massiliensis
0.55	17881	17881	S	1498	Hathewaya histolytica
0	6	6	S	1763828	Hankyongella ginsenosidimutans
0	1	1	S	1860122	Halothiobacillus diazotrophicus
0	2	2	S	2918528	Halopseudomonas maritima
0	44	44	S	1380675	Haloimpatiens lingqiaonensis
0	6	0	S	42422	Halobacteroides halobius
0	8	0	S	80816	Haliangium ochraceum
0	5	5	S	656519	Halanaerobium hydrogeniformans
0	1	1	S	1549855	Haematospirillum jordaniae
0	29	29	S	208199	Guptibacillus hwajinpoensis
0	3	0	S	940615	Granulicella tundricola
0	1	1	S	364410	Granulibacter bethesdensis
0	1	0	S	471189	Gordonibacter pamelaeae
0	7	7	S	249058	Gordonia otitidis
0	1	0	G	33071	Gloeobacter
0	8	8	S	738	Glaesserella parasuis
0	3	3	S	3024400	Gimibacter soli
0	9	5	G	1649453	Gimesia
0	2	2	S	139438	Geovibrio thiophilus
0	2	0	G	1706036	Gemmatirosa
0	1	0	G	173479	Gemmatimonas
0	9	0	G	113	Gemmata
0	2	0	S	155615	Fusobacterium vincentii
0	1	0	S	1583098	Fusobacterium hwasookii
0	2	2	S	2764326	Fusobacterium hominis
0	13	13	S	76859	Fusobacterium animalis
0	1	1	S	2969821	Fundicoccus culcitae
0	1	1	S	53444	Fructilactobacillus lindneri
0	2	2	S	1614	Fructilactobacillus fructivorans
0	4	4	S	1268041	Frondihabitans sucicola
0	5	0	S	263	Francisella tularensis
0	1	1	S	549298	Francisella halioticida
0	1	1	S	2558361	Formicincola oecophyllae
0	10	10	S	2901836	Fodinisporobacter ferrooxydans
0	15	15	S	292800	Flavonifractor plautii
0	12	0	O1	313602	Flavobacteriales incertae sedis
0	112	22	F	49546	Flavobacteriaceae
0	3	0	F	200667	Flammeovirgaceae
0	1	0	S	1005039	Fimbriimonas ginsengisoli
0	2	2	S	255247	Fictibacillus arsenicus
0	1	1	S	2724191	Ferrimonas lipolytica
0	8	8	S	34062	Faucicola osloensis
0	5	5	S	1309795	Faucicola mancuniensis
0	6	6	S	236753	Fastidiosipila sanguinis
0	26	26	S	853	Faecalibacterium prausnitzii
0	50	49	S	562	Escherichia coli
0	3	0	S	1648	Erysipelothrix rhusiopathiae
0	1	0	S	182337	Erwinia billingiae
0	12	12	S	2268024	Ephemeroptericola cinctiostellae
0	2	2	S	71452	Enterococcus raffinosus
0	1	1	S	1351	Enterococcus faecalis
0	13	13	S	44008	Enterococcus cecorum
0	4	4	S	1972134	endosymbiont of Sipalinus gigas
0	1	1	S	86106	endosymbiont of Acanthamoeba sp. UWC8
0	1	1	S	2843330	Elioraea tepida
0	2	2	S	2528037	Eikenella exigua
0	1	1	S	1670831	Egibacter rhizosphaerae
0	2	2	S	636	Edwardsiella tarda
0	3	3	S	1263550	Edwardsiella piscicida
0	1	1	F	2005520	Dysgonomonadaceae
0	1	1	S	445710	Dyella thiooxydans
0	2	2	S	1852381	Duodenibacillus massiliensis
0	1	1	S	2715679	Dissulfurispira thermophila
0	1	0	S	427923	Desulfurivibrio alkaliphilus
0	1	0	S	936456	Desulfurispirillum indicum
0	1	1	S	901	Desulfovibrio piger
0	1	1	S	81425	Desulfovibrio aminophilus
0	1	1	S	2569541	Desulfosediminicola flagellatus
0	1	0	S	59610	Desulforamulus reducens
0	1	1	S	45656	Desulfonema limicola
0	2	0	S	28223	Desulfobacula toluolica
0	2	0	S	453230	Desulfarculus baarsii
0	7	0	S	118000	Denitrovibrio acetiphilus
0	1	1	S	180282	Delftia tsuruhatensis
0	7	7	S	57497	Deinococcus radiopugnans
0	6	6	S	1211322	Deinococcus metallilatus
0	1	1	S	879970	Defluviitalea saccharophila
0	18	0	F	89373	Cytophagaceae
0	1	1	S	1637975	Cytobacillus solani
0	2	2	S	665099	Cytobacillus oceanisediminis
0	9	0	F	563798	Cyclobacteriaceae
0	6	6	S	1747	Cutibacterium acnes
0	1	1	S	119219	Cupriavidus metallidurans
0	1	1	S	367825	Cupriavidus malaysiensis
0	3	3	S	413503	Cronobacter malonaticus
0	2	2	S	2290923	Crenobacter cavernae
0.05	1583	0	P1	89593	Craniata
0	1	1	S	1592897	Coxiella-like endosymbiont
0	1	1	S	441500	Corynebacterium timonense
0	4	4	S	571915	Corynebacterium mustelae
0	1	1	S	1718	Corynebacterium glutamicum
0	4	4	S	187491	Corynebacterium glaucum
0	1	0	S	1717	Corynebacterium diphtheriae
0	5	5	S	3066369	Coralliovum pocilloporae
0	8	1	S	153493	Conchiformibius steedae
0	3	3	S	363952	Comamonas thiooxydans
0	1	1	S	285	Comamonas testosteroni
0	1	1	S	279058	Collimonas arenae
0	9	9	S	1715691	Cognatishimia activa
0	20	20	S	1716543	Clostridium thermarum
0	2	2	S	1513	Clostridium tetani
0	3	3	S	1509	Clostridium sporogenes
0	30	30	S	169679	Clostridium saccharobutylicum
0.01	181	52	S	1502	Clostridium perfringens
0	2	0	S	1501	Clostridium pasteurianum
0	5	5	S	1538	Clostridium ljungdahlii
0.01	364	364	S	182773	Clostridium isatidis
0	1	1	S	94869	Clostridium gasigenes
0	3	3	S	2068654	Clostridium fermenticellae
0	4	4	S	1499683	Clostridium culturomicium
0	29	29	S	1494	Clostridium cochlearium
0	1	1	S	46867	Clostridium chauvoei
0	5	0	S	1493	Clostridium cellulovorans
0	1	1	S	1492	Clostridium butyricum
0	33	26	S	1491	Clostridium botulinum
0	5	5	S	1561	Clostridium baratii
0	3	3	S	29341	Clostridium argentinense
0	3	0	G1	1344959	Citrobacter freundii complex
0	5	5	S	60035	Citrifermentans bremense
0	2	0	S	454171	Chthonomonas calidirosea
0	1	1	S	2202141	Chromobacterium phragmitis
0	60	0	F	191412	Chlorobiaceae
0	3	0	S	2851959	Chloracidobacterium aggregatum
0	2	0	F1	1113537	Chlamydia/Chlamydophila group
0.01	200	112	F	563835	Chitinophagaceae
0	1	1	S	188913	Cetobacterium somerae
0	2	2	S	1063	Cereibacter sphaeroides
0	11	11	S	88688	Caulobacter segnis
0	4	4	S	2591109	Casimicrobium huifangae
0	14	14	S	2219043	Capsulimonas corticalis
0	7	4	G1	106178	canis group
0	1	1	S	1166950	Candidatus Thiodictyon syntrophicum
0	5	5	S	3100113	Candidatus Thalassolituus haligoni
0	4	4	S	2293317	Candidatus Syntrophocurvum alkaliphilum
0	30	0	S	1436290	Candidatus Symbiobacter mobilis
0	3	0	S	1486991	Candidatus Sodalis pierantonii
0	21	21	S	2726954	Candidatus Sarcina troglodytae
0	1	1	S	2738852	Candidatus Ruthia endofausta
0	1	1	S	676208	Candidatus Rickettsiella viridis
0	1	0	S	767892	Candidatus Puniceispirillum marinum
0	13	13	S	1302376	Candidatus Pseudomonas adelgestsugas
0	8	0	G	282132	Candidatus Protochlamydia
0	1	1	S	91844	Candidatus Portiera aleyrodidarum
0	1	1	S	244582	Candidatus Paracaedibacter symbiosus
0	1	0	G	3056650	Candidatus Palauibacter
0	22	22	S	91604	Candidatus Odyssella acanthamoebae
0	1	1	S	2601668	Candidatus Nesciobacter abundans
0	1	1	S	3108543	Candidatus Methylocalor cossyra
0	1	0	S	556287	Candidatus Liberibacter solanacearum
0	2	1	S	34021	Candidatus Liberibacter asiaticus
0	1	0	S	309868	Candidatus Liberibacter americanus
0	1	0	G	380738	Candidatus Kuenenia
0	1	0	S	168169	Candidatus Ishikawella capsulata
0	5	5	S	2558174	Candidatus Hydrogenosomobacter endosymbioticus
0	10	10	S	573658	Candidatus Hodgkinia cicadicola
0	11	11	S	2806609	Candidatus Gromoviella agglomerans
0	1	1	S	1925548	Candidatus Fonsibacter ubiquis
0	1	1	S	1608628	Candidatus Filomicrobium marinum
0	7	7	S	2919506	Candidatus Ferrigenium straubiae
0	1	1	S	1922217	Candidatus Erwinia haradaeae
0	15	15	S	420336	Candidatus Epulonipiscium viviparus
0	5	5	S	1834193	Candidatus Enterococcus clewellii
0	7	0	S	1263979	Candidatus Endolissoclinum faulkneri
0	2	2	S	2066024	Candidatus Cytomitobacter primus
0	1	1	S	338645	Candidatus Contubernalis alkaliaceticus
0	4	0	G	456826	Candidatus Cloacimonas
0	1	0	G	2953757	Candidatus Chromulinivorax
0	3	0	G	114185	Candidatus Carsonella
0	1	1	S	2561898	Candidatus Campylobacter infans
0	1	1	S	2741701	Candidatus Bodocaedibacter vickermanii
0	3	0	G	2250122	Candidatus Bipolaricaulis
0	1	1	S	1921001	Candidatus Bealeia paramacronuclearis
0	9	9	S	1664265	Candidatus Bandiella euplotis
0	1	1	S	2652803	Candidatus Azoamicus ciliaticola
0	1	1	S	859058	Caenispirillum salinarum
0	1	1	S	831	Butyrivibrio fibrisolvens
0	2	2	S	3143496	Burkholderia theae
0	1	1	S	337	Burkholderia glumae
0	64	0	G1	87882	Burkholderia cepacia complex
0	10	1	S	9	Buchnera aphidicola
0	7	0	G	234	Brucella
0	19	19	S	2800818	Brevundimonas vitisensis
0	1	1	S	74329	Brevundimonas mediterranea
0	23	1	G	2714594	Bremerella
0	1	1	S	1325107	Bradyrhizobium zhanjiangense
0	28	28	S	1404411	Bradyrhizobium septentrionale
0	18	18	S	2840469	Bradyrhizobium sediminis
0	1	1	S	3056648	Bradyrhizobium roseum
0	4	4	S	2854389	Bradyrhizobium prioriisuperbiae
0	1	1	S	2898149	Bradyrhizobium ontarionense
0	3	0	S	44255	Bradyrhizobium oligotrophicum
0	161	161	S	375	Bradyrhizobium japonicum
0	2	2	S	990078	Bradyrhizobium huanghuaihaiense
0	7	7	S	1437360	Bradyrhizobium erythrophlei
0.01	164	1	S	29448	Bradyrhizobium elkanii
0	16	16	S	1355477	Bradyrhizobium diazoefficiens
0	4	4	S	83627	Bradyrhizobium commune
0	18	18	S	255045	Bradyrhizobium canariense
0	14	14	S	1419277	Bradyrhizobium brasilense
0	10	10	S	244734	Bradyrhizobium betae
0	3	3	S	2992140	Bradyrhizobium barranii
0	1	1	S	52584	Brachyspira pilosicoli
0	2	0	S	84378	Brachyspira murdochii
0	14	14	S	520	Bordetella pertussis
0	1	1	S	2923363	Bombilactobacillus thymidiniphilus
0	2	2	S	1912897	Blautia argi
0	3	0	F	39782	Blattabacteriaceae
0	1	1	S	1079	Blastochloris viridis
0	1	1	S	2316383	Biomaibacter acetigenes
0	1	1	S	1765219	Bifidobacterium eulemuris
0	1	0	S	28025	Bifidobacterium animalis
0	3	3	S	1680	Bifidobacterium adolescentis
0	2	2	S	2961895	Bartonella harrusi
0	2	0	S	155194	Bartonella bovis
0	2	0	F	1813606	Balneolaceae
0	2	2	S	496014	Baekduia soli
0	1	0	O1	333046	Bacteroidales incertae sedis
0	12	0	F	815	Bacteroidaceae
0	153	1	G1	653685	Bacillus subtilis group
0	12	0	G1	86661	Bacillus cereus group
0	1	1	S	528244	Azospirillum thiophilum
0	1	1	S	728	Avibacterium paragallinarum
0	5	5	S	2758041	Aureimonas mangrovi
0	15	15	S	675864	Auraticoccus monumenti
0	30	30	S	1441386	Athalassotoga saccharophila
0	3	3	S	415421	Asaia lannensis
0	1	0	G	47	Archangium
0	2	2	S	1526572	Aquisalinus flavus
0	4	4	S	2283318	Aquirhabdus parva
0	1	0	S	63363	Aquifex aeolicus
0	152	152	S	1670800	Aquibium oceanicum
0	1	1	S	2067065	Aquella oligotrophica
0	5	0	F2	84563	ant, tsetse, mealybug, aphid, etc. endosymbionts
0	3	3	S	198467	Anoxybacillus gonensis
0	5	5	S	649756	Anaerostipes hadrus
0	1	0	S	33034	Anaerococcus prevotii
0	3	3	S	1532552	Anaerobacillus isosaccharinicus
0	1	1	S	1341549	Ampullimonas aquatilis
[truncated: 824 more rows]

## Sheet: T0130 Gall Bladder
Percentage of reads covered by the clade rooted at this taxon	Number of reads covered by the clade rooted at this taxon (total count of sequencing reads (or fragments) that are classified as belonging to a specific taxonomic group (like a genus, family, or phylum) and all of its descendants in the taxonomic tree, representing the aggregate microbial abundance for that lineage in a metagenomic analysis)	Number of reads assigned directly to this taxon (shows how many reads support the specific taxonomic classification)	A taxonomy rank code	NCBI taxonomy ID	indented scientific name
88.27	32988688	32988688	U	0	unclassified
11.73	4385129	5278	R	1	root
0	936	0	R1	10239	Viruses
0.02	8890	0	R1	2787854	other entries
11.69	4370025	22965	R1	131567	cellular organisms
0	15	0	R2	3403061	Viruses incertae sedis
0	4	0	R2	2732004	Varidnaviria
0	11	0	R2	2559587	Riboviria
0.02	8890	8890	R2	28384	other sequences
0.05	18780	1	R2	2759	Eukaryota
0	906	0	R2	2731341	Duplodnaviria
11.58	4327823	574284	R2	2	Bacteria
0	457	12	R2	2157	Archaea
0	21	0	R3	49928	unclassified Bacteria
0	642	1	K	3384194	Thermotogati
0	215	0	K	1783275	Thermoproteati
9.57	3577857	132540	K	3379134	Pseudomonadati
0	2	0	K	1935183	Promethearchaeati
0	11	0	K	2732396	Orthornavirae
0.03	12889	0	R3	33154	Opisthokonta
0	10	0	K	1783276	Nanobdellati
0	15	0	C	2840056	Naldaviricetes
0	218	1	K	3366610	Methanobacteriati
0	906	0	K	2731360	Heunggongvirae
0	347	0	K	3384189	Fusobacteriati
0.02	5890	0	R3	2611352	Discoba
0	88	0	R3	68525	delta/epsilon subdivisions
0	4	0	K	2732005	Bamfordvirae
0	852	0	R3	2323	Bacteria incertae sedis
0.46	173732	5795	K	1783272	Bacillati
0	6	0	P	1154676	Vulcanimicrobiota
0	901	0	P	2731618	Uroviricota
0	21	21	S	2355	unidentified bacterial endosymbiont
0	244	0	P	200918	Thermotogota
0	21	0	P	3123113	Thermosulfidibacterota
0	181	1	P	28889	Thermoproteota
0	4	0	P	2283796	Thermoplasmatota
0	38	0	P	3027942	Thermomicrobiota
0	50	0	P	3002442	Thermodesulfobiota
0.01	2389	42	P	200940	Thermodesulfobacteriota
0	57	0	P	508458	Synergistota
0	1781	0	P	203691	Spirochaetota
0.02	5984	52	K1	1783257	PVC group
9.09	3398599	685413	P	1224	Pseudomonadota
0	2	0	P	3366641	Promethearchaeota
0	5	0	P	2731361	Peploviricota
0	4	0	P	2732007	Nucleocytoviricota
0	60	0	P	40117	Nitrospirota
0	222	0	K1	1802340	Nitrospinota/Tectimicrobiota group
0	34	0	P	651137	Nitrososphaerota
0	910	11	P	2818505	Myxococcota
0	1616	95	P	544448	Mycoplasmatota
0	213	2	P	28890	Methanobacteriota
0.03	12889	0	K	33208	Metazoa
0	15	0	O	2840070	Lefavirales
0	11	0	P	2732406	Kitrinoviricota
0.02	5890	0	P	5752	Heterolobosea
0	347	0	P	32066	Fusobacteriota
0.08	30117	10	K1	1783270	FCB group
0	19	0	P	74152	Elusimicrobiota
0	88	0	C	28221	Deltaproteobacteria
0	340	0	P	1297	Deinococcota
0	622	0	P	200930	Deferribacterota
0	1093	0	K1	1798711	Cyanobacteriota/Melainabacteria group
0	11	0	P	2138240	Coprothermobacterota
0	37	0	P	200938	Chrysiogenota
0	236	1	P	200795	Chloroflexota
0	7	0	P	1462430	Candidatus Nanohalarchaeota
0	3	0	P	1801631	Candidatus Micrarchaeota
0.01	2244	0	P	29547	Campylobacterota
0	1	0	P	1930617	Calditrichota
0	1	0	K1	2498710	Caldisericota/Cryosericota group
0	1389	0	P	3018035	Bdellovibrionota
0	852	0	R4	1783234	Bacteria candidate phyla
0.24	91449	14819	P	1239	Bacillota
0	9	0	P	67818	Atribacterota
0	138	0	P	67819	Armatimonadota
0	268	0	P	200783	Aquificota
0.2	73399	651	P	201174	Actinomycetota
0	545	66	P	57723	Acidobacteriota
0	6	0	C	2829293	Vulcanimicrobiia
0	5	0	C	1813735	Vicinamibacteria
0	715	52	P	74201	Verrucomicrobiota
0	6	0	P1	84086	unclassified Bacillota
0	1451	29	C	1737404	Tissierellia
0	244	0	C	188708	Thermotogae
0	21	0	C	3118679	Thermosulfidibacteria
0	178	0	C	183924	Thermoprotei
0	4	0	C	183967	Thermoplasmata
0	38	0	C	189775	Thermomicrobia
0	362	0	C	1497346	Thermoleophilia
0	7	0	C	1495646	Thermoflexia
0	2	0	C	2811502	Thermodesulfovibrionia
0	50	0	C	3002443	Thermodesulfobiia
0	24	0	C	67799	Thermodesulfobacteria
0	4	0	C	183968	Thermococci
0.02	5890	0	P1	2601529	Tetramitia
0	420	0	C	204432	Terriglobia
0	4	0	C	2682225	Tepidiformia
0	2	0	C	3024408	Syntrophobacteria
0	9	0	C	3031648	Syntrophia
0	57	0	C	649775	Synergistia
0	125	0	P1	2290931	Stenosarchaea group
0	1781	0	C	203692	Spirochaetia
0	30	0	C	84995	Rubrobacteria
0	2	0	C	3366642	Promethearchaeia
0	688	0	P1	3031711	Polyangia
0.01	3645	32	P	203682	Planctomycetota
0	6	0	R5	1783273	Patescibacteria group
0	133	0	C	1553900	Oligoflexia
0	58	0	C	203693	Nitrospiria
0	222	0	P	1293497	Nitrospinota
0	27	0	C	1643678	Nitrososphaeria
0	18	1	C	908620	Nitriliruptoria
0	257	2	C	909932	Negativicutes
0	211	0	C	32015	Myxococcia
0	638	2	O	2790996	Mycoplasmoidales
0	883	17	C	31969	Mollicutes
0	1	0	C	171536	Methanonatronarchaeia
0	13	0	P1	2283794	Methanomada group
0	4	0	C	2732523	Megaviricetes
0	10	0	C	3118669	Magnetococcia
0	7	0	C	1676648	Limnochordia
0	1	0	P	256845	Lentisphaerota
0	36	0	C	388447	Ktedonobacteria
0	12	0	P	134625	Kiritimatiellota
0	40	0	C	2008785	Hydrogenophilia
0	54	1	C	533205	Holophagae
0	5	0	C	2731363	Herviviricetes
0	96	1	P	142182	Gemmatimonadota
0.96	358223	127355	C	1236	Gammaproteobacteria
0	347	0	C	203490	Fusobacteriia
0	34	0	C	1663419	Fimbriimonadia
0	7	0	P	62680	Fidelibacterota
0	32	0	P	65842	Fibrobacterota
0.03	12889	0	K1	6072	Eumetazoa
0	162	0	C	526524	Erysipelotrichia
0.01	2193	5	C	3031852	Epsilonproteobacteria
0	5	0	C	447830	Endomicrobiia
0	14	0	C	641853	Elusimicrobia
0	4	0	C	3086086	Dethiobacteria
0	177	5	C	3031651	Desulfuromonadia
0	51	0	C	3031853	Desulfurellia
0	1326	0	C	3031449	Desulfovibrionia
0	5	0	C	3031650	Desulfomonilia
0	494	0	C	3031451	Desulfobulbia
0	278	0	C	3024418	Desulfobacteria
0	11	0	C	3031646	Desulfarculia
0	11	0	C1	45456	Deltaproteobacteria incertae sedis
0	340	10	C	188787	Deinococci
0	65	0	C	301297	Dehalococcoidia
0	622	0	C	68337	Deferribacteres
0	1093	92	P	1117	Cyanobacteriota
0	219	25	C	84998	Coriobacteriia
0	11	0	C	2138243	Coprothermobacteria
0	7	0	C	2798274	Conexivisphaeria
0.16	58930	6683	C	186801	Clostridia
0	96	0	C	1077257	Chthonomonadia
0	37	0	C	118001	Chrysiogenia
0	75	0	C	32061	Chloroflexia
0	1520	0	P	204428	Chlamydiota
0	901	0	C	2731619	Caudoviricetes
0	2	0	C	2364196	Candidatus Thermofontia
0	639	536	P	95818	Candidatus Saccharimonadota
0	39	0	P	67812	Candidatus Omnitrophota
0	7	0	P1	2856064	Candidatus Nanohalarchaeota incertae sedis
0	3	0	C	2885733	Candidatus Micrarchaeia
0	68	0	C	2545688	Candidatus Methanoliparia
0	2	0	C	3342163	Candidatus Korarchaeia
0	2	0	P	1383058	Candidatus Fervidibacterota
0	21	0	C	3031450	Candidatus Desulfofervidia
0	64	0	P	456828	Candidatus Cloacimonadota
0	25	0	P	67810	Candidatus Bipolaricaulota
0	84	0	R5	95901	Candidatus Babelota
0	96	0	P	221235	Candidatus Absconditibacteriota
0	80	0	C	580370	Candidatius Mariprofundia
0	1	0	C	1962850	Calditrichia
0	1	0	P	67814	Caldisericota
0	16	0	C	475962	Caldilineae
0	77	0	O	1779134	Bradymonadales
5.51	2060527	623331	C	28216	Betaproteobacteria
0	1012	0	C	3031418	Bdellovibrionia
0	15	0	F	10442	Baculoviridae
0.08	29908	133	K2	68336	Bacteroidota/Chlorobiota group
0	244	0	C	3031419	Bacteriovoracia
0	3	0	P1	2840488	Bacillota incertae sedis
0.04	15810	1460	C	91061	Bacilli
0	9	0	C	2847774	Atribacteria
0	8	0	C	1042312	Armatimonadia
0	4	0	C	1382928	Ardenticatenia
0	268	0	C	187857	Aquificia
0	26	0	C	292625	Anaerolineae
0	11	0	C	2732461	Alsuviricetes
0.79	293635	56638	C	28211	Alphaproteobacteria
0.19	71697	21727	C	1760	Actinomycetes
0	671	0	C	1807140	Acidithiobacillia
0	422	0	C	84992	Acidimicrobiia
0	64	0	O	3104269	Woeseiales
0	6	0	O	2599632	Vulcanimicrobiales
0	5	0	O	2910145	Vicinamibacterales
0.02	7811	0	O	135623	Vibrionales
0	3	0	P1	326457	Verrucomicrobiota incertae sedis
0	538	1	C	203494	Verrucomicrobiia
0	26	0	O	1843489	Veillonellales
0	70	1	C1	33811	unclassified Gammaproteobacteria
0	1	0	P1	1983111	unclassified Cyanobacteriota
0	1	0	C1	2788787	unclassified Caudoviricetes
0	9	0	C1	33807	unclassified Alphaproteobacteria
0	52	0	O	2762275	Trueperales
0	3	0	C1	1737407	Tissierellia incertae sedis
0	1419	3	O	1737405	Tissierellales
0	10	0	C	2907184	Tichowtungiia
0	1486	2	O	72273	Thiotrichales
0	19	0	O	3084968	Thiohalomonadales
0	25	0	O	3085109	Thiohalobacterales
0	4	0	O	2562243	Thermotomaculales
0	43	6	O	2419	Thermotogales
0	21	0	O	3120453	Thermosulfidibacterales
0	11	0	O	2770089	Thermosediminibacterales
0	12	0	O	2266	Thermoproteales
0	32	0	O	189776	Thermomicrobiales
0	4	0	O	588674	Thermoleophilales
0	7	0	O	1495647	Thermoflexales
0	2	0	O	2856582	Thermofilales
0	2	0	O	2811503	Thermodesulfovibrionales
0	50	0	O	3002444	Thermodesulfobiales
0	24	4	O	188710	Thermodesulfobacteriales
0	4	0	O	2258	Thermococcales
0	245	2	O	68295	Thermoanaerobacterales
0	32	0	O	68933	Thermales
0	414	0	O	204433	Terriglobales
0	4	0	O	2682226	Tepidiformales
0	2	0	O	213462	Syntrophobacterales
0	9	0	O	2914038	Syntrophales
0	57	34	O	649776	Synergistales
0	46	0	O	2281	Sulfolobales
0	107	1	O	85012	Streptosporangiales
0	233	0	O	3060226	Steroidobacterales
0	18	0	F	3044479	Stanwilliamsviridae
0	2	0	O	2495578	Sporichthyales
0	1047	13	O	136	Spirochaetales
0.22	83544	25967	O	204457	Sphingomonadales
0	6	0	O	85001	Sphaerobacterales
0	2	0	C	134549	Spartobacteria
0	333	39	O	588673	Solirubrobacterales
0	15	0	O	510684	Sneathiellales
0	133	3	O	2024973	Silvanigrellales
0	200	1	O	909929	Selenomonadales
0	2	0	F	2842329	Schitoviridae
0	1	0	C1	648176	SAR202 cluster
0	14	0	O	742030	Salinisphaerales
0	30	0	O	84996	Rubrobacterales
0.01	1992	126	O	766	Rickettsiales
0	100	0	P	1853220	Rhodothermota
0.01	2758	152	O	204441	Rhodospirillales
0.01	2072	150	O	206389	Rhodocyclales
0.01	3320	609	O	204455	Rhodobacterales
0	360	0	O	85010	Pseudonocardiales
0.33	124323	45	O	72274	Pseudomonadales
0.01	2077	90	O	85009	Propionibacteriales
0	2	0	O	3366643	Promethearchaeales
0	107	9	O	3031712	Polyangiales
0.01	3051	142	C	203683	Planctomycetia
0	4	0	O	2732555	Pimascovirales
0	544	1	C	666505	Phycisphaerae
0	2	0	O	2364208	Phototrophicales
0	51	0	O	1643947	Petrotogales
0.01	2200	1	O	3082720	Peptostreptococcales
0	1516	0	O	135625	Pasteurellales
0	314	0	O	255473	Parvularculales
0	8	0	O	3420545	Pantevenvirales
0	1	1	G	1982251	Pahexavirus
0	55	0	O	1240482	Orbales
0	112	1	C	414999	Opitutia
0.02	6484	341	O	135619	Oceanospirillales
0	58	0	O	189778	Nitrospirales
0	222	0	C	1293498	Nitrospinia
0	26	0	O	31932	Nitrosopumilales
0.04	15555	171	O	32003	Nitrosomonadales
0	1137	3	O	1775403	Nevskiales
0	10	0	O	3039167	Neomorellales
0.03	11731	322	O	206351	Neisseriales
0	17	1	O	235899	Nautiliales
0	62	24	O	485256	Natranaerobiales
0	555	0	O	3031713	Nannocystales
0	11	0	O	1643684	Nakamurellales
0	5	0	G	2733115	Naesvirus
0	211	0	O	29	Myxococcales
0	403	27	F	2790998	Mycoplasmoidaceae
0	319	0	O	2085	Mycoplasmatales
0.08	29804	590	O	85007	Mycobacteriales
0.03	10820	0	O	2887326	Moraxellales
0	2	0	O	3085656	Monoglobales
0	63	0	O	2493627	Minwuiales
0	25	0	O	2843198	Miltoncostaeales
0	68	0	F	2946505	Microvenatoraceae
0	302	0	O	85008	Micromonosporales
0	6	0	R6	1794810	Microgenomates group
0.04	14942	4325	O	85006	Micrococcales
0	788	0	O	135618	Methylococcales
0	8	0	C	1955630	Methylacidiphilae
0	1	0	O	2202723	Methanonatronarchaeales
0	14	0	C	224756	Methanomicrobia
0	4	0	O	1235850	Methanomassiliicoccales
0	1	0	C	183939	Methanococci
0	12	0	C	183925	Methanobacteria
0	233	0	F	2895623	Metamycoplasmataceae
0	149	0	O	1769716	Mesoaciditogales
0	80	0	O	580371	Mariprofundales
0	198	0	O	2800059	Maricaulales
0	10	0	O	1191478	Magnetococcales
0.03	10340	673	O	135614	Lysobacterales
0	35	0	C	1804991	Longimicrobiia
0	7	0	O	1676649	Limnochordales
0	684	0	O	1643688	Leptospirales
0	1	0	C	1313211	Lentisphaeria
0.01	2845	0	O	118969	Legionellales
0.02	7786	265	O	186826	Lactobacillales
0	383	2	O	3085636	Lachnospirales
0	1	0	G	2843406	Kungbxnavirus
0	36	0	O	388448	Ktedonobacterales
0	1	0	O	1643946	Kosmotogales
0	538	19	O	362534	Kordiimonadales
0	5	0	O	2786987	Koleobacterales
0	1781	1	O	85011	Kitasatosporales
0	2	0	C	1921781	Kiritimatiellia
0	5	0	O	622452	Kineosporiales
0	32	0	O	2887327	Kangiellales
0	6	0	O	1217098	Jiangellales
0	70	0	O	2805415	Jatrophihabitantales
0	17	0	O	1934945	Immundisolibacterales
0	18	0	P	1134404	Ignavibacteriota
0	171	0	O	2800060	Hyphomonadales
0.29	108875	31496	O	356	Hyphomicrobiales
0	40	0	O	119069	Hydrogenophilales
0	902	4	O	1921002	Holosporales
0	46	0	O	574975	Holophagales
0	5	0	O	548681	Herpesvirales
0	230	0	F	2560065	Herelleviridae
0	11	0	O	2732543	Hepelivirales
0	111	0	C	183963	Halobacteria
0	26	0	O	3031714	Haliangiales
0	121	0	O	53433	Halanaerobiales
0	3	0	F	3044466	Grimontviridae
0	7	0	O	85014	Glycomycetales
0	2	0	O	1643682	Geodermatophilales
0	108	0	O	3031668	Geobacterales
0	60	0	C	219685	Gemmatimonadia
0	77	0	O	3108222	Geminicoccales
0	438	3	C1	118884	Gammaproteobacteria incertae sedis
0	347	9	O	203491	Fusobacteriales
0	24	0	O	85013	Frankiales
0	3	0	G	3044718	Forzavirus
0	34	0	O	1663425	Fimbriimonadales
0	7	0	C	3377525	Fidelibacteria
0	32	0	C	204430	Fibrobacteria
0	1	0	O	685948	Fervidicoccales
0	49	0	O	1442155	Ferrovales
0	6	0	O	908621	Euzebyales
0.02	5890	0	P2	2601530	Eutetramitia
0.13	49164	583	O	186802	Eubacteriales
0	162	0	O	526525	Erysipelotrichales
0	404	60	O	186328	Entomoplasmatales
0.09	33076	4090	O	91347	Enterobacterales
0	6	6	S	243899	endosymbiont 'TC1' of Trimyema compressum
0	5	0	O	1783344	Endomicrobiales
0	47	0	O	2066490	Emcibacterales
0	14	0	O	641854	Elusimicrobiales
0	10	0	O	1755823	Egicoccales
0	1	0	O	1747768	Egibacterales
0	50	0	O	1643822	Eggerthellales
0	11	0	G	1769732	Dissulfurimicrobium
0	4	0	O	3086087	Dethiobacterales
0	64	8	O	69541	Desulfuromonadales
0	117	0	O	114380	Desulfurococcales
0	5	0	O	1485951	Desulfurobacteriales
0	51	0	O	213113	Desulfurellales
0	1326	0	O	213115	Desulfovibrionales
0	5	0	O	3031657	Desulfomonilales
0	494	2	O	3024411	Desulfobulbales
0	278	65	O	213118	Desulfobacterales
0	11	0	O	453227	Desulfarculales
0	1	0	F	2731690	Demerecviridae
0	246	0	O	118964	Deinococcales
0	64	0	O	1202465	Dehalococcoidales
0	622	3	O	191393	Deferribacterales
0	1000	155	C	3028117	Cyanophyceae
0	144	3	O	84999	Coriobacteriales
0	11	0	O	2138246	Coprothermobacterales
0	7	0	O	2798275	Conexivisphaerales
0	96	0	O	1077263	Chthonomonadales
0	37	0	O	189769	Chrysiogenales
0.01	3810	45	O	135613	Chromatiales
0	44	0	O	3082768	Christensenellales
0	36	0	O	32064	Chloroflexales
0	343	0	P	1090	Chlorobiota
0	1520	5	C	204429	Chlamydiia
0	604	0	F	3152113	Chimalliviridae
0.01	3460	78	O	1706369	Cellvibrionales
0.09	32279	0	O	204458	Caulobacterales
0	7	0	O	414714	Catenulisporales
0	17	0	F	2943001	Casjensviridae
0	428	0	O	135615	Cardiobacteriales
0	8	0	O	2494207	Capsulimonadales
0	39	0	G	2789201	Candidatus Velamenicoccus
0	5	0	C	2897345	Candidatus Uabimicrobiia
0	6	0	O	3399777	Candidatus Thermobaculales
0	1	0	O	2983161	Candidatus Spongiisociales
0	68	0	P1	2905966	Candidatus Saccharimonadota incertae sedis
0	35	0	C	2093818	Candidatus Saccharimonadia
0	24	0	O	2978121	Candidatus Rariloculales
0	3	0	O	3119832	Candidatus Puniceispirillales
0	4	0	O	3085098	Candidatus Promineifilales
0	321	132	O	54526	Candidatus Pelagibacterales
0	1	0	O	1968909	Candidatus Nitrosocaldales
0	24	0	O	2039638	Candidatus Nanopelagicales
0	7	0	G	3157592	Candidatus Nanohalococcus
0	3	0	O	2885734	Candidatus Micrarchaeales
0	68	0	O	2545689	Candidatus Methanoliparales
0	2	0	O	3342181	Candidatus Korarchaeales
0.01	2027	0	O	3399795	Candidatus Johnevansiales
0	44	0	O	2975519	Candidatus Izemoplasmatales
0	2	0	G	1448928	Candidatus Fervidibacter
0	21	0	O	3031460	Candidatus Desulfofervidales
0	34	0	O	2975284	Candidatus Comchoanobacterales
0	64	0	C	3039863	Candidatus Cloacimonadia
0	33	0	O	3139175	Candidatus Chloroheliales
0	13	0	C	2517206	Candidatus Brocadiia
0	25	0	C	3121607	Candidatus Bipolaricaulia
0	84	0	C	2497643	Candidatus Babeliae
0	96	0	O	2900568	Candidatus Absconditabacterales
0.01	2171	218	O	213849	Campylobacterales
0	1	0	O	1962852	Calditrichales
0	1	0	C	693071	Caldisericia
0	16	0	O	475963	Caldilineales
0	3	0	O	3071001	Caldicellulosiruptorales
3.75	1402278	729101	O	80840	Burkholderiales
0	6	0	O	332160	Bryobacterales
0	9	6	F	1779135	Bradymonadaceae
0	50	0	O	1643686	Brachyspirales
0.03	12889	0	K2	33213	Bilateria
0	136	0	O	85004	Bifidobacteriales
0.01	5511	3	C1	119066	Betaproteobacteria incertae sedis
0	15	0	G	558017	Betabaculovirus
0	1012	0	O	213481	Bdellovibrionales
0	2	0	C1	1982876	Bclasvirinae
0	22	0	P	1936987	Balneolota
0.08	29292	3294	P	976	Bacteroidota
0	244	75	O	2024979	Bacteriovoracales
0.02	6564	303	O	1385	Bacillales
0	9	1	O	2847775	Atribacterales
0	8	0	O	1617890	Arenicellales
0	263	4	O	32069	Aquificales
0	4	0	F	3424631	Andersonviridae
0	26	0	O	292629	Anaerolineales
0	1	0	G	1982099	Amigovirus
0.04	15142	659	O	135622	Alteromonadales
0.01	4057	4	O	135624	Aeromonadales
0	4	0	O	622450	Actinopolysporales
0	265	0	O	2037	Actinomycetales
0	34	0	O	1643683	Acidothermales
0	671	1	O	225057	Acidithiobacillales
0	421	2	O	84993	Acidimicrobiales
0	285	0	O	1692040	Acidiferrobacterales
0	29	0	O	1843488	Acidaminococcales
0	99	0	O	186329	Acholeplasmatales
0	1571	59	O	3120395	Acetobacterales
0	3	0	O	533206	Acanthopleuribacterales
0	34	0	F	2844881	Zymomonadaceae
0	31	0	F	2898533	Zooshikellaceae
0	259	58	F	2008794	Zoogloeaceae
0	17	0	G	2943020	Zhonglingvirus
0	5	0	F	2748673	Zhaonellaceae
0	1459	11	F	1903411	Yersiniaceae
0	179	18	F	335928	Xanthobacteraceae
0	64	0	F	1738654	Woeseiaceae
0	2	0	G	2919614	Williamsoniiplasma
0	33	0	F	1676141	Wenzhouxiangellaceae
0	6	0	F	2829291	Vulcanimicrobiaceae
0	5	0	F	2211325	Vicinamibacteraceae
0.02	7811	102	F	641	Vibrionaceae
0	1	1	S	1458716	Vibrio phage CHOED
0	534	2	O	48461	Verrucomicrobiales
0	26	0	F	31977	Veillonellaceae
0.02	5890	0	F	5765	Vahlkampfiidae
0	114	0	F	2803844	Usitatibacteraceae
0	12	11	G	2129	Ureaplasma
0	44	0	O1	1699067	unclassified Rickettsiales
0	17	0	O1	1665628	unclassified Mycoplasmatales
0	48	0	O1	305752	unclassified Enterobacterales
0	1	0	F1	2560081	Twortvirinae
0	12	0	F	2810281	Turicibacteraceae
0	7	0	F	85028	Tsukamurellaceae
0	52	0	F	332247	Trueperaceae
0	33	0	F	2805591	Tropherymataceae
0	756	4	F	2845253	Treponemataceae
0	303	0	F	1737406	Tissierellaceae
0	10	0	O	2907185	Tichowtungiales
0	470	0	F	135617	Thiotrichaceae
0	19	0	F	3084969	Thiohalomonadaceae
0	25	0	F	3085110	Thiohalobacteraceae
0	297	0	F	2008790	Thiobacillaceae
0	9	0	F	2035710	Thioalkalibacteraceae
0	4	0	F	2562244	Thermotomaculaceae
0	21	16	F	188709	Thermotogaceae
0	14	0	F	3118657	Thermotaleaceae
0	21	0	F	3120748	Thermosulfidibacteraceae
0	5	0	F	2770093	Thermosediminibacteraceae
0	12	2	F	2267	Thermoproteaceae
0	48	3	F	2012	Thermomonosporaceae
0	32	0	F	189777	Thermomicrobiaceae
0	4	0	F	320796	Thermoleophilaceae
0	15	0	F	2848916	Thermohalobacteraceae
0	7	0	F	1495648	Thermoflexaceae
0	2	2	F	114378	Thermofilaceae
0	2	0	F	2811504	Thermodesulfovibrionaceae
0	50	0	F	227387	Thermodesulfobiaceae
0	12	0	F	188711	Thermodesulfobacteriaceae
0	8	0	F	3031464	Thermodesulfatatoraceae
0	4	0	F	2259	Thermococcaceae
0	5	0	F	543372	Thermoanaerobacterales Family IV. Incertae Sedis
0	214	0	F	186814	Thermoanaerobacteraceae
0	13	0	F	186824	Thermoactinomycetaceae
0	9	0	F	225059	Thermithiobacillaceae
0	32	2	F	188786	Thermaceae
0	98	0	F	2844866	Thalassospiraceae
0	29	0	F	2844864	Thalassobaculaceae
0	109	0	F	3142785	Terrirubraceae
0	88	0	F	2813951	Terasakiellaceae
0	51	46	O	1771349	Tepidisphaerales
0	1	1	F	2992719	Tepidimicrobiaceae
0	4	0	F	2682227	Tepidiformaceae
0	6	0	F	2770092	Tepidanaerobacteraceae
0	58	0	F	1549128	Temperatibacteraceae
0	1	0	F	2812024	Syntrophotaleaceae
0	623	26	F	68298	Syntrophomonadaceae
0	2	0	F	213465	Syntrophobacteraceae
0	9	0	F	213468	Syntrophaceae
0	5	0	F	649777	Synergistaceae
0	167	11	O	1890424	Synechococcales
0	6	1	F	543349	Symbiobacteriaceae
0.01	3829	655	F	995019	Sutterellaceae
0	13	0	C2	32036	sulfur-oxidizing symbionts
0	489	0	F	2771472	Sulfurovaceae
0	118	0	F	2932623	Sulfurospirillaceae
0	181	9	F	2771471	Sulfurimonadaceae
0	518	30	F	2772226	Sulfuricellaceae
0	46	21	F	118883	Sulfolobaceae
0	45	0	F	83763	Succinivibrionaceae
0	50	1	F	2004	Streptosporangiaceae
0	1775	46	F	2062	Streptomycetaceae
0.01	2548	17	F	1300	Streptococcaceae
0	3	0	F	2946170	Straboviridae
0.01	1874	313	F	2008793	Sterolibacteriaceae
0	233	0	F	2689614	Steroidobacteraceae
0	2	0	F	2844601	Stellaceae
0	843	97	F	2821832	Stappiaceae
0	973	27	F	90964	Staphylococcaceae
0	108	0	F	1843490	Sporomusaceae
0	12	0	F	186821	Sporolactobacillaceae
0	2	0	F	85033	Sporichthyaceae
0	1	0	F	2992718	Sporanaerobacteraceae
0	39	0	F	1706375	Spongiibacteraceae
0	333	0	F	2131	Spiroplasmataceae
0	80	0	F	137	Spirochaetaceae
0	165	60	F	2820280	Sphingosinicellaceae
0.15	56450	23284	F	41297	Sphingomonadaceae
0	615	0	C	117747	Sphingobacteriia
0.8	298881	85527	F	2975441	Sphaerotilaceae
0	23	17	F	2791015	Sphaerochaetaceae
0	6	0	O1	255728	Sphaerobacterineae
0	97	0	O1	80812	Sorangiineae
0	15	0	F	510685	Sneathiellaceae
0	130	0	F	2024974	Silvanigrellaceae
0	662	6	F	267890	Shewanellaceae
0	91	0	F	1843491	Selenomonadaceae
0	2	0	F	316606	Segniliparaceae
0	56	1	O	2483366	Sedimentisphaerales
0	186	10	F	3067276	Sedimenticolaceae
0	1	0	G	190972	Sedimentibacter
0	60	0	C	1937959	Saprospiria
0	48	0	F	145360	Sanguibacteraceae
0	16	0	F	1055686	Sandaracinaceae
0	14	0	F	742031	Salinisphaeraceae
0	2	0	F	3436874	Salinilacustritrichaceae
0	35	0	F	2137278	Salinarimonadaceae
0	17	0	F	3149307	Salaquimonadaceae
0	203	54	F	255527	Saccharospirillaceae
0	30	0	F	84997	Rubrobacteraceae
0	1	0	F	1331736	Ruaniaceae
0	77	7	F	3385906	Roseomonadaceae
0	446	151	F	2854170	Roseobacteraceae
0	6	0	O1	1508595	Roseiflexineae
0	134	116	F	2800062	Robiginitomaculaceae
0	1	0	G	2843008	Riverridervirus
0	517	4	F	775	Rickettsiaceae
0	1705	0	F	2844403	Rhodovibrionaceae
0	100	0	C	1853222	Rhodothermia
0	312	2	F	41295	Rhodospirillaceae
0	4	0	F	3149308	Rhodoligotrophaceae
0	257	4	F	75787	Rhodocyclaceae
0	13	0	O1	3374108	Rhodobacter group
0	614	60	F	1775411	Rhodanobacteraceae
0	13	0	F	3423714	Rhizorhabdaceae
0.01	4039	361	F	82115	Rhizobiaceae
0	101	0	F	2844375	Reyranellaceae
0	41	1	O	415001	Puniceicoccales
0	42	0	F	267894	Psychromonadaceae
0	360	110	F	2070	Pseudonocardiaceae
0.33	123681	18674	F	135621	Pseudomonadaceae
0	11	0	F	3085095	Pseudohongiellaceae
0	1012	1	F	213483	Pseudobdellovibrionaceae
0.03	11711	1	F	267888	Pseudoalteromonadaceae
0	1	0	O	2881377	Pseudanabaenales
0	3	0	F	1491775	Proteinivoracaceae
0	1807	449	F	31957	Propionibacteriaceae
0	31	5	F	85017	Promicromonosporaceae
0	2	0	F	3366644	Promethearchaeaceae
0	115	0	F	1706374	Porticoccaceae
0	53	0	F	49	Polyangiaceae
0	1	0	O	52604	Pleurocapsales
0	25	2	F	2843308	Pleomorphomonadaceae
0	42	0	F	2823145	Pleioneaceae
0	1221	87	C1	3405232	Planctomycetia incertae sedis
0	967	0	O	112	Planctomycetales
0	759	69	F	135616	Piscirickettsiaceae
0	123	2	O	2691354	Pirellulales
0	4	0	O1	3421322	Pimascovirales incertae sedis
0.01	5057	2458	F	69277	Phyllobacteriaceae
0	436	0	O	666506	Phycisphaerales
0	470	0	F	2843305	Phreatobacteraceae
0	2	0	F	2922432	Phototrophicaceae
0	603	0	G	680115	Phikzvirus
0	1	0	G	3044789	Petruschkyvirus
0	51	25	F	1643949	Petrotogaceae
0	1	0	G	2766927	Persicimonas
0.01	2151	42	F	186804	Peptostreptococcaceae
0	1093	0	F	1570339	Peptoniphilaceae
0	485	0	F	186807	Peptococcaceae
0	1241	14	F	1903410	Pectobacteriaceae
0	1516	181	F	712	Pasteurellaceae
0	314	2	F	255474	Parvularculaceae
0	1159	26	F	2813035	Parvibaculaceae
0	245	0	F	2758916	Paraconexibacteraceae
0.01	2252	104	F	31989	Paracoccaceae
0	667	19	O	1963360	Parachlamydiales
0	856	107	F	186822	Paenibacillaceae
0.03	12415	1879	F	75682	Oxalobacteraceae
0	4	0	F1	1985285	Ounavirinae
0	1221	172	F	216572	Oscillospiraceae
0	371	1	C1	1301283	Oscillatoriophycideae
0	5	0	F	3044472	Orthoherpesviridae
0	11	0	F	2805590	Ornithinimicrobiaceae
0	55	0	F	1240483	Orbaceae
0	70	0	O	415000	Opitutales
0	12	0	F	191033	Oleiphilaceae
0	1	0	O	3079748	Oculatellales
0	1	0	O1	376625	Oceanospirillales incertae sedis
0	1627	141	F	135620	Oceanospirillaceae
0	75	0	F	3031145	Novispirillaceae
0	177	17	O	1161	Nostocales
0	1	0	O	3039985	Nodosilineales
0	8	2	F	83676	Nocardiopsidaceae
0	158	11	F	85015	Nocardioidaceae
0	352	117	F	85025	Nocardiaceae
0	58	0	F	189779	Nitrospiraceae
0	222	0	O	1293499	Nitrospinales
0	26	25	F	338190	Nitrosopumilaceae
0	1081	70	F	206379	Nitrosomonadaceae
0.11	40939	23298	F	41294	Nitrobacteraceae
0	7	0	F	2795691	Nitratiruptoraceae
0	786	188	F	568386	Nevskiaceae
0	5	0	F	3039168	Neomoorellaceae
0.03	9789	939	F	481	Neisseriaceae
0	9	0	F	224467	Nautiliaceae
0	10	0	F	3118656	Natronincolaceae
0	31	0	F	2807496	Natranaerofabaceae
0	7	0	F	485255	Natranaerobiaceae
0	555	0	F	224463	Nannocystaceae
0	11	0	F	85031	Nakamurellaceae
0	5	0	S	209052	Naesvirus bcep781
0	157	16	G	2767358	Mycoplasmopsis
0	347	29	G	2995234	Mycoplasmoides
0	205	0	F	2092	Mycoplasmataceae
0.07	27691	4044	F	1762	Mycobacteriaceae
0	9	0	F	2945020	Mucispirillaceae
0	41	0	F	267891	Moritellaceae
0	1399	6	F	1903414	Morganellaceae
0.03	10820	626	F	468	Moraxellaceae
0	2	0	F	3085657	Monoglobaceae
0	63	0	F	2493628	Minwuiaceae
0	1	0	P	1752724	Minisyncoccota
0	25	0	F	2843199	Miltoncostaeaceae
0	68	0	G	2946507	Microvenator
0	302	11	F	28056	Micromonosporaceae
0	5	0	R7	2715732	Microgenomates group incertae sedis
0	19	0	O1	577468	Micrococcales incertae sedis
0	557	114	F	1268	Micrococcaceae
0.01	2726	0	F	1706373	Microbulbiferaceae
0.03	9559	5818	F	85023	Microbacteriaceae
0	1	0	G	3044763	Miamivirus
0	47	0	F	1486721	Methylothermaceae
0	31	0	F	3149309	Methylopilaceae
0.03	10670	89	F	32011	Methylophilaceae
0	84	8	F	31993	Methylocystaceae
0	741	130	F	403	Methylococcaceae
0.06	20693	8626	F	119045	Methylobacteriaceae
0	8	0	O	717963	Methylacidiphilales
0	3	0	G	1541670	Methylacidimicrobium
0	1	0	O	2905377	Methanotrichales
0	1	0	O	94695	Methanosarcinales
0	1	0	F	2202724	Methanonatronarchaeaceae
0	12	0	O	2191	Methanomicrobiales
0	4	0	F	2517203	Methanomethylophilaceae
0	1	0	O	2182	Methanococcales
0	12	0	O	2158	Methanobacteriales
0	42	0	G	2895509	Metamycoplasma
0	34	21	G	2923352	Mesomycoplasma
0	149	0	F	1769717	Mesoaciditogaceae
0	11	0	F	2560066	Matonaviridae
0	80	0	F	580372	Mariprofundaceae
0	242	0	F	2887365	Marinobacteraceae
0	111	0	F	3120710	Marinicellaceae
0	64	2	F	2800061	Maricaulaceae
0	17	1	G	2791001	Malacoplasma
0	1	0	F	3031143	Magnetovibrionaceae
0	10	0	F	1191479	Magnetococcaceae
0.02	8942	962	F	32033	Lysobacteraceae
0	29	0	F	449732	Litorivicinaceae
0	290	0	F	186820	Listeriaceae
0	4	0	F	1676650	Limnochordaceae
0	3	0	O	134621	Limisphaerales
0	14	0	F	2723775	Lichenihabitantaceae
0	41	7	F	1129771	Leptotrichiaceae
0	684	0	F	170	Leptospiraceae
0	48	1	O	3079749	Leptolyngbyales
0	1	0	O	278081	Lentisphaerales
0.01	1900	9	F	444	Legionellaceae
0	112	0	F	2805586	Lawsonellaceae
0	3	0	G	2843411	Lahexavirus
0.01	4420	562	F	33958	Lactobacillaceae
0	378	23	F	186803	Lachnospiraceae
0	29	0	F	1524216	Labilitrichaceae
0	4	0	F	2805426	Kytococcaceae
0	1	0	S	2846436	Kungbxnavirus pT24
0	36	0	F	2692416	Ktedonosporobacteraceae
0	15	0	F	3153719	Kribbibacteriaceae
0	22	0	F	2726069	Kribbellaceae
0	1	0	F	1643948	Kosmotogaceae
0	461	0	F	1331809	Kordiimonadaceae
0	2	0	O	3444225	Kolteriales
0	5	0	F	2786988	Koleobacteraceae
0	26	0	F	224464	Kofleriaceae
0	2	0	O	1921782	Kiritimatiellales
0	5	0	F	83778	Kineosporiaceae
0	344	0	F	3085096	Ketobacteraceae
0	32	0	F	1920240	Kangiellaceae
0	12	0	F	2831111	Kaistiaceae
0	2	0	G	2948773	Julieunavirus
0	6	0	F	1217100	Jiangellaceae
0	70	0	F	2805416	Jatrophihabitantaceae
0	28	0	O	2691356	Isosphaerales
0	1	0	S	883811	Isorropodon fossajaponicum symbiont
0	94	21	F	85021	Intrasporangiaceae
0	17	0	F	1934946	Immundisolibacteraceae
0	28	0	F	2448023	Ilumatobacteraceae
0	18	0	C	795747	Ignavibacteria
0	149	49	F	3018589	Ignatzschineriaceae
0	213	115	F	267893	Idiomarinaceae
0	347	2	F	633392	Iamiaceae
0	171	0	F	69657	Hyphomonadaceae
0	279	0	O1	119042	Hyphomicrobiales incertae sedis
0	1405	4	F	45401	Hyphomicrobiaceae
0	14	1	F	224027	Hydrogenothermaceae
0	40	0	F	206349	Hydrogenophilaceae
0	362	0	F	292630	Hydrogenimonadaceae
0	1	0	F	3040680	Hoyosellaceae
0	364	20	F	44746	Holosporaceae
0	46	15	F	574976	Holophagaceae
0	51	0	F	3048035	Hippeaceae
0	15	0	F	31984	Heliobacteriaceae
0	387	2	F	72293	Helicobacteraceae
0	492	0	F	255526	Halothiobacillaceae
0.01	2647	94	F	28256	Halomonadaceae
0	18	0	F	53434	Halobacteroidaceae
0	110	0	F	1652132	Halobacteriovoraceae
0	111	15	O	2235	Halobacteriales
0	9	0	F	3072461	Haliovirgaceae
0	260	42	F	1706372	Halieaceae
0	14	0	O1	387655	Halanaerobiales incertae sedis
0	89	11	F	972	Halanaerobiaceae
0	355	1	F	224379	Hahellaceae
0	207	2	F	1903412	Hafniaceae
0	14	0	F	3421337	Guptibacillaceae
0	119	0	F	449719	Granulosicoccaceae
0	38	0	F	85026	Gordoniaceae
0	11	0	O	3079757	Gomontiellales
0	7	0	F	85034	Glycomycetaceae
0	6	0	O	1955042	Gloeomargaritales
0	23	0	O	307595	Gloeobacterales
0	80	0	F	2945019	Geovibrionaceae
0	2	0	F	85030	Geodermatophilaceae
0	3	1	F	3366852	Geochordaceae
0	108	28	F	213422	Geobacteraceae
0	54	0	O	219686	Gemmatimonadales
0	568	0	O	2691355	Gemmatales
0	77	0	F	2066434	Geminicoccaceae
0	40	0	F	539738	Gemellaceae
0	7	0	O	3079751	Geitlerinematales
0	35	0	O	3381667	Gaopeijiales
0	830	410	F	90627	Gallionellaceae
0	57	0	F	3120698	Gallaecimonadaceae
0	288	3	F	203492	Fusobacteriaceae
0	24	0	F	74712	Frankiaceae
0	222	4	F	34064	Francisellaceae
0	3	0	S	3060003	Forzavirus forza
0	11	0	F	2808923	Fluviibacteraceae
0	527	0	F	2945022	Flexistipitaceae
0.02	7813	0	C	117743	Flavobacteriia
0	34	0	F	1663426	Fimbriimonadaceae
0	4	0	F	3118655	Filifactoraceae
0	7	0	O	3377526	Fidelibacterales
0	35	0	F	3120697	Fictibacillaceae
0	32	0	O	218872	Fibrobacterales
0	16	1	F	1643950	Fervidobacteriaceae
0	1	0	F	685949	Fervidicoccaceae
0	49	0	F	1442156	Ferrovaceae
0	50	0	F	267892	Ferrimonadaceae
0	33	0	F	2056687	Fastidiosibacteraceae
0	2	0	G	1582879	Ezakiella
0	6	0	F	908622	Euzebyaceae
0	15	0	O1	538999	Eubacteriales incertae sedis
0	430	0	F	186806	Eubacteriaceae
0	915	131	F	335929	Erythrobacteraceae
0	141	26	F	128827	Erysipelotrichaceae
0	1045	183	F	1903409	Erwiniaceae
0	1	0	F1	2732012	Ermolyevavirinae
0	9	0	F	33925	Entomoplasmataceae
0	427	0	F	81852	Enterococcaceae
0.06	22543	2138	F	543	Enterobacteriaceae
0	601	0	F	2066474	Endozoicomonadaceae
0	59	59	S	1248727	endosymbiont of unidentified scaly snail isolate Monju
0	1	1	S	650377	endosymbiont of Euscepes postfasciatus
0	5	3	F	1783343	Endomicrobiaceae
0	47	22	F	2066491	Emcibacteraceae
0	14	11	F	641876	Elusimicrobiaceae
0	39	0	F	2690195	Elioraeaceae
0	10	0	F	1755824	Egicoccaceae
0	1	0	F	1747769	Egibacteraceae
0	50	0	F	1643826	Eggerthellaceae
0.01	2523	1615	F	72276	Ectothiorhodospiraceae
0	93	0	F	3031144	Dongiaceae
0	11	11	S	1750598	Dissulfurimicrobium hydrothermale
0	6	0	F	85029	Dietziaceae
0	572	98	F	2831106	Devosiaceae
0.03	12889	0	K3	33511	Deuterostomia
0	11	0	F	3029088	Dethiosulfovibrionaceae
0	4	0	F	3086088	Dethiobacteraceae
0	55	0	F	213421	Desulfuromonadaceae
0	117	0	F	2272	Desulfurococcaceae
0	5	2	F	558314	Desulfurobacteriaceae
0	1299	152	F	194924	Desulfovibrionaceae
0	3	0	F	2904715	Desulfosudaceae
0	14	0	F	3031624	Desulfosarcinaceae
0	5	0	F	3031658	Desulfomonilaceae
0	3	1	F	213116	Desulfomicrobiaceae
0	16	0	F	3031622	Desulfolunaceae
0	24	0	F	213117	Desulfohalobiaceae
0	23	0	F	2931039	Desulfococcaceae
0	330	0	F	2886822	Desulfocapsaceae
0	162	1	F	213121	Desulfobulbaceae
0	156	0	F	213119	Desulfobacteraceae
0	1001	0	F	2937909	Desulfitobacteriaceae
0	1	0	F	3031627	Desulfatibacillaceae
0	11	0	F	453228	Desulfarculaceae
0	12	0	F	2867375	Desulfallaceae
0	7	0	F	85018	Dermatophilaceae
0	1	0	F	145357	Dermacoccaceae
0	50	2	F	85020	Dermabacteraceae
0	3	0	F	1042322	Demequinaceae
0	246	0	F	183710	Deinococcaceae
0	64	40	F	1202464	Dehalococcoidaceae
0.01	2154	0	C	768503	Cytophagia
0	114	14	O1	80811	Cystobacterineae
0	1	0	S	718217	cyanobacterium endosymbiont of Epithemia turgida
0	945	79	F	118968	Coxiellaceae
0	2	0	O1	697024	Corynebacteriales incertae sedis
0	1003	0	F	1653	Corynebacteriaceae
0	27	0	F	84107	Coriobacteriaceae
0	11	0	F	3228937	Coralliovaceae
0	11	0	F	2138247	Coprothermobacteraceae
0	9	2	F	2810280	Coprobacillaceae
0	7	0	F	2798276	Conexivisphaeraceae
0	36	0	F	320583	Conexibacteraceae
0.71	264211	124125	F	80864	Comamonadaceae
0	407	11	F	267889	Colwelliaceae
0	3	0	O	3079753	Coleofasciculales
0	5	0	F	655351	Cohaesibacteraceae
0.12	44748	13054	F	31979	Clostridiaceae
0	96	0	F	1077264	Chthonomonadaceae
0	37	0	F	189770	Chrysiogenaceae
0	20	0	O	1890505	Chroococcidiopsidales
0	865	183	F	1499392	Chromobacteriaceae
0	403	29	F	1046	Chromatiaceae
0	44	0	F	990719	Christensenellaceae
0	30	0	O1	1508594	Chloroflexineae
0	343	0	C	191410	Chlorobiia
0	848	0	O	51291	Chlamydiales
0.03	10527	0	C	1853228	Chitinophagia
0	29	0	G	1433992	Chitinivorax
0	492	129	F	2897177	Chitinibacteraceae
0	12	0	F	2036754	Chelatococcaceae
0	242	15	F	1706371	Cellvibrionaceae
0	3	0	F	3018741	Cellulosilyticaceae
0	90	0	F	85016	Cellulomonadaceae
0	10	0	F	412032	Celerinatantimonadaceae
0.09	32279	19670	F	76892	Caulobacteraceae
0	7	0	F	414877	Catenulisporaceae
0	533	0	F	2705999	Casimicrobiaceae
0	455	5	F	186818	Caryophanaceae
0	82	3	F	186828	Carnobacteriaceae
0	279	5	F	868	Cardiobacteriaceae
0	5	0	F	2864377	Carbonactinosporaceae
0	8	0	F	2494208	Capsulimonadaceae
0	8	0	F	2976758	Capillimicrobiaceae
0	2	0	G	134550	Candidatus Xiphinematobacter
0	39	39	S	1930593	Candidatus Velamenicoccus archaeovorus
0	5	0	O	2897347	Candidatus Uabimicrobiales
0	6	0	F	3399778	Candidatus Thermobaculaceae
0	3	0	G	1076625	Candidatus Steffania
0	1	0	F	2983162	Candidatus Spongiisociaceae
0	26	0	O	2093825	Candidatus Saccharimonadales
0	190	0	G	2738850	Candidatus Reidiella
0	24	0	F	2978122	Candidatus Rariloculaceae
0	3	0	F	3119833	Candidatus Puniceispirillaceae
0	100	62	F	3399801	Candidatus Pseudothioglobaceae
0	4	0	F	3085097	Candidatus Promineifilaceae
0	428	320	G	1381133	Candidatus Profftella
0	22	0	F	2983189	Candidatus Poriferisodalaceae
0	8	0	F	3033994	Candidatus Poriferihabitaceae
0	39	0	O1	2813274	Candidatus Pelagibacterales incertae sedis
0	150	0	F	1655514	Candidatus Pelagibacteraceae
0	526	0	F	1777752	Candidatus Paracaedibacteraceae
0	64	0	G	198346	Candidatus Palibaumannia
0	6	0	O	2995212	Candidatus Palauibacterales
0	8	0	F	3399800	Candidatus Nucleicultricaceae
0	1	0	F	1968910	Candidatus Nitrosocaldaceae
0	217	0	G	1301080	Candidatus Nasuia
0	21	0	G	204619	Candidatus Nardonella
0	9	0	O	2093819	Candidatus Nanosynbacterales
0	24	11	F	2162846	Candidatus Nanopelagicaceae
0	7	7	S	2978047	Candidatus Nanohalococcus occultus
0	60	0	G	2831665	Candidatus Mycosynbacter
0	8	0	G	2905967	Candidatus Minimicrobia
0	239	37	F	1328881	Candidatus Midichloriaceae
0	3	0	F	2885735	Candidatus Micrarchaeaceae
0	68	0	F	2545690	Candidatus Methanoliparaceae
0	1	0	O	3143247	Candidatus Lucifugimonadales
0	191	0	F	3121618	Candidatus Korobacteraceae
0	2	0	F	3342182	Candidatus Korarchaeaceae
0.01	4212	1954	G	33055	Candidatus Kinetoplastidibacterium
0.01	2027	0	F	3399796	Candidatus Johnevansiaceae
0	44	0	F	2975520	Candidatus Izemoplasmataceae
0	12	0	F	2983183	Candidatus Hopanoidivoransaceae
0	97	0	F	3132029	Candidatus Hepatoplasmataceae
0	2	2	S	1448929	Candidatus Fervidibacter sacchari
0	24	0	F	3399799	Candidatus Desulforudaceae
0	21	0	F	1902584	Candidatus Desulfofervidaceae
0	18	0	F	2603433	Candidatus Deianiraeaceae
0	34	0	F	2975285	Candidatus Comchoanobacteraceae
0	64	0	O	3039864	Candidatus Cloacimonadales
0	33	0	F	3139177	Candidatus Chloroheliaceae
0	6	0	F	3378215	Candidatus Caldatribacteriaceae
0	13	0	O	1127829	Candidatus Brocadiales
0	25	0	O	3121608	Candidatus Bipolaricaulales
0	84	7	O	2497644	Candidatus Babeliales
0	34	0	F	3119552	Candidatus Azoamicaceae
0	89	0	G	327159	Candidatus Accumulibacter
0	96	0	F	2900569	Candidatus Absconditicoccaceae
0	182	0	F	72294	Campylobacteraceae
0	7	0	F	3118654	Caminicellaceae
0	1	0	F	1962854	Calditrichaceae
0	3	0	F	2945021	Calditerrivibrionaceae
0	1	0	O	693072	Caldisericales
0	16	0	F	475964	Caldilineaceae
0	3	0	F	3071002	Caldicellulosiruptoraceae
0	4	0	F	3085642	Butyricicoccaceae
0.02	7772	210	O1	224471	Burkholderiales genera incertae sedis
0.14	53438	9299	F	119060	Burkholderiaceae
0	2	0	F	1903416	Budviciaceae
0	6	0	F	1962910	Bryobacteraceae
0	985	0	F	2812006	Bruguierivoracaceae
0	393	0	F	118882	Brucellaceae
0	9	7	F	2951104	Breznakiellaceae
0	60	4	F	85019	Brevibacteriaceae
0	2	0	G	1779136	Bradymonas
0	50	0	F	143786	Brachyspiraceae
0	18	18	F1	2946625	Boydwoodruffvirinae
0	73	0	F	2831100	Boseaceae
0	166	3	F	1643685	Borreliaceae
0	48	0	F	145358	Bogoriellaceae
0	158	0	F	2831090	Blastochloridaceae
0	136	23	F	31953	Bifidobacteriaceae
0	1	0	F	125316	Beutenbergiaceae
0	15	0	S	3051997	Betabaculovirus chofumiferanae
0	204	7	F	45404	Beijerinckiaceae
0	229	229	F1	2560070	Bastillevirinae
0	209	0	F	772	Bartonellaceae
0	22	0	C	1853221	Balneolia
0	81	0	F	2301193	Balneatrichaceae
0	5	0	F	2600303	Baekduiaceae
0	3	0	P1	171558	Bacteroidota incertae sedis
0.01	4826	14	C	200643	Bacteroidia
0	59	0	F	263369	Bacteriovoracaceae
0	23	0	O1	539002	Bacillales incertae sedis
0.01	3423	215	F	186817	Bacillaceae
0	203	26	F	2829815	Azospirillaceae
0	1395	1097	F	2008795	Azonexaceae
0	103	1	F	255475	Aurantimonadaceae
0	2	0	F	2847776	Atribacteraceae
0	99	1	F	1643824	Atopobiaceae
0	4	0	F	3046368	Aristaeellaceae
0	234	85	F	2808963	Arcobacteraceae
0	245	4	F	64898	Aquificaceae
0	263	0	F	2897176	Aquaspirillaceae
0	24	3	F	3120669	Anoxybacillaceae
0	5	0	F	2172021	Ancalomicrobiaceae
0	1048	200	F	942	Anaplasmataceae
0	13	9	F	543314	Anaerovoracaceae
0	26	4	F	292628	Anaerolineaceae
0	35	0	F	2685818	Amorphaceae
0	4	0	F	3029087	Aminobacteriaceae
0	3	0	F	3029085	Aminithiophilaceae
0	1	0	S	2560307	Amigovirus molivia
0	31	0	O1	256005	Alteromonadales genera incertae sedis
0	1326	115	F	72275	Alteromonadaceae
0	16	0	F	2792775	Alsobacteraceae
0	9	9	S	3077944	Alphaproteobacteria bacterium endosymbiont of Tiliacea citrago
0	90	0	F	186823	Alicyclobacillaceae
0	348	0	F	1266054	Algiphilaceae
0	514	45	F	224372	Alcanivoracaceae
0.09	32631	879	F	506	Alcaligenaceae
0	26	1	F	2829814	Ahrensiaceae
0	24	0	F	2829802	Afifellaceae
0	38	0	F	2650922	Aestuariivirgaceae
0.01	4008	4	F	84642	Aeromonadaceae
0	44	37	F	186827	Aerococcaceae
0	14	13	F	3082771	Acutalibacteraceae
0	4	0	F	622451	Actinopolysporaceae
0	265	52	F	2049	Actinomycetaceae
0	5	5	F	2169529	Ackermannviridae
0	34	0	F	85032	Acidothermaceae
0	12	0	F	3385905	Acidocellaceae
0	223	16	F	204434	Acidobacteriaceae
0	661	0	F	225058	Acidithiobacillaceae
0	8	0	F	84994	Acidimicrobiaceae
0	3	0	F	2992717	Acidilutibacteraceae
0	285	23	F	1692041	Acidiferrobacteraceae
0	29	0	F	909930	Acidaminococcaceae
0	99	4	F	2146	Acholeplasmataceae
0	1384	136	F	433	Acetobacteraceae
0	8	0	O	3079744	Acaryochloridales
0	3	0	F	533207	Acanthopleuribacteraceae
0	8	0	S	596095	Abyssogena phaseoliformis symbiont
0	13	0	F	3076164	Abyssicoccaceae
0	34	0	G	541	Zymomonas
0	1093	0	F1	114403	Zymobacter group
0	1	0	G	2894762	Zophobihabitans
0	1	0	G	347533	Zobellella
0	13	0	G	1434050	Zhongshania
0	17	0	S	2956710	Zhonglingvirus SAP012
0	5	0	G	2748674	Zhaonella
0	185	0	G	2211641	Yoonia
0	2	0	G	2805681	Yinghuangia
0	334	6	G	629	Yersinia
0	1037	2	G	54066	Xylophilus
0	2	0	G	3118928	Xylocopilactobacillus
0	135	1	G	2370	Xylella
0	2	0	G	186188	Xylanimonas
0	67	0	G	626	Xenorhabdus
0.01	3665	66	G	338	Xanthomonas
0	13	3	G	1884926	Wukongibacter
0	665	0	F1	952	Wolbachieae
0	39	0	G	582472	Wohlfahrtiimonas
0	64	0	G	1738655	Woeseia
0	3	0	G	2692118	Winkia
0	2	2	S	215578	Williamsoniiplasma somnilux
0	18	0	G	51228	Wigglesworthia
0	33	11	G	1676142	Wenzhouxiangella
0	12	3	G	46255	Weissella
0	2	0	F	92714	Waddliaceae
0	8	0	F	1524213	Vulgatibacteraceae
0	6	0	G	3016049	Vulcanimicrobium
0	89	0	G	3137766	Vreelandella
0	413	0	G	57739	Vogesella
0	221	7	G	59	Vitreoscilla
0	3	0	G	84406	Virgibacillus
0.02	6930	429	G	662	Vibrio
0	1	0	G	2892396	Vescimonas
0	520	287	F	203557	Verrucomicrobiaceae
0	664	0	G	364316	Verminephrobacter
0	7	0	G	2893036	Venatoribacter
0	14	14	G	29465	Veillonella
0	1	0	G	1866954	Varunaivibrio
0.01	5585	4418	G	34072	Variovorax
0	19	0	G	1649510	Variibacter
0	1	0	G	184869	Varibaculum
0.02	6968	0	G	2919468	Vandammella
0	36	0	G	2737	Vagococcus
0	2	0	G	2919589	Vaginimicrobium
0	19	0	G	3373510	Utexia
0	114	31	G	2803845	Usitatibacter
0	3	0	G	299568	Uruburuella
0	5	1	G	160795	Ureibacillus
0	1	1	S	2130	Ureaplasma urealyticum
0	983	31	G	401469	Undibacterium
0	1	0	G1	2649220	unclassified Sedimentibacter
0	3	0	F1	363695	unclassified Mycoplasmataceae
0	3	2	G1	2730358	unclassified Methylacidimicrobium
0	7	0	F1	204454	unclassified Holosporaceae
0	140	70	F1	36866	unclassified Enterobacteriaceae
0	93	0	F1	134284	unclassified Coxiellaceae
0	29	0	G1	2620131	unclassified Chitinivorax
0	2	0	G1	2648876	unclassified Candidatus Xiphinematobacter
0	12	0	G1	3099057	unclassified Candidatus Nardonella
0	1	0	G	583360	Umezawaea
0	6	0	G	1506577	Tyzzerella
0	1	0	G	1857846	Twortvirus
0	2	0	G	338321	Turneriella
0.01	2265	0	G	1918598	Turicimonas
0	12	0	G	191303	Turicibacter
0	41	0	G	3154218	Tunturiibacter
0	44	32	G	432330	Tumebacillus
0	175	0	G	2800686	Tsuneonella
0	7	7	G	2060	Tsukamurella
0	25	0	G	1069494	Trueperella
0	52	0	G	332248	Truepera
0	33	0	G	2038	Tropheryma
0	60	0	G	2571160	Trinickia
0	1	0	F	2303527	Trichocoleusaceae
0	2	0	G	82802	Trichococcus
0	2	0	G	115782	Trichlorobacter
0	752	608	G	157	Treponema
0	2	1	G	741759	Tomitella
0	3	0	F	119859	Tolypothrichaceae
0	64	0	G	43947	Tolumonas
0	77	61	G	171436	Tistrella
0	303	1	G	41273	Tissierella
0	10	0	F	2907186	Tichowtungiaceae
0	2	1	G	3025755	Thomasclavelia
0	450	436	G	1030	Thiothrix
0	2	0	G	2781120	Thiosulfativibrio
0	35	0	G	2781121	Thiosulfatimonas
0	4	0	G	2792240	Thiospirochaeta
0	42	0	G	2780488	Thiosocius
0	3	1	G	61593	Thiorhodovibrio
0	119	0	G	1654787	Thiopseudomonas
0	1217	394	G	32012	Thiomonas
0	87	57	G	933	Thiomicrospira
0	36	17	G	2039723	Thiomicrorhabdus
0	10	0	G	1608298	Thiolapillus
0	25	23	G	1273155	Thiohalobacter
0	21	0	G	156885	Thioflavicoccus
0	8	0	G	53392	Thiodictyon
0	27	0	G	13724	Thiocystis
0	84	75	G	285107	Thioclava
0	11	3	G	1056	Thiocapsa
0	165	76	G	919	Thiobacillus
0	697	624	G	106633	Thioalkalivibrio
0	25	12	G	270	Thermus
0	4	0	G	1172428	Thermotomaculum
0	2	2	G	2335	Thermotoga
0	1	0	F	2881378	Thermosynechococcaceae
0	2	0	G	2033601	Thermosulfuriphilus
0	8	0	G	1522431	Thermosulfurimonas
0	21	0	G	412592	Thermosulfidibacter
0	2	1	G	2420	Thermosipho
0	5	0	G	291988	Thermosediminibacter
0	12	0	G	2847307	Thermophilibacter
0	1	0	G	2019	Thermomonospora
0	84	25	G	141948	Thermomonas
0	32	0	G	499	Thermomicrobium
0	4	0	G	192992	Thermoleophilum
0	328	0	G	3449104	Thermohahella
0	7	0	G	1495649	Thermoflexus
0	2	0	G	28261	Thermodesulfovibrio
0	1	0	G	2905949	Thermodesulfomicrobium
0	50	50	G	227388	Thermodesulfobium
0	2	0	G	1740	Thermodesulfobacterium
0	8	0	G	241192	Thermodesulfatator
0	3	2	G	2263	Thermococcus
0	37	0	G	2304691	Thermoclostridium
0	30	0	G	85073	Thermochromatium
0	2	0	G	147067	Thermobispora
0	6	0	G	262406	Thermobaculum
0	1	0	G	76632	Thermobacillus
0	160	146	G	28895	Thermoanaerobacterium
0	13	0	G	1754	Thermoanaerobacter
0	9	0	G	119979	Thermithiobacillus
0	5	0	G	202949	Thermanaeromonas
0	3	0	G	2014233	Thaumasiovibrio
0	51	0	G	33057	Thauera
0	293	5	G	1518149	Thalassotalea
0	27	18	G	168934	Thalassospira
0	556	1	G	187492	Thalassolituus
0	11	0	G	526215	Thalassobaculum
0	41	0	G	266808	Thalassobacter
0	1	1	G	2948922	Thalassavirus
0	20	0	G	72763	Tessaracoccus
0	28	0	G	1505652	Terrisporobacter
0	109	0	G	3142786	Terrirubrum
0	11	0	G	2874214	Terrihabitans
0	53	9	G	392733	Terriglobus
0	15	0	G	2768684	Terricaulis
0	7	0	G	53355	Terrabacter
0	87	4	G	2425	Teredinibacter
0	88	0	G	196080	Terasakiella
0	1	0	O1	2989682	Tepidisphaerales incertae sedis
0	4	0	F	1771355	Tepidisphaeraceae
0	581	439	G	114248	Tepidimonas
0	4	0	G	2682228	Tepidiforma
0	8	0	G	1742977	Tepidicaulis
0.01	1968	1968	G	214904	Tepidibacter
0	5	0	G	1494427	Tepidibacillus
0	3	0	G	499228	Tepidanaerobacter
0	1	1	S1	1880590	Tenacibaculum phage pT24
0	37	0	G	1549129	Temperatibacter
0	16	3	G	1078829	Telmatobacter
0.02	6632	361	F1	2895353	Telluria group
0	854	669	G	29574	Taylorella
0	79	0	G	3126915	Taurinivorans
0	1	0	G	82986	Tatumella
0	74	33	G	1395974	Tardiphaga
0	10	0	G	2685927	Tardibacter
0	19	0	G	1453544	Tahibacter
0	78	0	G	1443919	Tabrizicola
0	9	6	G	43773	Syntrophus
0	1	0	G	2812025	Syntrophotalea
0	590	0	G	862	Syntrophomonas
0	3	0	G	51196	Syntrophobotulus
0	52	0	O1	1890647	Synechococcales incertae sedis
0	83	0	F	1890426	Synechococcaceae
0	5	0	G	2733	Symbiobacterium
0	163	0	G	13275	Suttonella
0	712	205	G	40544	Sutterella
0	471	460	G	265570	Sulfurovum
0	118	116	G	57665	Sulfurospirillum
0	19	0	G	2034504	Sulfurivermis
0	132	0	G	1938335	Sulfuritortus
0	359	0	G	1054211	Sulfuritalea
0	60	1	G	202746	Sulfurimonas
0	88	0	G	2772198	Sulfurimicrobium
0	13	1	G	212790	Sulfurihydrogenibium
0	112	0	G	1692042	Sulfurifustis
0	354	327	G	1778653	Sulfuriferula
0	329	3	G	3050898	Sulfuricystis
0	80	3	G	286130	Sulfuricurvum
0	46	0	G	935200	Sulfuricella
0	112	0	G	1744881	Sulfuricaulis
0	31	0	G	3451668	Sulfonitrofixus
0	1	0	G	2284	Sulfolobus
0	3	0	G	2017961	Sulfodiicoccus
0	81	30	G	60136	Sulfitobacter
0	3	0	G	2915177	Sulfidibacter
0	1	0	G	2689587	Suicoccus
0	45	0	G	83770	Succinivibrio
0	12	12	G	292632	Subdoligranulum
0	461	0	G	2901164	Stutzerimonas
0	6	0	G	2000	Streptosporangium
0	1669	215	G	1883	Streptomyces
0.01	2518	276	G	1301	Streptococcus
0	24	0	G	1213720	Stomatobaculum
0	292	0	G	157591	Sterolibacterium
0	233	0	G	469322	Steroidobacter
0.01	3568	2562	G	40323	Stenotrophomonas
0	2	0	G	93	Stella
0	674	3	G	152161	Stappia
0	877	283	G	1279	Staphylococcus
0	26	0	G	1124625	Stakelama
0	10	4	G	1569	Sporosarcina
0	32	0	G	2375	Sporomusa
0	11	2	G	2077	Sporolactobacillus
0	1	0	G	165812	Sporanaerobacter
0	16	14	G	630749	Spongiibacter
0	333	157	G	2132	Spiroplasma
0	2	0	G	146	Spirochaeta
0	10	0	G	58122	Spirillospora
0	80	38	G	1335745	Spiribacter
0	2	0	G	2913367	Spiractinospora
0	6	0	G	2676233	Sphingosinithalassobacter
0	19	0	G	335405	Sphingosinicella
0	21	11	G	1434046	Sphingorhabdus
0	93	13	G	165697	Sphingopyxis
0.07	27999	24376	G	13687	Sphingomonas
0	69	6	G	1227948	Sphingomicrobium
0	383	89	G	165695	Sphingobium
0	615	2	O	200666	Sphingobacteriales
0	1752	199	G	34102	Sphaerotilus
0	6	4	G	399320	Sphaerochaeta
0	6	0	F	85002	Sphaerobacteraceae
0	5	0	G	1792303	Sphaerimonospora
0	31	0	G	2768738	Spartinivicinus
0	16	6	G	39643	Sorangium
0	1	0	G	265431	Solwaraspora
0	1	0	G	123375	Solobacterium
0	23	0	G	413435	Solimonas
0	7	0	G	3382695	Solilutibacter
0	6	3	G	2910984	Solidesulfovibrio
0	9	0	G	2842531	Solibaculum
0	3	0	G	648800	Solibacillus
0	985	4	G	84565	Sodalis
0	253	5	G	1193515	Snodgrassella
0	15	3	G	510690	Sneathiella
0	2	0	G	84108	Slackia
0	1	0	G	59613	Skermania
0	32	30	G	204447	Skermanella
0	195	1	F1	227292	Sinorhizobium/Ensifer group
0	1	1	G	596707	Sinomonas
0	114	0	G	1861863	Sinimarinibacterium
0	83	0	G	352450	Simplicispira
0	50	0	G	71	Simonsiella
0	12	1	F	92712	Simkaniaceae
0	39	0	G	2837510	Siminovitchia
0	3	1	G	447467	Simiduia
0	1	0	G	2944193	Simiaoa
0	1	0	G	1955420	Silicimonas
0	5	0	G	314343	Sideroxydans
0	13	0	G	2893057	Shouchella
0	8	1	G	323620	Shinella
0	1	0	G	1335483	Shimwellia
0	1	0	G	573139	Shimia
0	86	2	G	620	Shigella
0	654	185	G	22	Shewanella
0	829	37	G	613	Serratia
0	476	301	G	2490452	Serpentinimonas
0	5	0	G	1890059	Serpentinicella
0	1	0	G	481178	Seohaeicola
0	11	8	G	1769710	Sellimonas
0	17	4	G	970	Selenomonas
0	40	0	G	3074372	Selenobaculum
0	2	0	G	286801	Segniliparus
0	1	0	G	1911556	Sediminispirochaeta
0	2	0	G	1706033	Sediminicoccus
0	18	0	F	2483367	Sedimentisphaeraceae
0	8	0	G	349742	Sedimenticola
0	5	0	G	32068	Sebaldella
0	4	0	G	2815785	Scrofimicrobium
0	19	0	G	2529408	Schaalia
0	2	2	G	196081	Scardovia
0	261	0	G	2726810	Scandinavium
0	4	0	G	3162691	Saxibacter
0	30	0	G	1266	Sarcina
0	60	2	O	1936988	Saprospirales
0	48	44	G	60919	Sanguibacter
0	16	0	G	1055688	Sandaracinus
0	14	0	G	2883109	Sandaracinobacteroides
0	3	0	G	3405235	Saltatorellus
0.01	2743	0	G	590	Salmonella
0	7	7	G	1434042	Salisediminibacterium
0	28	0	G	263377	Salipiger
0	5	0	G	1884449	Salipaludibacillus
0	6	0	G	51366	Salinivibrio
0	35	0	G	1649491	Salinispirillum
0	34	0	G	1616789	Salinispira
0	14	0	G	180541	Salinisphaera
0	2	0	G	3436875	Salinilacustrithrix
0	4	1	G	404432	Salinicola
0	7	0	G	235888	Salinibacterium
0	35	0	G	690086	Salinarimonas
0	19	19	G	351195	Salimicrobium
0	7	0	G	2950010	Salidesulfovibrio
0	8	7	G	2685905	Salicibibacter
0	17	0	G	2712688	Salaquimonas
0	1	1	G	58842	Sagittula
0	1	0	G	2071	Saccharothrix
0	33	0	G	231683	Saccharospirillum
0	6	0	G	1835	Saccharopolyspora
0	4	0	G	316625	Saccharophagus
0	5	0	G	1851	Saccharomonospora
0	21	0	G	2100760	Saccharolobus
0	631	0	G	2894574	Saccharobesus
0	1	0	G	2862144	Ruoffia
0	4	0	G	648802	Rummeliibacillus
0	97	0	G	1263	Ruminococcus
0	296	0	G	1914449	Rugosibacter
0	6	0	G	97050	Ruegeria
0	30	7	G	42255	Rubrobacter
0.01	2521	826	G	28067	Rubrivivax
0	11	0	G	11040	Rubivirus
0	1	0	G	626119	Ruania
0	8	0	G	1565532	Rouxiella
0	64	12	G	32207	Rothia
0	9	5	G	2837508	Rossellomorea
0	17	4	G	74030	Roseovarius
0	57	48	G	125216	Roseomonas
0	1	0	G	35812	Roseococcus
0	3	0	G	93682	Roseivivax
0	6	0	G	1915401	Roseitalea
0	70	0	G	121820	Roseinatronobacter
0	6	0	F	1508635	Roseiflexaceae
0	9	0	G	336277	Roseicyclus
0	14	0	G	1209946	Roseicitreum
0	6	0	G	150830	Roseibium
0	3	0	G	841	Roseburia
0.47	176574	64285	G	93681	Roseateles
0	11	0	G	1501226	Romboutsia
0	53	9	G	1960084	Rodentibacter
0	1	0	G	2837507	Robertmurraya
0	227	99	G	2038280	Robbsia
0	3	0	F	1185	Rivulariaceae
0	1	0	S	2846672	Riverridervirus riverrider
0	133	33	G	59195	Rickettsiella
0	459	84	F1	33988	Rickettsieae
0	44	44	S	2486578	Rickettsiales endosymbiont of Stachyamoeba lipophora
0	11	0	G	34008	Rhodovulum
0	100	0	O	1853224	Rhodothermales
0	10	0	G	1081	Rhodospirillum
0.01	2136	1747	G	1073	Rhodopseudomonas
0	68	0	G	29407	Rhodoplanes
0	8	0	G	1070	Rhodopila
0	62	57	G	1068	Rhodomicrobium
0	4	0	G	987053	Rhodoligotrophos
0.03	11588	50	G	28065	Rhodoferax
0	156	83	G	1827	Rhodococcus
0	13	0	G	1060	Rhodobacter
0	39	15	G	75309	Rhodanobacter
0	29	1	G	1649486	Rhizorhabdus
0.01	2871	363	F1	227290	Rhizobium/Agrobacterium group
0	185	0	G	212743	Rhizobacter
0	83	36	G	67575	Rheinheimera
0	101	0	G	445219	Reyranella
0	5	0	G	1645	Renibacterium
0	58	0	G	230494	Reinekea
0	20	2	G	33886	Rathayibacter
0	7	0	G	1926677	Raoultibacter
0	515	24	G	174951	Ramlibacter
0.01	4833	3153	G	48736	Ralstonia
0	12	2	G	1911549	Raineyella
0	4	0	G	34037	Rahnella
0	26	0	G	2785518	Radiobacillus
0	2	0	G	138117	Quatrionicoccus
0	43	16	G	1855416	Qipengyuania
0	7	0	G	1742974	Pyruvatibacter
0	10	9	G	2276	Pyrobaculum
0	5	5	G	638847	Pyramidobacter
0	6	0	G	305976	Pusillimonas
0	1	0	O1	3056381	Puniceicoccales incertae sedis
0	55	0	G	2678886	Pulveribacter
0	1	0	G	475230	Pullulanibacillus
0	1	0	G	2831925	Pukyongiella
0	871	1	G	907197	Psychrosphaera
0	42	0	G	67572	Psychromonas
0	1	0	G	2078575	Psychromicrobium
0	1	0	G	1573826	Psychrobium
0	257	89	G	497	Psychrobacter
0	4	2	G	1221880	Psychrobacillus
0	85	14	G	83618	Pseudoxanthomonas
0	40	40	G	258255	Pseudovibrio
0	3	2	G	1643951	Pseudothermotoga
0	21	0	G	2891324	Pseudothauera
0	38	0	G	2854186	Pseudosulfitobacter
0	38	0	G	1734920	Pseudorhodoplanes
0	5	0	G	238783	Pseudorhodobacter
0	7	0	G	113286	Pseudoramibacter
0	1	0	G	1679449	Pseudooceanicola
0	61	41	G	1847	Pseudonocardia
0.28	103409	57854	G	286	Pseudomonas
0	103	0	G	2709666	Pseudolysobacter
0	183	0	G	3382694	Pseudoluteimonas
0	3	0	G	2755140	Pseudoleptotrichia
0	6	6	G	3436058	Pseudolactococcus
0	35	9	G	556257	Pseudolabrys
0	11	0	G	1524249	Pseudohongiella
0	9	0	G	568394	Pseudogulbenkiania
0	30	0	G	1742991	Pseudoglutamicibacter
0	1	0	G	2663134	Pseudogemmobacter
0	7	0	G	2994363	Pseudofrankia
0	141	39	G	2035811	Pseudodesulfovibrio
0	8	0	G	2848177	Pseudocolwellia
0	5	4	G	354349	Pseudochrobactrum
0	1	0	G	46205	Pseudobutyrivibrio
0	21	20	G	2862745	Pseudobdellovibrio
0.03	10835	94	G	53246	Pseudoalteromonas
0	21	6	G	2800384	Pseudidiomarina
0	4	0	G	2943291	Pseudemcibacter
0	36	0	G	2891323	Pseudazoarcus
0	21	0	G	1742993	Pseudarthrobacter
0	1	0	F	1890436	Pseudanabaenaceae
0	15	12	G	2893058	Pseudalkalibacillus
0	10	0	G	1926259	Pseudactinotalea
0	108	24	G	586	Providencia
0	400	0	G	583	Proteus
0	2	1	G	1491776	Proteinivorax
0	20	0	G	1155385	Proteiniclasticum
0	3	0	G	415014	Proteiniborus
0	6	2	G	2680004	Protaetiibacter
0	8	0	G	203133	Propionimicrobium
0	26	0	G	1085622	Propioniciclava
0	108	1	G	1743	Propionibacterium
0	2	0	G	3366645	Promethearchaeum
0	16	0	F	2881426	Prochlorococcaceae
0	184	2	G	2800373	Priestia
0	2	0	G	2979332	Prescottella
0	115	0	G	1123967	Porticoccus
0	22	1	G	1844015	Pontivivens
0	13	0	G	1434032	Pontimonas
0.02	6683	631	G	44013	Polynucleobacter
[truncated: 8,569 more rows]

## Sheet: T0140 Gall Bladder
Percentage of reads covered by the clade rooted at this taxon	Number of reads covered by the clade rooted at this taxon (total count of sequencing reads (or fragments) that are classified as belonging to a specific taxonomic group (like a genus, family, or phylum) and all of its descendants in the taxonomic tree, representing the aggregate microbial abundance for that lineage in a metagenomic analysis)	Number of reads assigned directly to this taxon (shows how many reads support the specific taxonomic classification)	A taxonomy rank code	NCBI taxonomy ID	indented scientific name
[truncated: 2,804 more rows]

[truncated: 1 more sheets: T0160 Gall Bladder]
